# Supplementary material for: A consensus set of genetic vulnerabilities to ATR inhibition
Source: Open Biol. 2019 Sep 11;9(9):190156. doi: 10.1098/rsob.190156 (PMC6769295; doi:10.1098/rsob.190156)
Supplement: Supplementary Table 1 [file rsob190156supp2.xlsx]

## Sheet: Durocher Lab drugZ analysis
Supplementary Table 1: ATRi screens analysis
GENE	RPE1-hTER p53-/- AZD6738			RPE1-hTERT p53-/- VE821			HeLa VE821			HCT116 VE821
	normZ	p-value	FDR	normZ	p-value	FDR	normZ	p-value	FDR	normZ	p-value	FDR
A1BG	-0.46	0.324	1.12	0.32	0.626	1	0.03	0.511	1.02	1.87	0.969	0.998
A1CF	0.54	0.707	0.984	-1.1	0.136	1.26	-0.64	0.261	1.05	-0.21	0.415	1.02
A2M	0.13	0.55	1.02	0.2	0.579	1.02	1.05	0.853	0.993	0.57	0.714	0.999
A2ML1	-0.25	0.402	1.09	-0.97	0.165	1.26	0.03	0.511	1.02	-1.3	0.096	0.997
A4GALT	-1.13	0.129	1.27	-0.11	0.455	1.07	-1.9	0.0289	0.837	0.56	0.711	0.999
A4GNT	1.35	0.912	0.971	0.39	0.652	0.993	-0.4	0.343	1.04	-0.09	0.465	1.02
AAAS	-0.14	0.443	1.07	0.01	0.505	1.05	-0.8	0.211	1.04	0.18	0.572	1.01
AACS	-0.76	0.223	1.18	1.19	0.884	0.971	-0.89	0.187	1.04	0.86	0.804	0.997
AADAC	-1.94	0.0263	1.13	0.61	0.73	0.977	0.29	0.613	1.01	0.08	0.532	1.01
AADACL2	1.19	0.882	0.968	-1.49	0.0675	1.23	0.42	0.663	1.01	-0.15	0.439	1.02
AADACL3	-0.42	0.335	1.12	-0.06	0.475	1.06	0.01	0.506	1.02	-0.71	0.238	1.03
AADACL4	0.63	0.737	0.979	-0.67	0.252	1.2	-0.59	0.279	1.05	0.6	0.725	1
AADAT	0.27	0.606	1	0.82	0.795	0.969	0.95	0.83	0.994	0.95	0.828	0.996
AAED1	-0.98	0.163	1.22	0.6	0.727	0.977	-2.29	0.0111	0.692	0.82	0.795	0.999
AAGAB	-0.08	0.468	1.06	-0.18	0.427	1.09	1.9	0.971	0.995	1.53	0.936	0.996
AAK1	0.95	0.828	0.971	-0.19	0.427	1.08	-0.4	0.346	1.04	-0.06	0.476	1.01
AAMDC	-0.81	0.208	1.19	1.8	0.964	0.985	-0.31	0.38	1.04	0.23	0.59	1.01
AAMP	0.78	0.783	0.975	-0.12	0.452	1.08	-0.33	0.371	1.04	0.82	0.793	0.999
AANAT	0.58	0.718	0.983	0.3	0.617	1	0.44	0.668	1.01	2.4	0.992	1
AAR2	0.98	0.837	0.97	1.41	0.921	0.976	0.52	0.7	1	-0.34	0.368	1.02
AARD	-1.19	0.117	1.27	-0.43	0.335	1.15	0.02	0.507	1.02	-1.89	0.0296	0.949
AARS2	-0.27	0.394	1.09	0.4	0.654	0.993	-0.88	0.19	1.04	1	0.842	0.996
AASDH	0.75	0.772	0.976	-1.07	0.141	1.27	-1.03	0.151	1.03	0.26	0.601	1.01
AASDHPPT	-1.15	0.126	1.26	-1.21	0.113	1.28	-0.41	0.34	1.04	-1.62	0.0524	0.981
AASS	0.49	0.69	0.987	2.21	0.986	0.994	-1.62	0.0522	0.914	-0.88	0.189	1
AATF	1.71	0.957	0.982	-0.47	0.321	1.16	0.39	0.653	1.01	-0.42	0.338	1.02
AATK	0.43	0.665	0.99	-2.35	0.00942	0.581	0.57	0.715	1	0.13	0.55	1.01
ABAT	0.47	0.681	0.988	1.5	0.933	0.978	-0.9	0.185	1.04	-0.4	0.343	1.02
ABCA1	0.02	0.51	1.04	0.44	0.668	0.99	-0.34	0.368	1.04	1.17	0.879	0.994
ABCA10	-2.44	0.00732	0.718	-0.5	0.308	1.17	-0.38	0.352	1.04	-0.89	0.188	1
ABCA12	-0.72	0.235	1.18	-0.23	0.409	1.09	1.33	0.909	0.992	-0.84	0.201	1.01
ABCA13	-1.08	0.14	1.25	-0.55	0.29	1.18	0.2	0.578	1.02	1.49	0.932	0.996
ABCA2	-0.42	0.338	1.12	0.6	0.725	0.978	-1.23	0.11	1.01	-0.14	0.445	1.02
ABCA3	1.33	0.907	0.971	1.05	0.853	0.969	0.38	0.647	1.01	-1.28	0.101	1
ABCA4	0.51	0.696	0.986	-1.35	0.088	1.3	-1.35	0.0892	0.979	-0.37	0.354	1.02
ABCA5	-0.24	0.406	1.09	-0.68	0.248	1.2	-0.34	0.367	1.04	1.31	0.904	0.994
ABCA6	-0.09	0.465	1.06	0.63	0.735	0.975	0.14	0.555	1.02	-0.08	0.469	1.01
ABCA7	-0.16	0.438	1.07	1.16	0.878	0.97	-2.29	0.0111	0.691	0.75	0.774	0.999
ABCA8	1.02	0.847	0.97	0.24	0.593	1.01	-1.09	0.137	1.03	0.48	0.686	1
ABCA9	-0.1	0.461	1.06	-0.36	0.359	1.13	-0.29	0.387	1.04	0.74	0.771	0.999
ABCB1	-0.58	0.279	1.15	0.01	0.503	1.05	-0.82	0.205	1.04	0.4	0.656	1.01
ABCB10	1.82	0.966	0.987	-0.64	0.261	1.2	1.88	0.97	0.995	-0.59	0.278	1.03
ABCB11	-0.72	0.235	1.18	0.43	0.668	0.99	-0.18	0.431	1.03	0.91	0.819	0.997
ABCB4	-1.69	0.0456	1.24	0.06	0.525	1.04	-0.55	0.292	1.05	1.06	0.856	0.996
ABCB5	-0.59	0.279	1.15	0.17	0.569	1.02	0.65	0.742	0.999	0.69	0.755	0.998
ABCB6	-0.5	0.308	1.13	-0.45	0.328	1.15	-0.14	0.444	1.03	-1.15	0.125	0.999
ABCB7	-0.12	0.452	1.06	-0.79	0.214	1.24	-1.06	0.144	1.04	-0.23	0.41	1.02
ABCB8	0.92	0.821	0.972	0.47	0.68	0.988	-0.21	0.418	1.04	-0.22	0.412	1.02
ABCB9	-1.19	0.118	1.27	-0.01	0.494	1.06	1.6	0.945	0.996	1.38	0.917	0.995
ABCC1	-1.83	0.0334	1.18	0.83	0.796	0.969	-1.12	0.131	1.03	0.38	0.648	1.01
ABCC10	0.94	0.825	0.971	0.65	0.741	0.975	-0.42	0.339	1.05	0.44	0.669	1
ABCC11	0.72	0.765	0.977	-0.18	0.43	1.08	0.39	0.652	1.01	0.08	0.531	1.01
ABCC12	0.75	0.773	0.976	-0.31	0.377	1.11	-2.07	0.0194	0.762	-0.63	0.265	1.03
ABCC2	0.75	0.772	0.976	0.12	0.548	1.03	0.83	0.798	0.997	-0.52	0.301	1.03
ABCC3	-1.05	0.148	1.24	-0.64	0.261	1.19	-1.87	0.0307	0.841	1.31	0.905	0.994
ABCC4	1.12	0.869	0.969	-0.54	0.296	1.18	-1.13	0.13	1.02	-0.59	0.276	1.03
ABCC5	0.02	0.506	1.04	1.87	0.969	0.987	-1.15	0.124	1.01	-0.81	0.21	1.02
ABCC6	0.54	0.704	0.985	0.3	0.616	1	-0.28	0.391	1.04	-0.94	0.174	1
ABCC8	-0.83	0.204	1.19	0.89	0.814	0.967	0.27	0.607	1.02	0.17	0.568	1.01
ABCC9	-0.57	0.284	1.15	0.66	0.745	0.975	0.24	0.596	1.02	-1.66	0.0481	0.953
ABCD1	-0.03	0.487	1.05	1.26	0.897	0.971	-0.49	0.312	1.05	-0.72	0.236	1.02
ABCD2	0.3	0.619	1	-0.43	0.333	1.15	0.35	0.638	1.01	0.71	0.762	0.998
ABCD3	-0.2	0.421	1.08	-0.18	0.429	1.08	1.28	0.9	0.991	-1.21	0.114	0.988
ABCD4	-0.98	0.163	1.22	0.12	0.549	1.03	-1.04	0.149	1.03	-0.3	0.381	1.02
ABCF1	-0.32	0.374	1.1	-0.58	0.282	1.18	-0.76	0.223	1.04	0.25	0.598	1.01
ABCF2	0.24	0.595	1.01	-1.14	0.127	1.27	0.49	0.686	1.01	-0.46	0.322	1.02
ABCF3	0.57	0.716	0.984	1.13	0.872	0.969	-0.83	0.202	1.03	-0.34	0.366	1.02
ABCG1	-0.38	0.353	1.11	0.02	0.509	1.05	1.23	0.89	0.991	-0.13	0.45	1.02
ABCG2	0.82	0.794	0.974	0	0.502	1.05	0.76	0.777	0.998	1.01	0.843	0.996
ABCG4	0.51	0.695	0.986	-0.5	0.31	1.17	1.15	0.876	0.992	1.52	0.935	0.996
ABCG5	0.3	0.618	1	1.03	0.848	0.968	-1.44	0.0754	0.987	-1.89	0.0292	0.955
ABCG8	0.89	0.812	0.973	-0.5	0.307	1.17	0.14	0.555	1.02	1.53	0.936	0.996
ABHD1	0.24	0.594	1.01	-1.23	0.109	1.27	0.46	0.677	1.01	2.57	0.995	1
ABHD10	-1.06	0.144	1.24	-0.75	0.225	1.22	0.21	0.583	1.02	0.03	0.511	1.01
ABHD11	0.77	0.779	0.975	0.4	0.656	0.991	-2.38	0.00872	0.647	-0.37	0.354	1.02
ABHD12	0.56	0.711	0.984	-0.07	0.474	1.06	0.59	0.724	1	-1.01	0.156	0.996
ABHD12B	-1.11	0.134	1.26	0.08	0.533	1.03	-0.2	0.42	1.04	0.61	0.729	1
ABHD13	1.3	0.903	0.97	0.32	0.624	1	0.39	0.652	1.01	-1.68	0.0463	0.962
ABHD14A	-1.1	0.135	1.25	0.51	0.695	0.985	-0.87	0.191	1.04	0.4	0.657	1.01
ABHD14B	-0.88	0.19	1.2	1.5	0.933	0.978	1.44	0.925	0.994	0.46	0.678	1
ABHD15	1.26	0.896	0.968	-0.48	0.316	1.16	0.92	0.822	0.994	-0.04	0.483	1.01
ABHD16A	0.75	0.773	0.976	-0.44	0.33	1.15	1.17	0.88	0.991	0.46	0.676	1
ABHD16B	0.9	0.815	0.973	0.44	0.672	0.99	-0.13	0.45	1.03	-0.19	0.423	1.02
ABHD17B	1.03	0.85	0.97	0.44	0.67	0.99	1.07	0.857	0.992	0.3	0.617	1.01
ABHD17C	0.66	0.746	0.979	-0.29	0.387	1.11	-0.18	0.427	1.03	-0.41	0.34	1.02
ABHD2	0.16	0.565	1.02	0.35	0.638	0.997	-0.31	0.379	1.04	0.31	0.622	1.01
ABHD3	-0.34	0.366	1.1	-0.03	0.488	1.06	0.48	0.685	1.01	0.75	0.772	0.999
ABHD4	-1.36	0.0873	1.25	0.7	0.759	0.972	-2.3	0.0106	0.684	0.25	0.598	1.01
ABHD5	-0.31	0.378	1.1	-0.24	0.405	1.1	1.18	0.88	0.991	1.25	0.895	0.994
ABHD6	0.39	0.65	0.993	0.23	0.59	1.02	1.22	0.888	0.992	-0.88	0.188	1
ABHD8	-0.31	0.379	1.1	0.46	0.679	0.989	-0.62	0.266	1.04	-0.09	0.463	1.02
ABI1	0.9	0.816	0.973	1.5	0.934	0.978	0.25	0.6	1.02	-1.68	0.0462	0.963
ABI2	-1.39	0.0817	1.25	-0.7	0.241	1.21	1.56	0.941	0.995	-1.59	0.0563	0.975
ABI3	0.01	0.504	1.04	0.3	0.617	1	-1.63	0.0513	0.91	-2.03	0.0212	0.948
ABI3BP	-0.27	0.395	1.09	-0.04	0.482	1.06	0.71	0.763	0.998	0.22	0.587	1.01
ABL1	0.72	0.765	0.977	1.01	0.844	0.968	0.61	0.73	1	1.35	0.911	0.994
ABL2	-0.27	0.393	1.09	1.3	0.903	0.973	-1.46	0.0718	0.977	-0.43	0.334	1.02
ABLIM1	0.11	0.543	1.03	0.55	0.708	0.982	-0.8	0.212	1.04	-1.01	0.157	0.998
ABLIM2	-0.04	0.485	1.05	-0.31	0.378	1.11	0.93	0.824	0.994	1.88	0.97	0.998
ABLIM3	-0.2	0.42	1.08	-0.3	0.382	1.11	-0.51	0.305	1.05	-1.26	0.105	1
ABR	-1.34	0.0894	1.25	0.34	0.634	1	-0.06	0.476	1.03	-0.5	0.308	1.03
ABRA	-0.45	0.325	1.12	0.29	0.613	1	-0.49	0.313	1.05	1.41	0.921	0.995
ABRACL	0.03	0.51	1.04	0.21	0.582	1.02	2.57	0.995	0.999	0.09	0.534	1.01
ABT1	-0.08	0.467	1.06	0.63	0.734	0.975	-0.09	0.465	1.03	1.28	0.901	0.994
ABTB1	-1.5	0.0664	1.24	-0.64	0.261	1.19	-2.77	0.00281	0.555	-0.22	0.415	1.02
ABTB2	0.44	0.67	0.989	-0.53	0.299	1.17	-0.17	0.432	1.03	0.22	0.587	1.01
ACAA1	0.53	0.702	0.985	-1.61	0.0537	1.16	0.89	0.812	0.996	0.51	0.696	1
ACAA2	-0.45	0.325	1.12	-0.61	0.27	1.19	-0.42	0.336	1.05	0.86	0.805	0.997
ACACA	0.58	0.719	0.983	-0.81	0.21	1.24	-0.5	0.309	1.05	-0.4	0.344	1.02
ACACB	0.34	0.632	0.998	-0.6	0.273	1.19	0.7	0.758	0.999	-1.89	0.0292	0.956
ACAD10	0.67	0.747	0.979	0.31	0.621	1	0.47	0.68	1.01	-2.34	0.00955	0.865
ACAD11	0.72	0.764	0.977	0.32	0.627	1	-0.47	0.321	1.05	-1.61	0.0532	0.981
ACAD8	1.04	0.851	0.97	2.01	0.978	0.991	2.36	0.991	0.997	-0.53	0.297	1.03
ACAD9	-1.41	0.0786	1.23	1.08	0.859	0.969	0.07	0.528	1.02	0.1	0.54	1.01
ACADL	-0.46	0.321	1.12	-0.3	0.384	1.11	0.53	0.701	1	-0.79	0.216	1.02
ACADM	0.55	0.707	0.984	0.49	0.689	0.987	0.28	0.612	1.01	0.29	0.613	1.01
ACADS	-0.33	0.372	1.1	1.08	0.859	0.969	0.98	0.837	0.993	-1.91	0.0282	0.947
ACADSB	0.77	0.779	0.975	0.51	0.697	0.985	0.31	0.622	1.01	-1.72	0.0427	0.965
ACADVL	0.03	0.512	1.04	0.09	0.536	1.03	-1.19	0.117	1.01	-0.63	0.264	1.03
ACAN	0.3	0.617	1	0.8	0.788	0.97	-0.04	0.483	1.03	0.56	0.713	1
ACAP1	0.93	0.824	0.971	-0.21	0.418	1.09	-0.54	0.296	1.05	-1.18	0.12	0.994
ACAP2	0.18	0.572	1.02	2.13	0.984	0.992	1.16	0.878	0.992	-0.31	0.378	1.02
ACAP3	0.4	0.656	0.992	-0.18	0.43	1.08	1.43	0.924	0.994	-0.25	0.4	1.02
ACAT1	-0.98	0.164	1.22	-0.87	0.192	1.25	-1.25	0.106	0.997	0.36	0.642	1.01
ACAT2	-0.77	0.219	1.18	-1.17	0.121	1.27	0.27	0.605	1.02	0.2	0.578	1.01
ACBD3	1.71	0.956	0.982	0.71	0.761	0.972	0.28	0.61	1.01	-0.83	0.204	1.01
ACBD4	1.64	0.95	0.98	-0.97	0.165	1.26	-0.38	0.352	1.04	-1.62	0.0523	0.98
ACBD5	-0.15	0.442	1.07	0.06	0.525	1.04	-0.19	0.426	1.03	0.43	0.668	1
ACBD6	1.58	0.943	0.979	-0.36	0.358	1.13	-0.16	0.438	1.03	0.28	0.612	1.01
ACCS	-1.06	0.145	1.24	0.13	0.551	1.03	-2.99	0.00138	0.527	-1.6	0.0545	0.978
ACCSL	0.21	0.582	1.01	-0.52	0.302	1.17	-0.11	0.458	1.03	1.34	0.909	0.994
ACD	-0.67	0.252	1.17	-1.93	0.0268	0.929	-0.27	0.395	1.04	0.3	0.617	1.01
ACE	-0.93	0.176	1.22	1.1	0.865	0.969	-2.44	0.00739	0.644	0.77	0.779	0.998
ACE2	-0.9	0.184	1.21	-1.87	0.0308	0.967	-0.77	0.221	1.04	-0.43	0.334	1.02
ACER1	-0.23	0.408	1.08	-0.54	0.294	1.18	0.5	0.69	1.01	0.22	0.588	1.01
ACER2	0.14	0.556	1.02	-0.46	0.323	1.16	0.53	0.701	1	-1.03	0.152	0.993
ACER3	-0.99	0.161	1.23	1.44	0.925	0.976	0.03	0.512	1.02	1.65	0.95	0.996
ACHE	0.57	0.717	0.983	-0.23	0.408	1.09	-0.33	0.369	1.04	-0.39	0.349	1.02
ACIN1	-1.78	0.0374	1.21	-0.82	0.206	1.25	1.77	0.962	0.995	-1.3	0.096	0.997
ACLY	0.73	0.768	0.976	3.13	0.999	1	1.58	0.943	0.996	2.32	0.99	0.999
ACMSD	-1.34	0.0896	1.25	0.41	0.661	0.991	0.31	0.621	1.01	0.29	0.614	1.01
ACN9	0.23	0.591	1.01	-1.77	0.0388	1.05	-3.6	0.00016	0.188	0.3	0.618	1.01
ACO1	-0.9	0.185	1.21	0.62	0.733	0.976	1.49	0.932	0.995	-1.6	0.0553	0.973
ACO2	0.99	0.839	0.97	0.26	0.601	1.01	-0.56	0.289	1.05	1.64	0.95	0.996
ACOT11	-1.06	0.145	1.24	-0.41	0.34	1.15	-0.28	0.391	1.04	-0.25	0.403	1.02
ACOT12	0.7	0.758	0.978	-1.01	0.156	1.27	-1.65	0.0498	0.906	-0.87	0.193	1.01
ACOT13	0.07	0.528	1.03	0.01	0.505	1.05	0.6	0.726	1	-1.96	0.0249	0.954
ACOT2	-1.18	0.119	1.27	0.02	0.509	1.05	-0.53	0.299	1.05	-1.17	0.12	0.994
ACOT4	-0.57	0.285	1.15	-0.07	0.471	1.07	1.08	0.861	0.992	0.98	0.837	0.996
ACOT6	1.16	0.878	0.969	1.17	0.878	0.97	0.47	0.682	1.01	-1.37	0.0852	0.99
ACOT7	-1.67	0.0472	1.24	1.76	0.96	0.984	-1.93	0.0265	0.813	0.44	0.671	1
ACOT8	-0.84	0.201	1.2	0.2	0.578	1.02	0.62	0.734	1	-0.35	0.364	1.02
ACOT9	1.25	0.895	0.967	0.9	0.817	0.967	-0.26	0.399	1.04	0.52	0.698	1
ACOX1	0.34	0.632	0.998	-0.67	0.25	1.2	-0.17	0.431	1.03	-0.51	0.305	1.03
ACOX2	-1.55	0.061	1.25	-0.42	0.338	1.15	1.16	0.878	0.992	0.94	0.827	0.996
ACOX3	1.19	0.883	0.968	-0.26	0.396	1.1	2.31	0.99	0.997	-1.57	0.0587	0.985
ACOXL	0.18	0.57	1.02	0.13	0.551	1.03	0.82	0.795	0.997	0.02	0.51	1.01
ACP1	0.54	0.705	0.984	0.82	0.793	0.969	-0.67	0.252	1.05	1.1	0.864	0.994
ACP2	-0.88	0.19	1.2	-1.31	0.0945	1.3	0.25	0.599	1.02	0.65	0.743	1
ACP5	0.54	0.705	0.984	0.75	0.772	0.97	0.76	0.777	0.998	-0.02	0.49	1.01
ACP6	-0.35	0.363	1.1	0.24	0.596	1.01	-1	0.159	1.03	-0.73	0.233	1.02
ACPL2	0.14	0.558	1.02	-0.13	0.447	1.08	-0.91	0.182	1.03	-0.45	0.326	1.03
ACPP	1.13	0.87	0.97	0.15	0.561	1.03	-0.01	0.497	1.02	-0.66	0.254	1.03
ACPT	0.64	0.739	0.979	0.66	0.747	0.975	0.16	0.564	1.02	-0.11	0.458	1.02
ACR	0.56	0.711	0.984	-1.21	0.114	1.28	-1.45	0.0736	0.985	0.78	0.782	0.998
ACRBP	-0.59	0.277	1.15	0.05	0.518	1.04	-0.34	0.368	1.04	0.63	0.735	1
ACRC	1.18	0.881	0.969	-0.31	0.377	1.12	-0.46	0.324	1.05	-0.79	0.215	1.02
ACSBG1	-0.57	0.284	1.15	2.13	0.983	0.992	0.35	0.637	1.01	-1.2	0.115	0.989
ACSBG2	0.53	0.702	0.985	-1.19	0.118	1.27	0.78	0.782	0.996	0.89	0.814	0.998
ACSF2	0.89	0.813	0.973	0.63	0.735	0.976	-2.64	0.00418	0.635	-1.13	0.13	0.998
ACSF3	0.59	0.723	0.98	0.77	0.779	0.97	-0.46	0.323	1.05	0.61	0.729	1
ACSL1	0.41	0.658	0.991	0.72	0.765	0.971	0.24	0.596	1.02	0.49	0.689	1
ACSL3	-1.14	0.127	1.26	-2.34	0.00956	0.586	1.2	0.885	0.991	-0.13	0.449	1.02
ACSL4	0.92	0.821	0.972	0.68	0.753	0.974	0.47	0.681	1.01	0.84	0.799	0.999
ACSL5	0.68	0.753	0.979	0.82	0.794	0.969	-0.24	0.407	1.04	-0.98	0.165	1.01
ACSL6	0.24	0.594	1.01	-1.8	0.0362	1.01	0.47	0.681	1.01	-0.17	0.433	1.02
ACSM1	1.36	0.913	0.971	0.79	0.787	0.97	0.61	0.73	1	-1.89	0.0297	0.949
ACSM2B	1.25	0.894	0.968	1.07	0.857	0.968	-0.07	0.473	1.03	0.01	0.504	1.01
ACSM3	0.24	0.593	1.01	-1.08	0.139	1.26	-0.53	0.298	1.05	-0.54	0.294	1.03
ACSM4	0.52	0.698	0.986	0.53	0.702	0.983	-0.46	0.322	1.05	0.35	0.638	1.01
ACSM5	-0.79	0.215	1.18	0.25	0.6	1.01	-0.08	0.469	1.03	1.81	0.965	0.997
ACSS1	2.49	0.994	0.997	-0.07	0.471	1.07	1.17	0.879	0.992	0.51	0.694	1
ACSS2	0.58	0.718	0.983	0.26	0.601	1.01	-0.16	0.437	1.03	-1.14	0.127	0.998
ACSS3	0.02	0.509	1.04	-0.54	0.294	1.18	-0.72	0.235	1.05	-0.25	0.401	1.02
ACTA1	0.07	0.528	1.03	0.26	0.602	1.01	1.08	0.86	0.992	0.67	0.749	0.999
ACTA2	-1.52	0.0638	1.24	-0.66	0.253	1.2	-2.76	0.00287	0.548	-0.51	0.307	1.03
ACTBL2	-0.54	0.294	1.15	-1	0.159	1.27	-0.57	0.286	1.05	0.02	0.51	1.01
ACTC1	-0.36	0.361	1.1	0.27	0.605	1.01	-0.18	0.428	1.03	0.18	0.57	1.01
ACTG2	-0.05	0.479	1.05	-0.05	0.478	1.06	0.49	0.69	1.01	-0.71	0.24	1.03
ACTL10	-1.08	0.141	1.24	0.93	0.825	0.967	-1.05	0.146	1.03	-1.33	0.0916	0.996
ACTL6B	0.18	0.57	1.02	-0.31	0.378	1.11	-0.33	0.372	1.04	1.12	0.868	0.994
ACTL7A	-0.73	0.234	1.18	0.24	0.596	1.01	0.82	0.794	0.998	-0.07	0.472	1.01
ACTL7B	-0.27	0.395	1.09	0.47	0.682	0.987	-0.82	0.207	1.04	-2.25	0.0121	0.892
ACTL8	0.69	0.754	0.979	-1.4	0.0807	1.29	0.18	0.572	1.02	0.13	0.552	1.01
ACTL9	1	0.842	0.969	-0.01	0.497	1.06	-0.52	0.3	1.05	-1.59	0.056	0.974
ACTN1	0.18	0.57	1.02	0.67	0.747	0.975	0.25	0.597	1.02	-1.49	0.0686	0.987
ACTN2	-0.1	0.459	1.06	-0.8	0.212	1.24	1.21	0.888	0.992	-1.02	0.154	0.993
ACTN4	1.31	0.905	0.971	-0.26	0.398	1.1	-0.67	0.252	1.05	-1.7	0.0443	0.96
ACTR1A	0.27	0.607	1	-0.1	0.462	1.07	0.28	0.609	1.01	1.08	0.859	0.994
ACTR1B	0.14	0.558	1.02	0.51	0.693	0.985	1.22	0.889	0.992	-0.96	0.167	1.01
ACTR3B	0.51	0.696	0.986	0.09	0.536	1.03	-0.42	0.338	1.05	-0.1	0.462	1.02
ACTR5	-0.04	0.483	1.05	1.73	0.958	0.984	2.22	0.987	0.996	0.17	0.568	1.01
ACTR6	-2.43	0.00745	0.718	-0.02	0.493	1.06	-0.4	0.344	1.04	0.43	0.668	1
ACTR8	0.61	0.73	0.98	0.43	0.667	0.99	1.6	0.945	0.996	0.24	0.596	1.01
ACTRT1	-2.67	0.00374	0.469	-1.48	0.07	1.24	0.28	0.61	1.01	0.31	0.621	1.01
ACTRT2	-0.25	0.4	1.09	-0.73	0.234	1.22	1.6	0.946	0.995	0.43	0.666	1
ACTRT3	0.67	0.747	0.979	-0.18	0.428	1.08	1.89	0.97	0.995	-1.91	0.0283	0.944
ACVR1	1.34	0.91	0.971	-0.7	0.242	1.21	-0.15	0.44	1.03	-0.26	0.397	1.02
ACVR1B	0.63	0.737	0.979	0.7	0.757	0.972	1.48	0.93	0.994	-0.64	0.263	1.03
ACVR1C	-0.97	0.167	1.22	-0.65	0.256	1.2	-1.25	0.106	0.998	0.93	0.824	0.997
ACVR2A	-0.94	0.173	1.21	-1.9	0.0286	0.936	-2.27	0.0115	0.691	0.49	0.689	1
ACVR2B	-0.24	0.406	1.09	-0.05	0.482	1.06	-0.06	0.475	1.03	0.32	0.627	1.01
ACVRL1	0.9	0.815	0.973	-0.17	0.434	1.08	-1.26	0.103	1	-1.73	0.0416	0.969
ACY1	0.53	0.703	0.985	0.83	0.798	0.969	-0.49	0.312	1.05	-1.1	0.135	0.996
ACY3	-0.53	0.298	1.14	0.69	0.754	0.974	0.34	0.633	1.01	0.78	0.782	0.998
ACYP1	-0.96	0.169	1.22	0.76	0.775	0.97	1.8	0.964	0.994	0.95	0.829	0.997
ACYP2	-0.1	0.46	1.06	-0.36	0.359	1.13	-0.94	0.174	1.03	0.26	0.602	1.01
ADA	-0.5	0.308	1.13	0.14	0.556	1.03	-1.84	0.0326	0.84	-0.87	0.193	1.01
ADAD1	-0.66	0.256	1.17	-0.92	0.179	1.25	-1.2	0.116	1.01	-0.08	0.468	1.02
ADAD2	-0.34	0.368	1.1	0.71	0.761	0.972	-0.43	0.332	1.05	0.16	0.563	1.01
ADAL	-0.23	0.409	1.08	1.52	0.936	0.978	-0.93	0.176	1.03	0.47	0.68	1
ADAM10	0.47	0.681	0.988	-1.01	0.155	1.27	-2.18	0.0147	0.723	-1.02	0.155	0.994
ADAM11	-0.44	0.33	1.12	-0.92	0.179	1.25	-0.64	0.261	1.05	-0.75	0.225	1.02
ADAM12	0.51	0.695	0.986	0.29	0.613	1	-1.31	0.0955	0.993	0.36	0.64	1.01
ADAM15	0.44	0.67	0.989	0.05	0.521	1.04	2.12	0.983	0.996	0.11	0.544	1.01
ADAM17	2.42	0.992	0.997	0.17	0.568	1.03	-1.08	0.14	1.03	0.52	0.699	1
ADAM18	0.96	0.832	0.97	0.8	0.789	0.97	2.01	0.978	0.995	0.73	0.766	0.998
ADAM19	-0.1	0.459	1.06	-0.39	0.348	1.14	1.02	0.846	0.992	-0.6	0.274	1.03
ADAM2	0.06	0.525	1.03	0.69	0.756	0.972	0.01	0.503	1.02	-1.15	0.126	0.998
ADAM20	-1.57	0.0586	1.26	1.07	0.857	0.969	0.92	0.822	0.994	-0.01	0.495	1.01
ADAM22	0.29	0.613	1	0.06	0.525	1.04	-2.58	0.00499	0.635	0.8	0.787	0.998
ADAM23	-0.85	0.198	1.2	-0.22	0.411	1.09	0	0.5	1.02	-0.28	0.389	1.02
ADAM28	-0.87	0.193	1.2	-0.53	0.3	1.17	-0.67	0.251	1.05	0.67	0.747	0.999
ADAM29	1.36	0.914	0.971	1.15	0.875	0.97	0.28	0.61	1.01	1.6	0.945	0.996
ADAM30	0.63	0.736	0.979	-0.29	0.385	1.11	-0.18	0.429	1.03	0.31	0.622	1.01
ADAM32	1.43	0.924	0.973	0.32	0.627	1	0.6	0.725	1	0.52	0.7	1
ADAM33	0.05	0.52	1.04	1.33	0.908	0.974	0.2	0.578	1.02	0.36	0.641	1.01
ADAM7	-0.52	0.303	1.14	0.2	0.578	1.02	0.3	0.618	1.01	0.58	0.72	1
ADAM8	0.18	0.572	1.02	0.3	0.62	1	0.46	0.678	1.01	-0.68	0.249	1.03
ADAM9	-0.99	0.16	1.23	0.51	0.695	0.985	0.41	0.661	1.01	0.54	0.704	0.999
ADAMDEC1	1.36	0.913	0.971	0.45	0.672	0.989	-0.64	0.262	1.04	-1.03	0.152	0.997
ADAMTS1	0.14	0.555	1.02	1.01	0.845	0.968	-0.2	0.421	1.04	-0.58	0.282	1.03
ADAMTS10	-0.67	0.252	1.17	1.25	0.895	0.972	0.4	0.655	1.01	-0.28	0.389	1.02
ADAMTS12	0.86	0.805	0.972	-1.59	0.056	1.17	-1.09	0.138	1.02	0.53	0.701	1
ADAMTS13	0.98	0.836	0.971	-0.39	0.347	1.14	-1.07	0.143	1.03	-0.43	0.333	1.02
ADAMTS14	0.27	0.606	1	0.03	0.513	1.05	-0.53	0.297	1.05	-1.59	0.056	0.974
ADAMTS15	1.41	0.921	0.972	-0.27	0.394	1.11	0.28	0.612	1.01	1.22	0.889	0.995
ADAMTS16	0.01	0.504	1.04	-0.65	0.257	1.2	-0.14	0.444	1.03	-0.92	0.179	1
ADAMTS17	0.26	0.604	1.01	0.49	0.688	0.987	-0.82	0.207	1.04	-1.42	0.0777	0.993
ADAMTS18	1.2	0.885	0.968	-0.69	0.245	1.21	-1.17	0.121	1.01	0.66	0.745	1
ADAMTS19	-0.89	0.186	1.21	-1.1	0.135	1.26	0.72	0.764	0.998	-0.97	0.165	1.01
ADAMTS2	0.4	0.657	0.991	1.14	0.874	0.97	1.17	0.879	0.991	1.06	0.854	0.995
ADAMTS20	-0.3	0.383	1.09	-0.91	0.18	1.25	-0.86	0.196	1.03	0.26	0.604	1.01
ADAMTS3	0.89	0.814	0.972	-0.41	0.343	1.14	0.28	0.61	1.01	0.39	0.653	1.01
ADAMTS4	0.93	0.823	0.971	-0.98	0.163	1.26	-0.4	0.346	1.04	1.11	0.868	0.994
ADAMTS5	-0.35	0.364	1.1	-0.83	0.202	1.24	0.09	0.537	1.02	0.37	0.645	1.01
ADAMTS7	-0.7	0.243	1.17	0.09	0.535	1.03	-0.23	0.409	1.04	0.7	0.76	0.999
ADAMTS8	1.58	0.943	0.979	0.97	0.833	0.968	0.49	0.689	1.01	-0.51	0.305	1.03
ADAMTS9	-0.6	0.275	1.16	0.11	0.543	1.03	-0.64	0.261	1.05	-0.17	0.434	1.02
ADAMTSL1	-0.48	0.317	1.13	1.27	0.898	0.972	-0.48	0.316	1.05	1.77	0.962	0.997
ADAMTSL2	-0.38	0.351	1.11	-0.2	0.421	1.09	-0.84	0.2	1.03	-1.35	0.0886	0.983
ADAMTSL3	0.19	0.576	1.02	0.31	0.621	1	-1.09	0.138	1.03	-0.09	0.464	1.02
ADAMTSL4	0.7	0.758	0.978	-0.36	0.359	1.13	-0.24	0.407	1.04	-0.25	0.4	1.02
ADAMTSL5	-2.04	0.0208	1.07	-0.26	0.397	1.1	1.35	0.912	0.992	0.45	0.674	1
ADAP1	-0.23	0.41	1.09	1.37	0.915	0.975	-0.54	0.293	1.05	1.75	0.96	0.997
ADAP2	-0.37	0.356	1.11	0.02	0.508	1.05	0.51	0.694	1.01	1.11	0.867	0.994
ADAR	0.47	0.682	0.988	0.37	0.645	0.995	1.76	0.961	0.995	0.44	0.669	1
ADARB1	-0.79	0.214	1.18	0.64	0.737	0.976	1.27	0.898	0.991	-0.07	0.473	1.01
ADARB2	0.67	0.749	0.979	-0.19	0.426	1.09	0.95	0.83	0.994	-1.03	0.152	0.994
ADAT1	0.28	0.611	1	-0.44	0.331	1.15	-0.62	0.269	1.05	0.05	0.519	1.01
ADAT2	0.86	0.804	0.972	-0.05	0.478	1.06	0.06	0.524	1.02	-1.03	0.151	0.998
ADAT3	0.32	0.625	0.999	-0.03	0.489	1.06	-0.51	0.304	1.05	0.53	0.7	1
ADC	1.09	0.861	0.97	0.97	0.833	0.968	0.18	0.572	1.02	0.02	0.509	1.01
ADCK1	-0.7	0.243	1.17	-1.46	0.0727	1.25	-0.96	0.168	1.03	0.94	0.826	0.997
ADCK2	0.27	0.607	1	-1.15	0.126	1.27	1.14	0.873	0.991	-2.34	0.00955	0.87
ADCK3	-0.36	0.359	1.11	-0.28	0.391	1.11	-1.77	0.0383	0.848	1.3	0.904	0.994
ADCK4	1.04	0.852	0.97	0.3	0.62	1	-1.34	0.0894	0.979	1.11	0.866	0.994
ADCK5	-0.17	0.431	1.07	0.56	0.714	0.981	0.21	0.585	1.02	1.31	0.906	0.993
ADCY1	0.41	0.659	0.99	-0.21	0.417	1.09	0.08	0.531	1.02	-1.47	0.0704	0.988
ADCY10	-0.9	0.183	1.21	-0.96	0.169	1.26	-0.26	0.396	1.04	1.15	0.876	0.994
ADCY2	1.05	0.853	0.97	1.04	0.852	0.968	-1.02	0.153	1.03	-0.69	0.246	1.03
ADCY3	0.67	0.747	0.979	1.1	0.864	0.969	0.26	0.601	1.02	0.17	0.566	1.01
ADCY4	-0.69	0.244	1.17	-0.58	0.282	1.18	-0.41	0.34	1.04	-0.34	0.368	1.02
ADCY5	-0.24	0.407	1.09	0.53	0.702	0.983	-2.41	0.00799	0.643	-1.16	0.123	0.998
ADCY6	-0.27	0.395	1.09	-0.37	0.356	1.13	1.73	0.958	0.995	-0.1	0.46	1.02
ADCY7	1.11	0.866	0.969	-0.72	0.235	1.22	0.24	0.595	1.02	-1.64	0.0507	0.969
ADCY8	1.05	0.854	0.97	0.86	0.804	0.968	1.22	0.89	0.992	0.36	0.639	1.01
ADCY9	0.47	0.681	0.988	-0.13	0.447	1.08	1.32	0.907	0.992	0.8	0.787	0.999
ADCYAP1	0.73	0.766	0.977	-0.93	0.177	1.25	0.59	0.723	1	-1.23	0.109	0.994
ADCYAP1R1	0.25	0.6	1.01	0.42	0.663	0.99	1.2	0.885	0.991	0.9	0.815	0.997
ADD1	0.35	0.638	0.996	0.96	0.832	0.968	0.33	0.628	1.01	-0.79	0.216	1.02
ADD2	-0.03	0.488	1.05	1.23	0.89	0.972	-1.53	0.0634	0.942	-1.49	0.0685	0.987
ADD3	1.92	0.972	0.989	-0.58	0.279	1.19	0.02	0.506	1.02	-0.61	0.272	1.03
ADGB	-1.81	0.0355	1.2	0.55	0.71	0.982	-0.11	0.457	1.03	-0.6	0.276	1.03
ADH4	0.57	0.716	0.983	-0.42	0.337	1.15	0.36	0.642	1.01	-1.41	0.0788	0.99
ADH5	0.71	0.761	0.978	-0.76	0.222	1.23	0.35	0.638	1.01	-2.18	0.0148	0.907
ADH6	0.26	0.604	1	-0.46	0.323	1.16	-0.34	0.365	1.04	0.34	0.634	1.01
ADH7	1.1	0.865	0.97	-0.1	0.46	1.07	0.11	0.542	1.02	-1.05	0.146	0.995
ADHFE1	-1.41	0.0794	1.24	-1.84	0.0327	0.981	-0.82	0.206	1.04	-0.38	0.35	1.02
ADI1	-0.29	0.385	1.09	-0.28	0.39	1.11	0.96	0.83	0.994	0.06	0.525	1.01
ADIG	-0.33	0.371	1.1	0.42	0.662	0.991	-0.51	0.305	1.05	-2.07	0.0192	0.918
ADIPOQ	0.49	0.689	0.987	-0.55	0.291	1.18	1.77	0.962	0.995	-0.34	0.368	1.02
ADIPOR1	1.22	0.888	0.968	0.09	0.537	1.03	0.58	0.72	1	1.62	0.948	0.996
ADIPOR2	-0.38	0.352	1.11	-0.04	0.484	1.06	1.23	0.891	0.991	0.17	0.567	1.01
ADIRF	-1.46	0.0722	1.24	-0.95	0.171	1.25	0.44	0.671	1.01	0.89	0.812	0.998
ADK	-0.85	0.198	1.2	-0.68	0.247	1.21	-1.84	0.0332	0.829	0.74	0.77	0.999
ADM	-1.33	0.0925	1.25	-2.14	0.0161	0.756	-0.17	0.432	1.03	0.13	0.554	1.01
ADM2	0.43	0.668	0.989	0.77	0.778	0.97	-0.87	0.192	1.03	-0.54	0.296	1.03
ADM5	0.4	0.655	0.992	0.86	0.806	0.968	0.71	0.761	0.999	-0.03	0.487	1.01
ADNP	1.4	0.919	0.972	0.52	0.698	0.984	0.66	0.746	0.999	-0.35	0.363	1.02
ADNP2	0.28	0.61	1	0.82	0.795	0.969	0.36	0.642	1.01	-0.5	0.308	1.03
ADO	0.53	0.703	0.985	2.44	0.993	0.997	-2.48	0.00658	0.62	-1.21	0.114	0.988
ADORA1	-0.89	0.186	1.21	-0.23	0.41	1.09	0.47	0.682	1.01	0.06	0.523	1.01
ADORA2A	1.22	0.89	0.968	0.62	0.732	0.976	-2.57	0.00502	0.633	1.53	0.936	0.996
ADORA2B	-0.08	0.467	1.06	0.41	0.659	0.992	-1.43	0.0763	0.984	-0.57	0.286	1.03
ADORA3	-0.13	0.45	1.06	0.02	0.509	1.05	0.85	0.802	0.995	0.85	0.801	0.998
ADPGK	-0.19	0.426	1.08	-0.58	0.282	1.18	0.1	0.539	1.02	0.89	0.813	0.998
ADPRH	0.98	0.837	0.97	0	0.501	1.05	-0.17	0.433	1.03	0.44	0.672	1
ADPRHL1	1.05	0.854	0.97	1.1	0.864	0.969	0.49	0.687	1.01	0.79	0.784	0.998
ADPRHL2	-0.4	0.346	1.11	-1.84	0.0329	0.984	-1.15	0.126	1.02	-1.17	0.12	0.994
ADPRM	-1.49	0.0686	1.24	-0.56	0.287	1.18	1.53	0.937	0.995	0.48	0.686	1
ADRA1A	0.51	0.694	0.987	1.76	0.961	0.984	-0.67	0.251	1.05	-0.62	0.266	1.03
ADRA1B	-0.64	0.26	1.17	1.03	0.849	0.968	-0.16	0.436	1.03	1.22	0.889	0.995
ADRA1D	1.06	0.855	0.97	1.11	0.866	0.969	-0.21	0.417	1.04	0.26	0.604	1.01
ADRA2A	0.84	0.8	0.973	1.29	0.901	0.973	0.51	0.695	1.01	-0.69	0.246	1.03
ADRA2B	-0.34	0.368	1.1	0.13	0.551	1.03	-0.44	0.33	1.05	0.13	0.553	1.01
ADRA2C	0.52	0.699	0.986	0.29	0.613	1	1.07	0.857	0.992	-0.36	0.359	1.02
ADRB1	-1.36	0.0867	1.25	1.24	0.893	0.972	0.36	0.64	1.01	1.66	0.952	0.996
ADRB2	1.38	0.916	0.971	1.03	0.848	0.968	-0.49	0.314	1.05	0.97	0.835	0.996
ADRB3	-0.01	0.497	1.04	-1.36	0.0869	1.3	0.23	0.592	1.02	0.98	0.837	0.996
ADRBK1	0.02	0.506	1.04	-2.02	0.0217	0.863	-0.09	0.465	1.03	1.13	0.871	0.993
ADRBK2	-0.1	0.462	1.06	-0.19	0.426	1.08	-0.5	0.307	1.05	-0.54	0.293	1.03
ADRM1	-0.31	0.377	1.1	-0.8	0.212	1.24	0.8	0.787	0.996	0.78	0.783	0.998
ADSL	-1.67	0.0473	1.24	0.82	0.793	0.969	-1.79	0.037	0.832	-0.46	0.324	1.03
ADSSL1	0.42	0.662	0.989	0.41	0.661	0.991	0.93	0.824	0.994	1.21	0.887	0.996
ADTRP	-0.15	0.441	1.07	-0.46	0.324	1.16	0.34	0.632	1.01	0.9	0.815	0.997
AEBP1	0.19	0.575	1.02	-0.61	0.272	1.19	0.44	0.671	1.01	1.21	0.888	0.995
AEBP2	0.33	0.63	0.999	0.2	0.577	1.02	2.35	0.991	0.997	-0.97	0.165	1.01
AEN	0.06	0.525	1.03	0.75	0.773	0.97	-2.25	0.0121	0.712	-0.4	0.345	1.02
AES	-1.47	0.0708	1.23	0.55	0.708	0.982	0.11	0.546	1.02	-1.52	0.0638	0.979
AFAP1	0.38	0.648	0.994	0.35	0.638	0.998	1.4	0.919	0.993	-0.56	0.287	1.03
AFAP1L1	-0.41	0.34	1.12	0.02	0.508	1.05	0.45	0.674	1.01	0.74	0.77	0.999
AFAP1L2	0.39	0.652	0.992	-1	0.158	1.27	-1.35	0.0885	0.982	-1.99	0.0235	0.951
AFF1	1.24	0.893	0.968	-1.61	0.0542	1.16	1.24	0.892	0.991	0.37	0.644	1.01
AFF2	1.09	0.861	0.97	1.22	0.888	0.972	-2.81	0.00247	0.541	1.49	0.931	0.995
AFF3	-1.68	0.0463	1.23	-0.44	0.33	1.15	0.16	0.564	1.02	0.14	0.557	1.01
AFF4	0.8	0.789	0.974	-2.82	0.00241	0.236	-0.24	0.406	1.04	-0.29	0.386	1.02
AFG3L2	-0.04	0.485	1.05	-0.1	0.458	1.07	-1.44	0.0753	0.987	0.49	0.688	1
AFM	1.65	0.95	0.98	0.84	0.8	0.968	0.62	0.733	1	-1.13	0.13	0.998
AFMID	-0.48	0.315	1.13	0.23	0.59	1.01	0.87	0.808	0.995	0.37	0.644	1.01
AFP	2.05	0.98	0.991	1.46	0.927	0.977	-0.06	0.476	1.03	-0.24	0.406	1.02
AFTPH	0.01	0.505	1.04	-0.36	0.36	1.13	3.03	0.999	1	-1.15	0.124	0.997
AGA	-0.58	0.281	1.15	0.08	0.532	1.03	-0.14	0.445	1.03	0.74	0.771	0.999
AGAP1	0.54	0.706	0.984	0.97	0.834	0.968	-0.85	0.199	1.03	0.68	0.753	0.999
AGAP2	0.2	0.577	1.02	-0.28	0.39	1.11	0.92	0.821	0.994	0.08	0.532	1.01
AGAP3	0.44	0.67	0.989	-0.03	0.489	1.06	-0.14	0.446	1.03	1.62	0.948	0.996
AGBL1	1.92	0.973	0.989	1.04	0.852	0.968	-1.04	0.149	1.03	0.77	0.778	0.999
AGBL2	-0.26	0.398	1.09	-0.43	0.332	1.15	-1.97	0.0247	0.799	0.04	0.515	1.01
AGBL3	-1.07	0.141	1.24	0.53	0.703	0.983	-1.05	0.147	1.03	1.61	0.946	0.996
AGBL4	-0.55	0.292	1.15	-0.03	0.49	1.06	1.3	0.903	0.992	-1.54	0.0619	0.983
AGBL5	-0.55	0.293	1.15	-0.2	0.422	1.09	-0.51	0.306	1.05	0.34	0.632	1.01
AGER	0.08	0.531	1.03	0.72	0.765	0.971	0.93	0.824	0.994	-0.41	0.34	1.02
AGFG1	-0.06	0.478	1.05	-0.91	0.18	1.25	0.92	0.821	0.994	-0.19	0.425	1.02
AGFG2	-0.2	0.422	1.08	-0.81	0.208	1.24	0.3	0.617	1.01	0.19	0.576	1.01
AGGF1	-0.49	0.312	1.13	-1.25	0.105	1.27	0.45	0.674	1.01	0.45	0.675	1
AGK	-4.65	1.7e-06	0.00071	-2.01	0.0225	0.869	-0.71	0.238	1.04	-0.89	0.186	1
AGL	-0.51	0.307	1.13	-0.96	0.169	1.25	-0.7	0.243	1.05	-0.97	0.167	1.01
AGMAT	1.35	0.912	0.971	-1.57	0.0584	1.19	-0.36	0.359	1.04	0.15	0.559	1.01
AGMO	0.3	0.616	1	0.26	0.604	1.01	-0.29	0.385	1.04	0.4	0.657	1.01
AGO1	0.81	0.792	0.974	-0.04	0.486	1.06	0.94	0.827	0.993	-0.95	0.17	1
AGO2	-0.63	0.263	1.16	2.19	0.986	0.994	-0.91	0.18	1.03	1.76	0.961	0.997
AGO3	-1.76	0.0392	1.21	-0.86	0.194	1.25	1.07	0.857	0.992	0.5	0.692	1
AGO4	-0.97	0.165	1.22	-0.23	0.407	1.09	-0.39	0.348	1.04	-2.77	0.0028	0.805
AGPAT1	0.84	0.798	0.973	0.07	0.528	1.04	0.64	0.739	0.999	-0.68	0.247	1.03
AGPAT2	-0.77	0.22	1.18	0.68	0.75	0.974	-0.47	0.318	1.05	-1.94	0.0261	0.943
AGPAT3	1.15	0.876	0.97	0.91	0.819	0.967	-1.64	0.0502	0.903	0.07	0.528	1.01
AGPAT4	-0.65	0.258	1.17	-0.67	0.252	1.2	-0.06	0.474	1.03	-0.9	0.184	1
AGPAT5	0.8	0.789	0.974	0.1	0.538	1.03	-0.29	0.385	1.04	-0.28	0.389	1.02
AGPAT6	-0.83	0.202	1.2	0.97	0.835	0.968	-0.31	0.378	1.04	-0.11	0.457	1.02
AGPAT9	0.44	0.668	0.989	-1.11	0.133	1.26	0	0.501	1.02	0.03	0.513	1.01
AGPS	-0.5	0.308	1.13	-1.74	0.0413	1.08	-0.52	0.3	1.05	-1.39	0.0822	0.988
AGR2	0.09	0.538	1.03	1.24	0.893	0.972	1.4	0.919	0.993	1.22	0.89	0.995
AGRN	0.3	0.617	1	0.05	0.521	1.04	0.38	0.647	1.01	0.43	0.668	1
AGRP	-0.16	0.438	1.07	-1.4	0.0813	1.29	-0.5	0.307	1.05	0.98	0.837	0.996
AGT	2	0.977	0.99	-0.02	0.49	1.06	0.4	0.655	1.01	-1.26	0.103	0.999
AGTPBP1	0.08	0.534	1.03	-0.91	0.181	1.25	0.63	0.735	1	-0.61	0.27	1.03
AGTR1	-1.2	0.115	1.27	-0.46	0.322	1.16	0.2	0.58	1.02	-0.1	0.46	1.02
AGTR2	-0.83	0.203	1.19	0.46	0.678	0.989	1.18	0.881	0.991	-0.28	0.389	1.02
AGTRAP	-0.31	0.379	1.1	0.4	0.655	0.993	-0.09	0.464	1.03	-0.86	0.195	1.01
AGXT	0.5	0.69	0.987	0.07	0.527	1.04	0.36	0.639	1.01	-1.03	0.151	0.997
AGXT2	-1.22	0.111	1.26	1.06	0.856	0.969	0.52	0.699	1	0.62	0.734	1
AHCTF1	0.5	0.693	0.987	0.9	0.815	0.967	-1.38	0.0831	0.975	-0.36	0.359	1.02
AHCY	1	0.841	0.97	-1.8	0.0355	1.01	-1.21	0.114	1.01	1.38	0.916	0.995
AHCYL1	-0.22	0.412	1.08	-0.74	0.229	1.23	0.26	0.601	1.02	0.33	0.629	1.01
AHCYL2	-0.25	0.401	1.09	-0.38	0.35	1.14	0.19	0.575	1.02	0.46	0.675	1
AHDC1	-1.62	0.0522	1.24	0.92	0.82	0.967	-0.48	0.314	1.05	0.37	0.644	1.01
AHI1	0.44	0.669	0.989	0.03	0.514	1.05	0.58	0.718	1	-0.62	0.268	1.03
AHNAK	-0.42	0.338	1.12	1.01	0.843	0.968	1.9	0.971	0.995	1.63	0.948	0.996
AHNAK2	-0.98	0.164	1.22	0.43	0.666	0.99	-1.7	0.0442	0.886	-0.58	0.28	1.03
AHR	3.41	1	1	-8.91	2.57e-19	8.44e-16	-0.42	0.338	1.05	4.67	1	1
AHRR	1.09	0.863	0.97	1.17	0.879	0.97	-1.06	0.145	1.03	-0.6	0.275	1.03
AHSA1	-0.65	0.259	1.17	-0.03	0.488	1.06	0.54	0.707	1	0.28	0.611	1.01
AHSA2	-0.17	0.433	1.07	0.08	0.53	1.04	-0.21	0.417	1.04	1.03	0.849	0.995
AHSG	-0.09	0.464	1.06	1.15	0.876	0.97	-1.23	0.109	1	0.66	0.745	1
AICDA	0.22	0.587	1.01	0.34	0.631	1	0.77	0.781	0.997	-0.91	0.183	1
AIF1L	-1.27	0.103	1.26	-0.81	0.21	1.24	-0.31	0.377	1.04	-1.79	0.0364	0.942
AIFM1	0.29	0.613	1	0.22	0.586	1.02	-0.04	0.483	1.03	0.93	0.824	0.997
AIFM2	-1.48	0.0699	1.23	-0.99	0.16	1.27	0.27	0.607	1.01	-0.47	0.321	1.02
AIFM3	-0.09	0.464	1.06	0.64	0.739	0.976	-0.04	0.486	1.03	-0.02	0.492	1.01
AIG1	0.84	0.801	0.972	0.37	0.645	0.995	0.57	0.714	1	-0.72	0.236	1.02
AIM1	0.4	0.655	0.992	-0.17	0.432	1.08	1.05	0.853	0.993	0.68	0.751	0.999
AIM1L	-0.86	0.194	1.2	-1.63	0.0516	1.16	-1.21	0.113	1.01	0.62	0.733	1
AIM2	-0.06	0.475	1.05	0.14	0.554	1.03	-1.17	0.121	1.01	-0.11	0.456	1.02
AIMP1	0	0.502	1.04	0.13	0.553	1.03	1.23	0.891	0.991	1.44	0.925	0.995
AIMP2	1.04	0.851	0.97	1.57	0.942	0.98	-0.65	0.257	1.05	-0.65	0.259	1.03
AIP	1.53	0.937	0.977	-4.97	3.42e-07	0.000148	0.85	0.802	0.995	0.68	0.752	0.999
AIPL1	-1.08	0.14	1.25	-0.44	0.331	1.15	0.18	0.571	1.02	-0.1	0.462	1.02
AIRE	-0.05	0.48	1.05	0.07	0.529	1.04	-2.43	0.00754	0.634	-0.79	0.215	1.02
AJAP1	0.21	0.585	1.01	0.33	0.631	1	1.09	0.863	0.991	-1.21	0.113	0.989
AJUBA	-0.36	0.359	1.11	-0.36	0.36	1.13	-0.55	0.29	1.05	-0.17	0.432	1.02
AK1	0.11	0.546	1.02	-1.75	0.0403	1.07	-1.48	0.0693	0.965	0.77	0.779	0.998
AK5	0.8	0.788	0.975	-1.38	0.0837	1.31	-1.04	0.149	1.03	0.88	0.81	0.998
AK7	-0.67	0.251	1.17	0.64	0.738	0.975	-0.83	0.204	1.03	0.53	0.702	1
AK8	0.37	0.645	0.994	-0.49	0.311	1.17	-0.26	0.398	1.04	0.15	0.56	1.01
AK9	-0.62	0.267	1.16	0.2	0.581	1.02	0.77	0.781	0.997	0.29	0.614	1.01
AKAP1	-0.76	0.225	1.18	0.76	0.777	0.97	-1.37	0.0853	0.976	-0.37	0.358	1.02
AKAP10	-0.04	0.483	1.05	1.17	0.878	0.97	-0.58	0.281	1.05	-0.8	0.213	1.02
AKAP11	-0.81	0.21	1.19	-0.1	0.459	1.07	-0.48	0.316	1.05	1.38	0.917	0.995
AKAP12	-0.87	0.191	1.2	-1.11	0.134	1.26	0.08	0.533	1.02	-0.51	0.304	1.03
AKAP13	-0.9	0.185	1.21	-0.89	0.187	1.25	0.46	0.679	1.01	0.76	0.775	0.998
AKAP14	-1.74	0.0408	1.2	-0.96	0.168	1.26	-1.52	0.0645	0.942	-0.5	0.31	1.03
AKAP3	-0.5	0.309	1.13	0.99	0.839	0.968	-0.01	0.495	1.02	-0.95	0.172	1
AKAP4	-0.26	0.399	1.09	-0.75	0.225	1.22	-0.83	0.204	1.03	-0.49	0.311	1.02
AKAP5	-0.6	0.273	1.16	1.54	0.938	0.978	0.61	0.73	1	-0.37	0.356	1.02
AKAP6	0.52	0.698	0.986	-0.73	0.233	1.22	-0.03	0.489	1.03	-0.18	0.43	1.02
AKAP7	-0.05	0.479	1.05	0.41	0.659	0.992	0.79	0.786	0.996	-0.23	0.408	1.02
AKAP8	0.99	0.839	0.97	1.87	0.969	0.987	0.85	0.803	0.995	-0.02	0.491	1.01
AKAP8L	1.13	0.871	0.97	2.15	0.984	0.993	-0.32	0.376	1.04	0.86	0.805	0.998
AKAP9	-1.42	0.0771	1.23	-0.08	0.468	1.07	0.26	0.604	1.02	0.11	0.545	1.01
AKIP1	-0.16	0.438	1.07	0.11	0.543	1.03	-0.71	0.24	1.04	-0.44	0.332	1.03
AKIRIN2	-0.84	0.199	1.2	1.11	0.866	0.969	1.4	0.919	0.993	0.66	0.746	0.999
AKNA	2.14	0.984	0.993	-0.89	0.186	1.25	-0.53	0.299	1.05	-1.04	0.149	0.996
AKNAD1	-1.78	0.0378	1.2	0.63	0.737	0.976	0.83	0.798	0.997	-0.02	0.493	1.01
AKR1A1	0.29	0.612	1	-0.21	0.418	1.09	-0.24	0.405	1.04	0.66	0.746	0.999
AKR1B1	-0.73	0.234	1.18	-0.25	0.402	1.1	-0.91	0.181	1.03	-0.17	0.431	1.02
AKR1C3	0.68	0.753	0.979	0.03	0.511	1.05	-0.89	0.187	1.04	2.29	0.989	0.999
AKR1D1	0.76	0.775	0.975	-0.25	0.403	1.1	0.93	0.823	0.994	-0.08	0.468	1.01
AKR1E2	1.03	0.85	0.97	-0.53	0.3	1.17	-0.18	0.429	1.03	0.01	0.505	1.01
AKR7A2	-0.63	0.264	1.16	-0.1	0.46	1.07	0.34	0.632	1.01	0.07	0.529	1.01
AKT1	0.15	0.559	1.02	0.58	0.718	0.981	-0.86	0.195	1.03	-1.44	0.0751	0.993
AKT1S1	1.43	0.923	0.973	2.38	0.991	0.996	1.28	0.9	0.991	0.39	0.653	1.01
AKT2	-0.36	0.359	1.11	0.29	0.613	1	-0.37	0.355	1.04	1.25	0.894	0.994
AKT3	0.14	0.555	1.02	0.81	0.79	0.97	-0.45	0.327	1.05	-0.79	0.215	1.02
ALAD	0.74	0.769	0.975	1.22	0.889	0.972	-1.51	0.0657	0.943	0.38	0.647	1.01
ALAS1	-0.17	0.432	1.07	-0.9	0.185	1.25	1.01	0.843	0.992	-0.19	0.425	1.02
ALAS2	-1.27	0.102	1.26	0.78	0.783	0.97	-0.08	0.469	1.03	-0.64	0.26	1.03
ALB	2.45	0.993	0.997	-0.06	0.476	1.06	0.87	0.807	0.995	1.2	0.885	0.995
ALCAM	-0.05	0.482	1.05	-0.97	0.167	1.26	0.18	0.572	1.02	-0.63	0.264	1.03
ALDH16A1	0.61	0.729	0.98	2.09	0.982	0.992	-0.83	0.203	1.03	-2.26	0.0119	0.882
ALDH18A1	0.78	0.783	0.975	0.3	0.618	1	1.47	0.929	0.994	0.69	0.756	0.999
ALDH1A1	1.16	0.877	0.969	1.15	0.875	0.97	-1.37	0.0859	0.979	0.55	0.709	0.999
ALDH1A2	0.22	0.589	1.01	0.89	0.813	0.968	0.48	0.684	1.01	-0.17	0.434	1.02
ALDH1A3	1.62	0.947	0.98	0.16	0.564	1.03	-1.17	0.121	1.01	1.16	0.878	0.994
ALDH1B1	-0.86	0.194	1.2	0.95	0.829	0.967	0.36	0.64	1.01	0.82	0.794	0.999
ALDH1L1	-0.09	0.465	1.06	-0.5	0.308	1.17	0.61	0.73	1	-1.41	0.08	0.987
ALDH1L2	-0.68	0.249	1.17	-0.16	0.436	1.08	-1.7	0.0449	0.888	0.59	0.723	1
ALDH2	0.7	0.757	0.979	0.29	0.615	1	1.1	0.865	0.991	-0.5	0.307	1.03
ALDH3A1	1.13	0.872	0.97	-0.28	0.388	1.11	0.66	0.746	0.999	0.5	0.693	1
ALDH3A2	-0.23	0.409	1.08	-1.2	0.116	1.27	0.29	0.615	1.01	-0.09	0.463	1.02
ALDH3B2	0.52	0.697	0.987	-0.14	0.444	1.08	-0.02	0.494	1.02	-0.05	0.482	1.01
ALDH4A1	0.44	0.671	0.988	1.12	0.87	0.97	0	0.499	1.02	0.44	0.669	1
ALDH5A1	0.36	0.642	0.995	-0.13	0.448	1.08	0.29	0.614	1.01	0.04	0.516	1.01
ALDH6A1	1.15	0.874	0.969	-0.85	0.196	1.24	0.02	0.51	1.02	-0.01	0.496	1.01
ALDH7A1	-0.47	0.318	1.13	0.38	0.646	0.995	0.32	0.624	1.01	0.41	0.658	1.01
ALDH8A1	0.56	0.713	0.984	1.52	0.936	0.978	1.02	0.847	0.992	-0.28	0.392	1.02
ALDH9A1	0	0.501	1.04	-0.34	0.365	1.12	-0.91	0.181	1.03	-0.43	0.334	1.02
ALDOA	0.54	0.707	0.984	-1.01	0.156	1.27	0.84	0.8	0.996	-0.1	0.461	1.02
ALDOB	0.53	0.7	0.986	1.52	0.936	0.978	0.68	0.751	0.999	-0.25	0.403	1.02
ALDOC	0.59	0.723	0.981	-1.76	0.0395	1.06	0.06	0.523	1.02	0.28	0.611	1.01
ALG1	1.02	0.847	0.97	0.05	0.519	1.04	-0.42	0.338	1.05	0.12	0.549	1.01
ALG11	1.4	0.919	0.972	1.46	0.928	0.978	0.15	0.558	1.02	0.42	0.662	1.01
ALG12	2.47	0.993	0.997	1.93	0.973	0.988	0.31	0.62	1.01	1.53	0.937	0.996
ALG13	-0.49	0.313	1.13	-1.93	0.027	0.928	1.69	0.954	0.996	0.72	0.765	0.998
ALG14	0.8	0.789	0.974	0.63	0.737	0.976	-1.04	0.15	1.03	-1.02	0.153	0.991
ALG2	0.08	0.53	1.03	-0.74	0.229	1.23	-1.09	0.138	1.03	1.21	0.888	0.995
ALG3	2.16	0.985	0.994	1.54	0.938	0.978	-0.93	0.175	1.03	1.69	0.955	0.996
ALG5	1.98	0.976	0.99	-0.76	0.225	1.23	0.71	0.76	0.998	0.53	0.703	1
ALG6	0.85	0.803	0.973	0.87	0.807	0.967	-0.24	0.406	1.04	-1.22	0.111	0.992
ALG8	1.2	0.884	0.969	0.49	0.689	0.987	-0.63	0.266	1.05	-0.1	0.462	1.02
ALG9	2.86	0.998	0.999	2.08	0.981	0.992	1.27	0.898	0.991	-0.54	0.293	1.03
ALK	-0.08	0.468	1.06	-1.69	0.0458	1.12	0.5	0.693	1.01	-1.06	0.145	0.995
ALKBH1	0.48	0.684	0.988	-0.09	0.465	1.07	-0.3	0.383	1.04	0.97	0.834	0.996
ALKBH2	0.36	0.64	0.996	-1.06	0.145	1.26	1.72	0.957	0.995	0.32	0.627	1.01
ALKBH3	-0.74	0.229	1.18	-0.5	0.307	1.17	0.46	0.676	1.01	0.59	0.722	1
ALKBH4	0.45	0.673	0.988	-0.07	0.472	1.07	1.1	0.865	0.991	0.71	0.762	0.998
ALKBH5	-1.43	0.0765	1.23	-0.3	0.382	1.11	1.66	0.951	0.995	-0.36	0.361	1.02
ALKBH6	-0.85	0.197	1.2	0.18	0.571	1.02	1.82	0.966	0.994	0.32	0.624	1.01
ALKBH7	0.74	0.77	0.975	0.27	0.605	1.01	0.5	0.69	1.01	0.19	0.574	1.01
ALKBH8	1.21	0.886	0.968	-1.56	0.0598	1.19	1.29	0.901	0.992	-0.18	0.428	1.02
ALLC	0.37	0.644	0.995	-0.34	0.367	1.12	0.42	0.664	1.01	-0.16	0.437	1.02
ALMS1	0.91	0.819	0.972	-0.12	0.453	1.08	0.25	0.597	1.02	0.58	0.718	1
ALOX12	-0.46	0.321	1.12	-1.67	0.0473	1.12	-1.21	0.114	1.01	-0.94	0.174	1
ALOX12B	0.08	0.532	1.03	-0.49	0.311	1.17	-0.72	0.235	1.05	-0.4	0.345	1.02
ALOX15	-1.97	0.0243	1.11	-1.11	0.134	1.26	-0.01	0.495	1.02	1.28	0.899	0.994
ALOX15B	-1.43	0.0768	1.23	0.32	0.625	1	-0.84	0.2	1.03	0.26	0.604	1.01
ALOX5	0.64	0.739	0.979	-0.22	0.413	1.09	1.88	0.97	0.995	0.81	0.791	0.999
ALOX5AP	0.22	0.585	1.01	-0.89	0.186	1.25	-0.55	0.292	1.05	1.42	0.923	0.995
ALOXE3	-0.94	0.175	1.21	-0.57	0.283	1.18	-1.52	0.0644	0.943	0.55	0.708	0.999
ALPI	0.81	0.792	0.974	-0.01	0.495	1.06	-0.11	0.456	1.03	-1.51	0.0654	0.984
ALPK1	0.12	0.548	1.02	0.21	0.583	1.02	-0.8	0.21	1.04	0.17	0.569	1.01
ALPK2	-0.43	0.334	1.12	-0.35	0.362	1.13	0.77	0.78	0.997	-0.21	0.418	1.02
ALPK3	-0.49	0.313	1.13	0.72	0.765	0.972	0.93	0.824	0.994	1.82	0.965	0.997
ALPL	0.23	0.591	1.01	0.83	0.796	0.969	-0.14	0.443	1.03	-0.25	0.401	1.02
ALS2	0.57	0.715	0.984	-0.83	0.204	1.24	1.19	0.882	0.991	1.05	0.853	0.995
ALS2CL	1.36	0.913	0.971	0.76	0.778	0.97	2.66	0.996	0.999	0.02	0.507	1.01
ALS2CR11	-0.89	0.188	1.2	0.58	0.719	0.98	0.49	0.687	1.01	-0.51	0.305	1.03
ALS2CR12	-1.56	0.0591	1.26	-0.34	0.368	1.12	0.52	0.697	1	0.16	0.565	1.01
ALX1	-0.6	0.273	1.16	-0.54	0.296	1.18	0.1	0.542	1.02	-1.33	0.0918	0.997
ALX3	0.23	0.593	1.01	-0.35	0.364	1.12	-0.13	0.45	1.03	-0.94	0.174	1
ALX4	-0.4	0.345	1.11	-1.17	0.121	1.27	-0.11	0.456	1.03	0.04	0.516	1.01
ALYREF	-0.31	0.377	1.1	-0.99	0.161	1.26	-0.85	0.199	1.04	-1.88	0.03	0.945
AMACR	0.25	0.6	1.01	0.04	0.514	1.05	-0.97	0.167	1.03	1.24	0.892	0.995
AMBN	1.51	0.934	0.977	0.29	0.613	1	-0.3	0.382	1.04	0.74	0.769	0.999
AMBP	-0.59	0.277	1.15	0.95	0.829	0.967	-1.1	0.136	1.03	-0.2	0.42	1.02
AMBRA1	2.85	0.998	0.999	4.97	1	1	1.71	0.957	0.996	0.68	0.751	0.999
AMDHD1	-0.27	0.392	1.09	1	0.843	0.968	-2.66	0.00386	0.603	0.99	0.839	0.996
AMDHD2	-1.18	0.119	1.27	0.52	0.699	0.984	-0.33	0.372	1.04	-0.33	0.369	1.02
AMER1	-0.46	0.323	1.12	0.89	0.813	0.967	-1.68	0.047	0.895	0.36	0.642	1.01
AMER2	0.61	0.728	0.98	0.18	0.57	1.02	-1.77	0.0381	0.844	-0.09	0.466	1.02
AMER3	-1.15	0.126	1.27	1.03	0.849	0.968	-0.75	0.226	1.04	-1.72	0.0423	0.97
AMFR	1.34	0.909	0.971	-0.9	0.183	1.25	-2	0.0228	0.795	-0.07	0.473	1.01
AMH	0.04	0.518	1.04	-0.65	0.259	1.2	-0.54	0.296	1.05	0.42	0.662	1.01
AMHR2	0.5	0.691	0.987	-0.36	0.359	1.13	1.36	0.914	0.993	0.91	0.819	0.997
AMICA1	-0.5	0.31	1.13	0.82	0.794	0.969	-0.08	0.468	1.03	0.62	0.732	1
AMIGO1	1.2	0.885	0.968	0.46	0.678	0.989	0.26	0.602	1.02	0.53	0.703	1
AMIGO2	-0.04	0.485	1.05	-1.15	0.125	1.28	-0.71	0.238	1.04	-1.91	0.0278	0.95
AMMECR1	-0.09	0.465	1.06	0.41	0.66	0.992	-0.41	0.34	1.04	-0.84	0.2	1.01
AMMECR1L	-0.76	0.224	1.18	-0.4	0.344	1.14	-0.17	0.434	1.03	1.25	0.894	0.994
AMN	0.25	0.597	1.01	0	0.5	1.06	-1.56	0.0589	0.931	0.84	0.8	0.999
AMN1	0.39	0.651	0.992	0.38	0.648	0.994	-0.28	0.392	1.04	-0.2	0.421	1.02
AMOT	-0.16	0.435	1.07	-0.3	0.382	1.11	0.49	0.689	1.01	0.39	0.651	1.01
AMOTL1	0.99	0.838	0.97	-0.15	0.441	1.08	-0.91	0.182	1.03	0.55	0.71	0.999
AMOTL2	0.6	0.725	0.98	-1.47	0.0711	1.25	-0.69	0.246	1.05	-0.02	0.494	1.01
AMPD1	-0.77	0.222	1.18	-0.31	0.378	1.11	-0.32	0.375	1.04	-1.14	0.128	0.995
AMPD2	0.51	0.696	0.986	-0.35	0.362	1.13	0.26	0.601	1.02	-1.59	0.0556	0.976
AMPD3	-0.39	0.347	1.11	-1.05	0.148	1.26	1.79	0.963	0.995	-0.48	0.315	1.02
AMPH	-0.83	0.204	1.19	1.25	0.893	0.972	0.35	0.636	1.01	1.31	0.904	0.994
AMT	-0.84	0.201	1.2	0.09	0.535	1.03	0.03	0.513	1.02	0.65	0.741	1
AMTN	1.51	0.935	0.977	1.6	0.945	0.981	-0.86	0.195	1.03	-1.07	0.142	0.995
AMZ1	-1.11	0.134	1.26	-0.27	0.394	1.1	-0.51	0.303	1.05	-1.22	0.111	0.994
ANAPC11	0.93	0.823	0.971	0.48	0.685	0.987	0.08	0.531	1.02	0.95	0.828	0.996
ANAPC13	0.16	0.562	1.02	-2.26	0.0118	0.648	-1.07	0.143	1.04	0.15	0.561	1.01
ANAPC15	-4.49	3.55e-06	0.00139	-4.71	1.22e-06	0.000409	0.55	0.708	1	-0.32	0.375	1.02
ANAPC16	-1.09	0.138	1.25	-0.65	0.257	1.2	0.3	0.617	1.01	-0.31	0.379	1.02
ANAPC2	-0.15	0.442	1.07	-1.44	0.0756	1.26	0.19	0.577	1.02	-1.16	0.124	0.998
ANAPC4	-1.56	0.0593	1.26	0.61	0.73	0.977	-1.17	0.121	1.01	1.15	0.876	0.994
ANAPC5	-0.11	0.457	1.06	-0.33	0.372	1.12	-0.09	0.466	1.03	0.88	0.811	0.998
ANAPC7	-0.82	0.206	1.19	1.13	0.87	0.969	-0.51	0.305	1.05	-0.28	0.389	1.02
ANG	-0.88	0.189	1.2	0.14	0.557	1.03	-1.04	0.15	1.03	-0.45	0.328	1.03
ANGEL1	-0.16	0.435	1.07	-0.13	0.448	1.08	-1.89	0.0292	0.835	-0.03	0.489	1.01
ANGEL2	0.72	0.765	0.977	0.43	0.666	0.99	-0.36	0.358	1.04	-0.47	0.318	1.02
ANGPT1	-0.52	0.303	1.14	0.29	0.614	1	0.55	0.709	1	0.17	0.566	1.01
ANGPT2	-0.37	0.354	1.11	-0.91	0.181	1.25	-0.84	0.2	1.04	0.37	0.644	1.01
ANGPT4	-0.12	0.451	1.06	0.95	0.83	0.967	1.13	0.87	0.991	0.09	0.535	1.01
ANGPTL1	0.74	0.769	0.975	-0.94	0.174	1.25	-0.01	0.497	1.02	1.08	0.86	0.994
ANGPTL2	-0.3	0.38	1.09	-1.19	0.118	1.28	-0.03	0.49	1.03	-1.67	0.0478	0.955
ANGPTL3	0.31	0.62	1	0.75	0.773	0.97	0.39	0.652	1.01	1.13	0.87	0.993
ANGPTL4	-0.39	0.35	1.11	-0.89	0.186	1.25	-0.5	0.31	1.05	0.46	0.678	1
ANGPTL5	-0.75	0.225	1.18	0.01	0.506	1.05	-0.36	0.358	1.04	1.93	0.973	0.998
ANGPTL6	-0.52	0.3	1.14	-0.07	0.472	1.07	-0.98	0.164	1.03	-0.75	0.227	1.02
ANGPTL7	0.32	0.625	0.999	-0.75	0.225	1.22	-0.27	0.395	1.04	-0.46	0.322	1.02
ANHX	-0.21	0.416	1.08	1.44	0.925	0.976	-0.47	0.319	1.05	1	0.84	0.996
ANK1	0.53	0.704	0.985	-0.38	0.35	1.14	-0.43	0.335	1.05	0.36	0.639	1.01
ANK2	0.04	0.516	1.04	-1.24	0.108	1.27	-0.3	0.383	1.04	-0.14	0.444	1.02
ANK3	0.02	0.508	1.04	-1.68	0.0466	1.13	-0.5	0.31	1.05	0.11	0.542	1.01
ANKAR	0.34	0.632	0.998	-0.46	0.322	1.16	-0.85	0.197	1.03	1.04	0.852	0.995
ANKDD1A	0.15	0.56	1.02	0.44	0.67	0.99	-0.41	0.34	1.04	-3.27	0.000531	0.335
ANKDD1B	1.6	0.946	0.979	-0.04	0.482	1.06	0.4	0.657	1.01	1.22	0.888	0.996
ANKEF1	-1.16	0.124	1.27	0.48	0.684	0.987	-0.29	0.388	1.04	-0.69	0.246	1.03
ANKFN1	-0.09	0.463	1.06	-0.46	0.321	1.16	-1.02	0.154	1.02	0.39	0.653	1.01
ANKFY1	-0.85	0.197	1.2	-1.32	0.0928	1.29	-1.8	0.0357	0.831	-0.94	0.175	1
ANKH	-2.01	0.0223	1.09	-1.89	0.0297	0.955	-0.51	0.306	1.05	-0.67	0.252	1.03
ANKIB1	0.17	0.569	1.02	-0.09	0.463	1.07	0.52	0.699	1	-0.48	0.317	1.02
ANKK1	0.11	0.544	1.03	-0.35	0.362	1.13	0.58	0.72	1	-1.5	0.0674	0.983
ANKLE1	-0.02	0.491	1.05	1.46	0.927	0.977	1.13	0.871	0.992	0.03	0.514	1.01
ANKLE2	-1.14	0.126	1.27	0.4	0.656	0.992	0.8	0.788	0.997	1.14	0.873	0.994
ANKMY1	0.39	0.653	0.992	0.48	0.685	0.987	0.46	0.676	1.01	-0.61	0.271	1.03
ANKMY2	-0.5	0.307	1.13	-1.67	0.0479	1.13	0.64	0.738	0.999	-0.88	0.191	1.01
ANKRA2	0.94	0.827	0.97	-0.63	0.265	1.19	-0.51	0.307	1.05	-0.67	0.25	1.03
ANKRD1	-0.22	0.411	1.08	-0.72	0.236	1.21	-1	0.158	1.03	1	0.842	0.996
ANKRD10	1.21	0.887	0.968	-1.49	0.0675	1.23	-1.09	0.139	1.02	0.81	0.79	0.999
ANKRD11	0.53	0.7	0.986	-0.3	0.382	1.11	-0.04	0.485	1.03	-1.28	0.101	1.01
ANKRD12	0.58	0.718	0.983	-0.42	0.338	1.15	0.41	0.658	1.01	-0.46	0.321	1.02
ANKRD13A	-0.64	0.262	1.17	-1.32	0.0926	1.29	-1.26	0.103	0.999	-1.27	0.102	1
ANKRD13B	-0.49	0.312	1.13	0.52	0.699	0.984	1.09	0.862	0.991	-0.48	0.315	1.02
ANKRD13C	-0.87	0.192	1.2	-0.02	0.491	1.06	0.43	0.667	1.01	-0.53	0.298	1.03
ANKRD13D	-1.14	0.127	1.26	-1.33	0.0918	1.3	0.58	0.72	1	0.71	0.761	0.998
ANKRD16	0.88	0.811	0.973	-1.41	0.08	1.28	-0.76	0.224	1.04	2.66	0.996	0.999
ANKRD17	1.65	0.951	0.98	-1.86	0.0316	0.972	0.36	0.641	1.01	0.95	0.828	0.996
ANKRD2	-1.04	0.15	1.23	-0.19	0.425	1.09	0.82	0.793	0.997	0.38	0.65	1.01
ANKRD22	0.92	0.822	0.971	-0.08	0.469	1.07	0.35	0.637	1.01	-1	0.16	1
ANKRD23	-0.87	0.193	1.2	-0.74	0.229	1.23	0.6	0.725	1	1.47	0.929	0.995
ANKRD24	-0.5	0.307	1.13	0.26	0.603	1.01	0.83	0.796	0.997	-1.1	0.135	0.996
ANKRD26	-1.91	0.0283	1.16	-0.8	0.213	1.24	0.51	0.695	1.01	0.75	0.775	0.998
ANKRD27	-0.12	0.453	1.06	0.84	0.801	0.968	-0.31	0.38	1.04	-1.23	0.109	0.995
ANKRD28	1.38	0.917	0.971	0.16	0.564	1.03	-1.21	0.113	1.01	-0.29	0.388	1.02
ANKRD29	0.24	0.594	1.01	-1.57	0.058	1.19	1.45	0.926	0.994	-0.46	0.322	1.02
ANKRD30B	-1.11	0.132	1.26	-0.26	0.399	1.1	-1.59	0.0558	0.921	0.62	0.732	1
ANKRD31	-0.38	0.354	1.11	0.84	0.799	0.968	-1.61	0.0535	0.919	-0.48	0.315	1.02
ANKRD32	1.25	0.895	0.968	0.85	0.802	0.968	0.22	0.588	1.02	1.62	0.947	0.996
ANKRD33	0.82	0.794	0.974	0.09	0.537	1.03	1.4	0.919	0.993	-0.25	0.401	1.02
ANKRD33B	0.14	0.557	1.02	0.26	0.602	1.01	-1.31	0.0954	0.994	0	0.502	1.01
ANKRD34A	-0.31	0.378	1.1	-0.07	0.472	1.07	-0.17	0.434	1.03	-0.28	0.39	1.02
ANKRD34B	0.05	0.519	1.04	0.68	0.753	0.974	0.08	0.534	1.02	-0.57	0.286	1.03
ANKRD34C	0.59	0.724	0.98	0.24	0.594	1.01	0.29	0.615	1.01	0.41	0.661	1.01
ANKRD35	0.17	0.567	1.02	0.14	0.556	1.03	0.87	0.809	0.995	-1.44	0.075	0.996
ANKRD36C	-1.14	0.127	1.26	-1.74	0.0413	1.08	-0.41	0.34	1.04	3.08	0.999	1
ANKRD37	0.33	0.628	0.999	0.73	0.767	0.971	0.49	0.687	1.01	-0.11	0.456	1.02
ANKRD39	0.61	0.728	0.98	-0.31	0.379	1.11	-0.98	0.165	1.03	1.1	0.863	0.994
ANKRD40	-0.46	0.322	1.12	-1.26	0.103	1.28	-0.2	0.422	1.04	-1.16	0.124	0.999
ANKRD42	-0.75	0.227	1.18	-0.26	0.398	1.1	-2.29	0.0111	0.689	-1.57	0.0577	0.972
ANKRD44	-0.27	0.394	1.09	-0.29	0.386	1.11	0.44	0.669	1.01	0.24	0.594	1.01
ANKRD45	0.35	0.636	0.996	-0.42	0.339	1.15	0.93	0.824	0.994	-0.63	0.264	1.03
ANKRD46	-0.29	0.386	1.09	-1.11	0.133	1.26	-0.05	0.48	1.03	-1.35	0.0888	0.983
ANKRD49	-0.73	0.232	1.18	-4.28	9.16e-06	0.00235	0.04	0.514	1.02	0.71	0.761	0.998
ANKRD50	1.62	0.948	0.98	0.76	0.775	0.97	2.14	0.984	0.996	2.43	0.992	0.999
ANKRD52	-0.15	0.441	1.07	1.26	0.896	0.972	-0.7	0.244	1.05	0	0.501	1.01
ANKRD53	1.26	0.897	0.968	-0.12	0.453	1.08	0.71	0.762	0.998	-1.16	0.122	0.995
ANKRD54	-0.91	0.182	1.21	-1.11	0.133	1.26	-2.06	0.0195	0.766	1.78	0.962	0.997
ANKRD55	0.51	0.695	0.987	-0.43	0.335	1.15	-0.24	0.406	1.04	0.53	0.702	1
ANKRD6	-0.56	0.289	1.15	0.21	0.584	1.02	0.62	0.731	1	1.37	0.915	0.994
ANKRD61	1.97	0.975	0.99	-0.24	0.404	1.1	0.06	0.525	1.02	0.65	0.742	1
ANKRD62	-0.14	0.443	1.07	-1.41	0.0798	1.28	0.34	0.633	1.01	-0.57	0.286	1.03
ANKRD63	-0.56	0.286	1.15	0	0.499	1.06	-0.64	0.26	1.05	1.94	0.974	0.998
ANKRD65	0.05	0.52	1.04	0.48	0.683	0.987	0.28	0.611	1.01	-0.14	0.446	1.02
ANKRD66	-0.16	0.436	1.07	0.29	0.612	1	0.3	0.618	1.01	0.74	0.771	0.999
ANKRD7	-0.76	0.224	1.18	0.89	0.812	0.968	-0.39	0.348	1.04	-1	0.158	0.998
ANKRD9	0.75	0.774	0.976	0.55	0.71	0.982	1.49	0.932	0.995	-0.57	0.284	1.03
ANKS1A	-0.09	0.463	1.06	0.66	0.746	0.975	0.56	0.712	1	-0.92	0.178	1
ANKS1B	0.85	0.803	0.972	1.61	0.947	0.981	-0.41	0.341	1.04	0.46	0.677	1
ANKS3	-0.27	0.395	1.09	3.4	1	1	1.46	0.927	0.994	0.15	0.56	1.01
ANKS4B	0.46	0.677	0.989	-1.55	0.0611	1.19	-0.44	0.33	1.05	-0.31	0.38	1.02
ANKS6	0.62	0.733	0.979	-0.74	0.23	1.23	0.16	0.562	1.02	0.43	0.666	1
ANKUB1	0.98	0.837	0.97	-0.7	0.243	1.21	-0.09	0.465	1.03	0.18	0.57	1.01
ANKZF1	0.32	0.624	1	1.03	0.849	0.968	0.75	0.772	0.997	-0.75	0.225	1.02
ANLN	0.23	0.589	1.01	-0.43	0.334	1.15	-0.13	0.448	1.03	-1.56	0.0599	0.988
ANO1	0.52	0.7	0.986	0.86	0.804	0.968	-0.47	0.318	1.05	-1.25	0.106	1
ANO10	-1.33	0.0918	1.25	-0.54	0.295	1.18	-0.81	0.21	1.04	-1.11	0.132	0.997
ANO2	1.08	0.859	0.97	-0.38	0.353	1.13	2.03	0.979	0.995	-0.18	0.43	1.02
ANO3	-0.65	0.257	1.17	-0.07	0.471	1.07	-0.18	0.429	1.03	-0.18	0.427	1.02
ANO4	0.94	0.826	0.971	-0.23	0.41	1.09	1.37	0.915	0.992	0.57	0.717	1
ANO5	-0.37	0.355	1.11	0.12	0.548	1.03	1.91	0.972	0.995	-1.11	0.133	0.997
ANO6	-1.13	0.13	1.26	0.37	0.644	0.996	0.44	0.67	1.01	0.78	0.782	0.998
ANO7	-0.04	0.485	1.05	0.54	0.705	0.982	0.99	0.838	0.992	-0.32	0.375	1.02
ANO8	0.21	0.584	1.01	-0.21	0.416	1.09	-0.27	0.392	1.04	0.39	0.65	1.01
ANO9	0.38	0.648	0.994	2.38	0.991	0.996	-0.48	0.315	1.05	0.49	0.689	1
ANP32A	0.26	0.604	1	2.07	0.981	0.991	0.09	0.536	1.02	-0.74	0.231	1.02
ANP32E	0.34	0.632	0.998	-0.28	0.392	1.11	1.68	0.954	0.995	2.17	0.985	0.999
ANPEP	-0.94	0.173	1.21	0.44	0.67	0.99	-0.05	0.48	1.03	1.11	0.865	0.994
ANTXR1	-0.93	0.177	1.22	0.43	0.665	0.989	-0.47	0.318	1.05	-0.65	0.259	1.03
ANTXR2	0.65	0.742	0.979	1.47	0.929	0.978	0.18	0.571	1.02	0.23	0.59	1.01
ANTXRL	0.25	0.598	1.01	0.22	0.587	1.02	-0.87	0.192	1.04	-0.6	0.274	1.03
ANXA1	1.22	0.889	0.968	0.12	0.546	1.03	1.31	0.905	0.992	-0.67	0.251	1.03
ANXA10	0.06	0.525	1.03	-0.76	0.225	1.23	-1.31	0.0945	0.993	-0.76	0.222	1.02
ANXA11	0.45	0.673	0.988	-0.06	0.478	1.06	0.4	0.656	1.01	0.33	0.63	1.01
ANXA13	-0.98	0.163	1.22	0.88	0.81	0.968	-0.15	0.44	1.03	1.37	0.915	0.995
ANXA2R	-0.32	0.375	1.1	-0.09	0.465	1.07	0.22	0.586	1.02	0.52	0.7	1
ANXA3	-0.31	0.377	1.1	0.38	0.646	0.995	-1.03	0.152	1.03	-0.45	0.327	1.03
ANXA4	0.1	0.542	1.03	0.68	0.753	0.974	0.66	0.746	1	0.35	0.636	1.01
ANXA5	1.93	0.973	0.989	-1.8	0.0356	1.01	-1.29	0.0987	0.999	0.09	0.535	1.01
ANXA6	-1.09	0.139	1.25	0.46	0.676	0.989	-1.03	0.152	1.03	-0.03	0.489	1.01
ANXA7	0	0.499	1.04	-0.23	0.41	1.09	0.47	0.68	1.01	1.32	0.907	0.993
ANXA9	0.63	0.735	0.98	0.87	0.807	0.968	-1.24	0.108	1	0.09	0.537	1.01
AOAH	-0.87	0.192	1.2	0.85	0.802	0.968	-1.4	0.0803	0.976	0.9	0.817	0.997
AOC2	-0.55	0.291	1.15	-0.97	0.165	1.26	0.61	0.73	1	-0.96	0.169	1
AOC3	0.48	0.685	0.988	0.52	0.697	0.984	1.02	0.847	0.992	1.2	0.885	0.995
AOX1	-0.24	0.406	1.09	-0.31	0.377	1.11	-1.16	0.123	1.01	1.13	0.87	0.993
AP1AR	0.22	0.588	1.01	-0.3	0.381	1.11	0.45	0.675	1.01	-0.56	0.286	1.03
AP1B1	0.98	0.835	0.971	0.6	0.726	0.978	1.28	0.899	0.991	1.14	0.874	0.994
AP1G1	0.44	0.668	0.989	0.4	0.654	0.993	-0.81	0.208	1.04	0.68	0.751	0.999
AP1G2	-0.98	0.163	1.22	-0.51	0.304	1.17	0	0.5	1.02	-0.58	0.281	1.03
AP1M1	1.78	0.962	0.985	0.81	0.791	0.97	1.7	0.955	0.995	-0.45	0.326	1.03
AP1M2	0.47	0.682	0.988	-1.33	0.0923	1.3	-0.16	0.435	1.03	-0.67	0.252	1.03
AP1S1	-1.19	0.118	1.27	-0.28	0.391	1.11	0.76	0.776	0.997	-1.39	0.0823	0.988
AP1S3	-0.24	0.405	1.09	-0.43	0.333	1.15	1.29	0.902	0.992	2.01	0.978	0.999
AP2A1	-0.05	0.482	1.05	-1.01	0.157	1.26	-0.51	0.306	1.05	0.53	0.704	1
AP2A2	-0.63	0.265	1.16	-0.42	0.336	1.15	-0.04	0.486	1.03	-0.09	0.463	1.02
AP2B1	-2.48	0.00655	0.68	-1.88	0.0302	0.96	-0.46	0.322	1.05	-0.38	0.352	1.02
AP2M1	0.35	0.637	0.996	-1.08	0.14	1.26	-0.22	0.413	1.04	-0.47	0.318	1.02
AP2S1	0.69	0.754	0.979	-4.4	5.29e-06	0.00145	-0.44	0.329	1.05	-0.72	0.235	1.02
AP3B1	-0.15	0.439	1.07	-2.25	0.0123	0.657	0.59	0.723	1	0.38	0.649	1.01
AP3B2	-0.48	0.316	1.13	0.25	0.598	1.01	0.47	0.679	1.01	0.02	0.507	1.01
AP3D1	2.96	0.998	0.999	-1.09	0.138	1.26	0.74	0.77	0.997	-0.89	0.187	1
AP3M1	2.24	0.987	0.995	-1.09	0.138	1.26	-2.51	0.00607	0.611	0.57	0.715	0.999
AP3M2	-0.42	0.338	1.12	-0.27	0.395	1.1	-1.18	0.119	1.01	0.88	0.812	0.998
AP3S2	-0.36	0.361	1.1	-0.16	0.437	1.08	-0.76	0.224	1.04	-0.76	0.225	1.02
AP4B1	-2.47	0.0068	0.682	-0.16	0.437	1.08	0.38	0.649	1.01	0.62	0.734	1
AP4E1	0.25	0.6	1.01	1.35	0.912	0.974	0.85	0.801	0.996	1.84	0.967	0.997
AP4M1	-0.7	0.242	1.18	-0.05	0.479	1.06	-1.3	0.0967	0.996	-1.16	0.124	0.999
AP5B1	-0.57	0.284	1.15	-0.17	0.433	1.08	-0.66	0.256	1.05	-1.61	0.0538	0.98
AP5M1	-0.71	0.24	1.18	-0.49	0.312	1.17	-0.33	0.372	1.04	-1.68	0.0466	0.961
AP5S1	0.19	0.575	1.02	0.89	0.814	0.967	0.83	0.796	0.997	-0.31	0.378	1.02
AP5Z1	0.62	0.733	0.98	-0.65	0.256	1.2	-0.99	0.162	1.03	1.12	0.868	0.993
APAF1	-1.75	0.0399	1.2	0.37	0.643	0.996	-0.49	0.311	1.05	0.05	0.521	1.01
APBA1	-0.28	0.388	1.09	-0.46	0.323	1.16	-1.39	0.0816	0.973	0.07	0.527	1.01
APBA2	0.7	0.759	0.978	-0.28	0.39	1.11	-2.41	0.00808	0.643	-0.87	0.193	1.01
APBA3	-1.67	0.0477	1.23	-1.08	0.14	1.26	0.11	0.543	1.02	0.03	0.511	1.01
APBB1	-0.94	0.173	1.21	-0.96	0.168	1.26	-0.74	0.229	1.05	-0.93	0.176	1
APBB1IP	1.07	0.859	0.97	-0.43	0.334	1.15	-1.73	0.0417	0.865	-1.43	0.076	0.996
APBB2	0.25	0.601	1.01	0.23	0.59	1.01	2.8	0.997	1	0.17	0.569	1.01
APBB3	0.72	0.763	0.978	0.97	0.835	0.968	1.67	0.953	0.996	-0.53	0.298	1.03
APC	0.83	0.797	0.973	0.49	0.686	0.987	0.02	0.509	1.02	2.01	0.978	0.998
APC2	1.15	0.875	0.97	1.39	0.918	0.975	-0.1	0.462	1.03	-0.45	0.327	1.03
APCDD1	1.03	0.849	0.97	0.28	0.609	1.01	0.29	0.614	1.01	0.52	0.699	1
APCDD1L	0.42	0.663	0.989	0.95	0.829	0.967	-1.02	0.155	1.03	-1.03	0.151	0.998
APCS	-1.53	0.0628	1.24	0.47	0.681	0.988	0.97	0.833	0.993	-0.76	0.224	1.02
APEH	0.6	0.724	0.98	0.06	0.523	1.04	-1.44	0.075	0.986	-1.77	0.0384	0.949
APEX1	-1.68	0.0466	1.23	-2.12	0.0171	0.772	0.77	0.78	0.997	-2.56	0.00522	0.732
APEX2	-3.41	0.000323	0.0719	-2.24	0.0125	0.667	-1.34	0.0904	0.98	-4.15	1.65e-05	0.0677
APH1A	-0.18	0.427	1.08	-0.93	0.176	1.25	-1.84	0.0326	0.839	0.26	0.602	1.01
APH1B	-0.32	0.375	1.1	1.56	0.941	0.979	0.96	0.831	0.994	0.59	0.722	1
APLF	1.14	0.873	0.969	-1.51	0.0655	1.21	-0.19	0.423	1.04	0.22	0.587	1.01
APLN	-0.6	0.273	1.16	0.25	0.6	1.01	0.72	0.763	0.998	-0.51	0.306	1.03
APLNR	-0.1	0.46	1.06	-0.06	0.475	1.06	0.43	0.668	1.01	0.6	0.727	1
APLP1	0.84	0.8	0.973	1.13	0.87	0.969	-0.34	0.368	1.04	1.5	0.933	0.995
APLP2	0.43	0.665	0.99	0.79	0.786	0.971	-0.33	0.369	1.04	0.97	0.834	0.996
APMAP	0.21	0.585	1.01	0.24	0.593	1.01	1.11	0.866	0.991	0	0.5	1.01
APOA1	-0.43	0.335	1.12	-0.95	0.171	1.25	0.35	0.636	1.01	-1.41	0.0796	0.988
APOA1BP	-0.24	0.405	1.09	0.08	0.532	1.03	-1.67	0.0475	0.897	0.54	0.704	0.999
APOA2	-0.72	0.236	1.18	-0.17	0.433	1.08	-1.32	0.0932	0.989	-0.1	0.461	1.02
APOA4	-0.83	0.202	1.2	-0.24	0.407	1.09	-2.46	0.00697	0.638	-0.04	0.482	1.01
APOA5	1.13	0.871	0.97	0.36	0.641	0.997	0.73	0.768	0.997	-0.1	0.461	1.02
APOB	0.32	0.625	0.999	-0.85	0.197	1.24	0.73	0.767	0.997	0.63	0.736	1
APOBEC1	0.47	0.68	0.988	-2.72	0.00326	0.285	0.96	0.831	0.994	0.64	0.738	1
APOBEC2	-0.1	0.461	1.06	0.59	0.721	0.98	-1.03	0.151	1.03	-0.46	0.323	1.03
APOBEC3A	-0.66	0.256	1.17	-1.19	0.118	1.27	-0.76	0.223	1.04	-0.16	0.438	1.02
APOBEC3D	-0.35	0.363	1.1	0.59	0.721	0.98	0.95	0.83	0.994	-0.56	0.289	1.03
APOBEC3G	-0.02	0.492	1.05	1.33	0.909	0.974	0.7	0.759	0.998	-0.9	0.184	1
APOBEC3H	-0.85	0.196	1.2	-0.65	0.258	1.2	0.14	0.555	1.02	-0.38	0.353	1.02
APOBR	1.52	0.936	0.977	0.46	0.678	0.989	0.35	0.635	1.01	0.71	0.76	0.998
APOC3	0.06	0.525	1.03	-0.53	0.299	1.17	-1.28	0.0996	1	-0.45	0.326	1.03
APOC4	0.8	0.788	0.975	0.28	0.612	1	-0.55	0.291	1.05	-0.17	0.433	1.02
APOD	0.67	0.747	0.979	0.17	0.568	1.03	-0.93	0.176	1.03	1.05	0.853	0.995
APOE	0.19	0.577	1.02	2.65	0.996	0.998	0	0.501	1.02	0.99	0.839	0.996
APOF	-1.8	0.0357	1.2	-0.62	0.266	1.19	-0.31	0.379	1.04	-0.88	0.19	1.01
APOH	-0.95	0.172	1.21	-0.73	0.233	1.22	-0.33	0.37	1.04	0.09	0.534	1.01
APOL1	0.68	0.753	0.979	1.03	0.849	0.968	-0.33	0.37	1.04	-0.1	0.461	1.02
APOL2	0.31	0.62	1	0.02	0.508	1.05	-1.43	0.076	0.983	-0.89	0.186	1
APOL3	1.26	0.897	0.968	-0.48	0.314	1.16	1.05	0.853	0.993	0.15	0.559	1.01
APOL5	0.64	0.738	0.979	0.13	0.552	1.03	-0.51	0.304	1.05	-0.47	0.319	1.02
APOL6	0.14	0.555	1.02	0.96	0.832	0.968	0.08	0.533	1.02	0.33	0.63	1.01
APOLD1	1.65	0.95	0.98	-0.58	0.28	1.19	0.74	0.769	0.997	0.32	0.626	1.01
APOM	0.84	0.799	0.973	0.24	0.593	1.01	-0.78	0.218	1.04	0.11	0.542	1.01
APOO	1.11	0.866	0.969	-0.26	0.399	1.1	1.09	0.862	0.991	-1.08	0.141	0.998
APOOL	0.87	0.809	0.973	0.97	0.833	0.968	-0.66	0.254	1.05	1.11	0.867	0.994
APP	-0.11	0.455	1.06	-1.28	0.1	1.29	0.28	0.611	1.01	-0.78	0.216	1.02
APPBP2	-0.9	0.184	1.21	0.03	0.513	1.05	0.63	0.737	0.999	-0.55	0.291	1.03
APPL1	-2.18	0.0145	0.956	1.06	0.855	0.968	-0.21	0.418	1.04	-1.22	0.111	0.992
APPL2	0.55	0.71	0.984	0.05	0.519	1.04	0.14	0.554	1.02	0.61	0.73	1
APRT	-0.2	0.422	1.08	-1.75	0.0399	1.06	0.35	0.637	1.01	0.12	0.55	1.01
APTX	-1.15	0.125	1.27	-0.11	0.458	1.07	1.69	0.954	0.996	-0.58	0.281	1.03
AQP1	-0.71	0.239	1.18	-0.91	0.182	1.25	0.96	0.832	0.994	-0.79	0.215	1.02
AQP10	-1.65	0.0498	1.24	0.77	0.778	0.97	0.12	0.546	1.02	0.28	0.609	1.01
AQP11	0.88	0.812	0.973	0.76	0.775	0.97	1.41	0.921	0.994	-1.06	0.145	0.995
AQP2	1.23	0.891	0.968	1.38	0.916	0.975	1.08	0.861	0.992	0.13	0.55	1.01
AQP3	-0.61	0.272	1.16	-0.47	0.32	1.16	-1.41	0.0793	0.975	0.04	0.515	1.01
AQP4	-0.74	0.231	1.18	-0.47	0.319	1.16	-0.89	0.187	1.04	0.1	0.539	1.01
AQP5	0.77	0.779	0.975	0.33	0.628	1	1.3	0.904	0.992	-1.47	0.0711	0.991
AQP6	0.42	0.664	0.99	-0.5	0.309	1.17	0.26	0.604	1.02	0.1	0.539	1.01
AQP8	-0.13	0.447	1.06	-1.45	0.0734	1.25	2.2	0.986	0.996	-2.04	0.0208	0.947
AQP9	-0.25	0.402	1.09	1.03	0.849	0.968	0.7	0.758	0.998	0.12	0.549	1.01
AQR	1.07	0.858	0.97	2.15	0.984	0.993	-0.41	0.339	1.05	0.96	0.83	0.996
AR	0.06	0.525	1.03	-0.97	0.166	1.26	-0.46	0.324	1.05	0.49	0.689	1
ARAF	0.28	0.61	1	0.03	0.514	1.05	-1.28	0.101	1	-0.19	0.426	1.02
ARAP1	-0.49	0.311	1.13	-0.94	0.173	1.25	-0.26	0.399	1.04	-0.17	0.434	1.02
ARAP2	0.5	0.69	0.987	0.58	0.721	0.98	-0.42	0.338	1.05	-0.93	0.176	1
ARAP3	0.14	0.558	1.02	0.28	0.611	1.01	-1.88	0.0303	0.842	-1.96	0.0252	0.947
ARC	0.74	0.769	0.975	0.73	0.768	0.971	0.55	0.709	1	-2	0.0225	0.953
ARCN1	0.94	0.826	0.971	-0.01	0.498	1.06	0.92	0.82	0.994	-0.74	0.228	1.02
AREL1	0.34	0.631	0.998	0.23	0.589	1.02	-0.31	0.378	1.04	0.01	0.503	1.01
ARF1	-0.39	0.347	1.11	1.27	0.898	0.972	-1.52	0.0647	0.943	-0.96	0.17	1
ARF3	-1.97	0.0244	1.11	0.76	0.776	0.97	1.04	0.85	0.993	-2.97	0.00147	0.634
ARF5	0.64	0.739	0.979	0.15	0.56	1.03	-0.53	0.298	1.05	1.1	0.864	0.994
ARFGAP1	0.98	0.837	0.97	0.78	0.781	0.97	-1.11	0.133	1.03	-0.26	0.398	1.02
ARFGAP2	-0.22	0.414	1.08	1.55	0.939	0.979	1.59	0.944	0.996	-0.39	0.347	1.02
ARFGAP3	0.09	0.535	1.03	0.25	0.597	1.01	-0.01	0.496	1.02	-0.31	0.379	1.02
ARFGEF1	0.31	0.621	0.999	-0.12	0.451	1.08	0.74	0.771	0.997	1.44	0.925	0.995
ARFGEF2	0.44	0.67	0.989	0.27	0.605	1.01	1.06	0.856	0.993	0.09	0.534	1.01
ARFIP2	-0.67	0.25	1.17	-2.18	0.0147	0.732	-0.19	0.424	1.03	-0.6	0.273	1.03
ARFRP1	0.98	0.836	0.971	-0.5	0.309	1.17	-0.08	0.47	1.03	-0.48	0.316	1.02
ARG1	1.75	0.96	0.984	-1.13	0.129	1.27	-0.5	0.308	1.05	0.52	0.699	1
ARG2	-0.64	0.26	1.17	0.24	0.594	1.01	0.67	0.749	0.999	0.43	0.667	1
ARGLU1	0.66	0.746	0.98	-0.89	0.188	1.25	-1.06	0.145	1.03	1.25	0.894	0.994
ARHGAP1	1.14	0.872	0.97	-1.02	0.153	1.27	-1.12	0.131	1.03	-0.94	0.174	0.999
ARHGAP10	0.54	0.704	0.985	1.59	0.945	0.981	0.68	0.752	1	-1.45	0.0735	0.987
ARHGAP11A	-0.75	0.226	1.18	0.61	0.731	0.977	0.7	0.757	0.999	0.05	0.52	1.01
ARHGAP12	-0.65	0.257	1.17	-0.14	0.446	1.08	0.79	0.786	0.996	-0.48	0.315	1.02
ARHGAP15	-0.95	0.171	1.22	0.14	0.555	1.03	0.22	0.586	1.02	-1.04	0.149	0.996
ARHGAP17	-0.65	0.256	1.17	0.84	0.799	0.968	0.62	0.732	1	-1.1	0.135	0.999
ARHGAP18	-2.11	0.0175	1.02	-0.62	0.268	1.19	-0.76	0.224	1.04	1.04	0.85	0.995
ARHGAP19	0.96	0.831	0.97	-0.32	0.376	1.11	-1.72	0.0426	0.872	-0.87	0.192	1.01
ARHGAP20	0.05	0.518	1.04	-1.39	0.0818	1.3	1.71	0.956	0.996	0.4	0.657	1.01
ARHGAP21	-0.48	0.314	1.13	-0.25	0.401	1.1	1.26	0.896	0.991	1.4	0.919	0.995
ARHGAP22	-0.78	0.218	1.18	-0.01	0.497	1.06	-0.02	0.491	1.02	0.61	0.728	1
ARHGAP23	-1.11	0.135	1.26	0.4	0.655	0.993	1.68	0.954	0.996	-0.7	0.242	1.03
ARHGAP24	2.14	0.984	0.993	0.62	0.733	0.976	-0.02	0.493	1.02	0.39	0.65	1.01
ARHGAP25	0.6	0.727	0.98	0.11	0.542	1.03	0.06	0.522	1.02	0.91	0.82	0.997
ARHGAP26	0.78	0.782	0.975	0.77	0.779	0.97	-0.7	0.243	1.05	-0.06	0.475	1.01
ARHGAP27	-0.58	0.281	1.15	0.17	0.569	1.02	0.93	0.824	0.994	-0.98	0.163	1.01
ARHGAP28	-1.39	0.082	1.25	0.14	0.554	1.03	0.31	0.622	1.01	0.93	0.825	0.997
ARHGAP29	-0.69	0.247	1.17	-1.89	0.0291	0.945	-0.02	0.491	1.02	0.27	0.606	1.01
ARHGAP30	-0.18	0.429	1.07	-0.35	0.363	1.13	-0.41	0.34	1.04	0.01	0.503	1.01
ARHGAP31	-0.97	0.167	1.22	-0.55	0.291	1.18	-0.71	0.24	1.04	0.58	0.72	1
ARHGAP32	1.15	0.876	0.97	-0.15	0.44	1.08	1.16	0.878	0.992	0.42	0.662	1.01
ARHGAP33	1.03	0.848	0.97	0.45	0.672	0.989	-0.58	0.281	1.05	-0.38	0.351	1.02
ARHGAP35	1.11	0.866	0.97	-0.51	0.304	1.17	0.62	0.732	1	0.51	0.697	1
ARHGAP36	0.42	0.662	0.99	0.25	0.599	1.01	0.4	0.654	1.01	-0.35	0.363	1.02
ARHGAP39	0.95	0.828	0.971	-0.76	0.225	1.23	-0.73	0.233	1.05	1.79	0.963	0.997
ARHGAP4	0.43	0.666	0.99	-0.82	0.207	1.24	2.02	0.978	0.995	-0.64	0.26	1.03
ARHGAP42	0.76	0.775	0.975	-0.24	0.403	1.1	-0.4	0.345	1.04	1.02	0.845	0.996
ARHGAP44	0.32	0.627	0.999	-0.42	0.336	1.15	-0.69	0.246	1.05	0.07	0.528	1.01
ARHGAP5	0.34	0.634	0.997	0.53	0.701	0.984	-1.05	0.148	1.03	2.04	0.979	0.998
ARHGAP6	-0.6	0.276	1.16	0.33	0.631	1	-1.48	0.0693	0.964	-1.06	0.145	0.995
ARHGAP8	0.09	0.537	1.03	-0.32	0.375	1.11	-0.92	0.178	1.03	0.02	0.507	1.01
ARHGAP9	0.03	0.513	1.04	0.24	0.595	1.01	2.81	0.998	0.999	0.66	0.745	1
ARHGDIA	-1.15	0.126	1.27	-1.52	0.0637	1.21	0.37	0.643	1.01	1.3	0.903	0.994
ARHGDIB	0.07	0.529	1.03	0.45	0.674	0.989	0.58	0.718	1	0.67	0.749	0.999
ARHGDIG	1.81	0.965	0.986	1.03	0.849	0.968	0.16	0.565	1.02	-0.89	0.187	1
ARHGEF1	0.45	0.675	0.989	1.85	0.968	0.986	-0.13	0.448	1.03	-0.86	0.196	1.01
ARHGEF10	-0.52	0.3	1.14	1.47	0.93	0.977	0.23	0.59	1.02	-0.93	0.175	1
ARHGEF10L	-0.48	0.316	1.13	-1.48	0.0696	1.24	-0.61	0.272	1.05	-1.24	0.107	0.996
ARHGEF11	-0.28	0.39	1.09	-1.05	0.148	1.26	0.19	0.574	1.02	-0.95	0.171	1
ARHGEF12	0.53	0.704	0.985	0.65	0.741	0.975	-1.19	0.118	1.01	-0.64	0.26	1.03
ARHGEF15	0.67	0.749	0.979	-0.52	0.3	1.17	-1.43	0.0763	0.985	-1.16	0.122	0.996
ARHGEF16	-1.99	0.0232	1.11	0.11	0.544	1.03	0.8	0.788	0.997	0.7	0.759	0.999
ARHGEF17	0.53	0.703	0.985	1.69	0.955	0.983	1.68	0.954	0.996	-0.24	0.406	1.02
ARHGEF18	-0.55	0.291	1.15	0.53	0.701	0.983	-1.04	0.149	1.03	0.49	0.686	1
ARHGEF19	0.99	0.839	0.97	-0.06	0.475	1.06	0.06	0.523	1.02	-0.63	0.265	1.03
ARHGEF2	0.05	0.521	1.04	-1.08	0.141	1.26	0.59	0.723	1	-0.04	0.483	1.01
ARHGEF25	-1.18	0.12	1.27	0.74	0.771	0.97	0.37	0.642	1.01	-0.65	0.257	1.04
ARHGEF26	-0.76	0.224	1.18	1.73	0.959	0.984	0.89	0.812	0.996	0.12	0.546	1.01
ARHGEF28	0.6	0.726	0.98	0.36	0.642	0.996	-1.56	0.0596	0.936	-0.68	0.248	1.03
ARHGEF3	-0.84	0.199	1.2	0.69	0.754	0.973	1.82	0.966	0.994	-0.61	0.269	1.03
ARHGEF33	1.98	0.976	0.99	1.31	0.904	0.974	1.16	0.878	0.992	-0.44	0.331	1.03
ARHGEF37	-1.03	0.151	1.23	-0.77	0.221	1.23	-0.05	0.479	1.03	0.06	0.522	1.01
ARHGEF38	0.87	0.807	0.972	1.17	0.879	0.97	-0.66	0.254	1.05	1.04	0.852	0.996
ARHGEF39	-0.03	0.487	1.05	-0.75	0.226	1.23	0.22	0.588	1.02	0.91	0.82	0.997
ARHGEF40	-0.89	0.186	1.21	0.16	0.565	1.03	0.27	0.608	1.01	-1.11	0.134	0.999
ARHGEF5	0.58	0.721	0.981	1.32	0.906	0.974	-0.63	0.263	1.05	-0.49	0.312	1.02
ARHGEF6	0.28	0.61	1	-0.59	0.276	1.19	1.48	0.931	0.994	-0.37	0.357	1.02
ARHGEF7	0.4	0.654	0.992	1.26	0.896	0.972	0.19	0.575	1.02	-0.06	0.475	1.01
ARHGEF9	0.98	0.837	0.97	-0.88	0.188	1.25	0.51	0.693	1.01	-2.06	0.0198	0.931
ARID1A	-0.72	0.236	1.18	0.36	0.642	0.996	0.83	0.798	0.997	-2.16	0.0155	0.911
ARID1B	-0.21	0.418	1.08	0.7	0.757	0.972	0.6	0.727	1	-1.33	0.0909	0.993
ARID2	0.41	0.66	0.99	0.72	0.764	0.972	0.59	0.723	1	0.17	0.567	1.01
ARID3A	0.26	0.604	1.01	-0.24	0.406	1.1	-0.55	0.293	1.05	-0.99	0.16	1
ARID3C	-1.42	0.078	1.24	-0.21	0.416	1.09	0.05	0.519	1.02	-0.7	0.241	1.02
ARID4A	-0.57	0.285	1.15	-0.39	0.349	1.14	-0.77	0.222	1.04	-1.08	0.14	1
ARID4B	-1.52	0.0643	1.24	-0.96	0.168	1.26	-0.84	0.201	1.03	0.49	0.687	1
ARID5A	-1.16	0.124	1.27	-0.23	0.409	1.09	-1.25	0.106	0.999	0.83	0.797	0.999
ARID5B	-0.71	0.238	1.18	-0.27	0.394	1.1	-1.96	0.0252	0.792	1.99	0.977	0.999
ARIH1	1.53	0.937	0.977	-0.24	0.407	1.09	0.16	0.564	1.02	4	1	1
ARIH2	-0.3	0.384	1.09	-0.77	0.221	1.23	0.38	0.649	1.01	1.62	0.947	0.996
ARIH2OS	-0.98	0.164	1.22	0.19	0.577	1.02	-0.29	0.386	1.04	-0.77	0.22	1.02
ARL1	0.91	0.819	0.972	-0.14	0.444	1.08	-0.36	0.36	1.04	0.9	0.815	0.997
ARL10	0.84	0.798	0.973	-0.95	0.17	1.26	-0.71	0.24	1.04	0.27	0.606	1.01
ARL11	1.52	0.936	0.977	0.57	0.715	0.981	1.12	0.869	0.991	-1.02	0.154	0.992
ARL13A	-0.55	0.29	1.15	-0.33	0.37	1.12	-0.72	0.235	1.05	1.17	0.879	0.994
ARL13B	-1.2	0.114	1.27	-0.16	0.437	1.08	-1.3	0.0961	0.994	0.17	0.567	1.01
ARL14	1.22	0.889	0.968	0.32	0.625	1	-1.26	0.104	0.999	1.2	0.884	0.995
ARL14EP	-1.35	0.0882	1.24	-0.38	0.351	1.14	0.34	0.633	1.01	1.78	0.962	0.997
ARL15	1.43	0.924	0.973	0.75	0.775	0.97	0.12	0.547	1.02	0.08	0.531	1.01
ARL16	0.85	0.801	0.973	-0.15	0.441	1.08	-1.11	0.134	1.03	-1.25	0.106	0.999
ARL2	0.63	0.737	0.979	-0.93	0.175	1.25	0.2	0.579	1.02	0.3	0.617	1.01
ARL3	0.37	0.643	0.995	0.03	0.511	1.05	0.98	0.836	0.993	1.11	0.866	0.994
ARL4C	0.58	0.719	0.983	1.49	0.932	0.978	-1.06	0.145	1.03	0.22	0.588	1.01
ARL4D	-0.97	0.167	1.22	-0.14	0.445	1.08	-0.49	0.313	1.05	-1.42	0.0782	0.993
ARL5B	-0.62	0.267	1.16	0.88	0.811	0.968	-0.4	0.345	1.04	0.27	0.607	1.01
ARL5C	-0.48	0.315	1.13	1.35	0.912	0.975	-0.26	0.399	1.04	0.18	0.572	1.01
ARL6	0.14	0.557	1.02	-0.26	0.398	1.1	0.91	0.818	0.995	0.39	0.653	1.01
ARL6IP1	1.02	0.847	0.97	-2.04	0.0208	0.842	1.1	0.864	0.991	1.26	0.897	0.993
ARL6IP4	-0.56	0.287	1.15	-0.3	0.38	1.11	0.89	0.812	0.996	-1.07	0.142	0.994
ARL6IP5	0.49	0.689	0.987	0.02	0.507	1.05	0.09	0.536	1.02	0.22	0.587	1.01
ARL6IP6	-1.41	0.0786	1.23	-0.88	0.19	1.25	-1.66	0.048	0.897	-0.36	0.359	1.02
ARL8A	0.01	0.503	1.04	0.34	0.633	0.999	-0.35	0.361	1.04	-0.21	0.417	1.02
ARL9	1.44	0.925	0.973	-0.07	0.472	1.07	-0.12	0.452	1.03	-0.26	0.396	1.02
ARMC1	-0.5	0.307	1.13	-0.11	0.458	1.07	0.71	0.761	0.999	-1.78	0.0376	0.951
ARMC12	1.23	0.89	0.968	0.6	0.726	0.978	0.31	0.622	1.01	0.82	0.794	0.999
ARMC2	0.99	0.839	0.97	0.05	0.522	1.04	-0.61	0.27	1.05	0.9	0.816	0.997
ARMC3	-1.9	0.0289	1.14	-0.81	0.209	1.24	-1.17	0.121	1.01	1.08	0.859	0.994
ARMC4	-0.23	0.407	1.09	0.91	0.819	0.967	0.21	0.583	1.02	-0.48	0.316	1.02
ARMC5	-1.72	0.0423	1.21	0.54	0.705	0.982	-0.72	0.234	1.05	0.67	0.749	0.999
ARMC6	-0.44	0.329	1.12	-0.58	0.28	1.19	-0.11	0.458	1.03	-1.85	0.0322	0.951
ARMC7	-0.49	0.312	1.13	0.69	0.754	0.973	1.61	0.946	0.995	-0.53	0.298	1.03
ARMC8	-0.74	0.229	1.18	0.46	0.677	0.989	-0.06	0.476	1.03	-0.62	0.269	1.03
ARMC9	0.2	0.577	1.02	-0.55	0.291	1.18	-0.38	0.353	1.04	1.19	0.882	0.995
ARMCX1	-0.17	0.434	1.07	0.07	0.528	1.04	-0.03	0.489	1.03	-1.06	0.145	0.996
ARMCX2	0.08	0.532	1.03	0.15	0.558	1.03	0.89	0.812	0.996	-0.88	0.19	1.01
ARMCX3	0.46	0.678	0.989	-0.27	0.394	1.11	-1.09	0.137	1.03	-0.25	0.401	1.02
ARMCX4	-0.18	0.43	1.07	-0.34	0.366	1.12	2.68	0.996	0.999	-0.55	0.291	1.03
ARMCX5	0.21	0.584	1.01	2	0.978	0.99	-0.41	0.339	1.05	-0.94	0.174	1
ARMCX6	1.01	0.843	0.97	0.66	0.744	0.975	0.39	0.65	1.01	0.75	0.774	0.998
ARMS2	-0.11	0.456	1.06	1.59	0.944	0.98	0.94	0.827	0.993	-0.65	0.257	1.04
ARNT	0.91	0.818	0.972	-7	1.28e-12	2.34e-09	-0.8	0.212	1.04	2.19	0.986	0.999
ARNT2	1.61	0.947	0.98	0.7	0.757	0.972	1.71	0.957	0.995	1.12	0.868	0.994
ARNTL	-0.53	0.299	1.14	1.18	0.881	0.971	0.68	0.752	1	0.95	0.83	0.997
ARNTL2	0.84	0.801	0.973	0.93	0.823	0.967	-0.24	0.403	1.04	-0.62	0.269	1.03
ARPC1A	-0.69	0.244	1.17	0.26	0.604	1.01	-1.68	0.0466	0.895	0.8	0.789	0.999
ARPC1B	0.98	0.836	0.971	-0.42	0.339	1.15	-2.34	0.00957	0.662	-0.19	0.425	1.02
ARPC2	-0.62	0.266	1.16	0.82	0.794	0.97	-0.08	0.468	1.03	0.66	0.747	0.999
ARPC4	1.18	0.881	0.969	0.46	0.677	0.988	-0.33	0.369	1.04	-0.65	0.256	1.04
ARPC5	-0.26	0.399	1.09	-0.78	0.217	1.24	0.59	0.721	1	0.31	0.62	1.01
ARPC5L	0.49	0.688	0.987	0.18	0.571	1.02	-0.64	0.262	1.04	0.49	0.689	1
ARPP19	-0.16	0.435	1.07	-0.26	0.399	1.1	0.04	0.515	1.02	2.1	0.982	0.998
ARPP21	0.39	0.651	0.992	-0.64	0.262	1.19	0.38	0.647	1.01	1.04	0.852	0.996
ARR3	-0.54	0.296	1.14	0.65	0.741	0.975	-0.58	0.281	1.05	-1.93	0.0271	0.951
ARRB1	0.38	0.647	0.994	0.62	0.733	0.976	0.36	0.64	1.01	-0.76	0.225	1.02
ARRB2	-0.43	0.335	1.12	1.3	0.904	0.974	-1.8	0.0362	0.827	-1.26	0.103	0.999
ARRDC1	0.03	0.514	1.04	-0.22	0.413	1.09	-0.05	0.482	1.03	0.11	0.542	1.01
ARRDC2	-0.16	0.438	1.07	0.4	0.656	0.991	-0.24	0.406	1.04	0.21	0.584	1.01
ARRDC3	-0.26	0.397	1.09	-1.27	0.102	1.28	1.1	0.865	0.991	-0.77	0.221	1.02
ARRDC4	0.93	0.824	0.971	0.05	0.521	1.04	0.24	0.593	1.02	0.97	0.835	0.996
ARRDC5	0.05	0.521	1.04	0.34	0.634	0.999	0.81	0.791	0.997	0.71	0.762	0.998
ARSA	-0.41	0.339	1.12	1.86	0.968	0.986	-1.48	0.0697	0.965	1.8	0.964	0.997
ARSB	-0.05	0.481	1.05	-0.15	0.439	1.08	-0.17	0.432	1.03	0.48	0.685	1
ARSD	0.46	0.679	0.988	1.47	0.929	0.978	-0.09	0.464	1.03	0.08	0.533	1.01
ARSE	1.1	0.864	0.97	-0.05	0.478	1.06	-0.83	0.204	1.03	-0.81	0.208	1.02
ARSF	0.73	0.766	0.977	-0.34	0.368	1.12	-0.25	0.402	1.04	-0.75	0.228	1.02
ARSG	1.2	0.885	0.969	-0.22	0.412	1.09	0.21	0.584	1.02	1.76	0.961	0.997
ARSH	0.84	0.799	0.973	-0.28	0.389	1.11	-0.67	0.25	1.05	0.43	0.666	1.01
ARSI	0.92	0.821	0.971	-1.23	0.109	1.27	-0.41	0.34	1.04	-0.61	0.272	1.03
ARSJ	0.22	0.587	1.01	0.79	0.784	0.97	-1.35	0.0878	0.981	-0.09	0.463	1.02
ARSK	-0.6	0.274	1.16	0.77	0.778	0.97	-1.06	0.144	1.04	0.22	0.588	1.01
ART1	0.73	0.766	0.977	0.25	0.598	1.01	-0.38	0.352	1.04	-1.94	0.0262	0.941
ART3	1.33	0.909	0.971	0.82	0.794	0.97	0.08	0.532	1.02	2.36	0.991	1
ART4	0.85	0.803	0.972	-0.81	0.21	1.24	-0.72	0.235	1.05	0.77	0.779	0.998
ART5	0.5	0.69	0.987	0.38	0.647	0.995	-1.24	0.108	1	-0.93	0.176	1
ARTN	-2.08	0.0187	1.02	0.8	0.787	0.97	1.16	0.878	0.992	0.26	0.604	1.01
ARV1	0.34	0.633	0.998	-1.48	0.0699	1.24	-0.31	0.379	1.04	-0.21	0.415	1.02
ARVCF	-0.74	0.229	1.18	-0.41	0.341	1.14	-0.54	0.295	1.05	1.35	0.911	0.994
ARX	0.02	0.51	1.04	-0.58	0.281	1.18	0.19	0.575	1.02	-1.02	0.153	0.992
AS3MT	-0.98	0.163	1.22	0.52	0.697	0.985	0.05	0.522	1.02	-0.45	0.326	1.03
ASAH1	0.67	0.747	0.979	-0.97	0.166	1.26	1.02	0.846	0.992	0.06	0.525	1.01
ASAH2	0.21	0.581	1.01	-0.12	0.452	1.08	0.98	0.837	0.993	1.24	0.892	0.995
ASAP1	1.55	0.939	0.977	0.54	0.705	0.982	-0.78	0.218	1.04	-0.16	0.436	1.02
ASAP2	-1.42	0.0783	1.24	0.52	0.697	0.985	-0.49	0.313	1.05	-0.13	0.448	1.02
ASAP3	-1.4	0.0813	1.25	-0.17	0.434	1.08	-0.02	0.491	1.02	-0.35	0.363	1.02
ASB1	0.2	0.577	1.02	0.65	0.743	0.975	-0.83	0.204	1.03	-0.33	0.372	1.02
ASB10	-0.06	0.477	1.05	0.41	0.659	0.992	1.07	0.857	0.992	-2.19	0.0141	0.902
ASB11	0.51	0.695	0.986	-0.52	0.301	1.17	1.2	0.886	0.991	-0.26	0.399	1.02
ASB12	-1.25	0.105	1.26	-0.37	0.357	1.13	-0.04	0.484	1.03	0.59	0.724	1
ASB13	0.14	0.555	1.02	1.65	0.951	0.983	-0.23	0.409	1.04	0.14	0.555	1.01
ASB14	-0.29	0.384	1.09	0.11	0.544	1.03	0.42	0.662	1.01	-0.42	0.338	1.02
ASB15	-0.11	0.456	1.06	0.21	0.583	1.02	-0.81	0.21	1.04	1.31	0.905	0.994
ASB16	-1.15	0.124	1.27	0.13	0.554	1.03	0.42	0.663	1.01	-1.24	0.108	0.996
ASB18	0.06	0.522	1.03	-0.1	0.462	1.07	0.17	0.566	1.02	0.3	0.619	1.01
ASB2	-0.45	0.325	1.12	0.53	0.703	0.983	1.84	0.967	0.994	-0.76	0.225	1.02
ASB4	0.24	0.595	1.01	1.05	0.853	0.968	-0.83	0.203	1.03	-0.24	0.404	1.02
ASB5	0.1	0.541	1.03	1.55	0.94	0.979	0.22	0.587	1.02	0.08	0.534	1.01
ASB6	0.99	0.839	0.97	0.57	0.715	0.981	1.34	0.91	0.992	0.85	0.804	0.997
ASB7	0.83	0.798	0.973	1.1	0.863	0.969	0.47	0.681	1.01	-0.3	0.381	1.02
ASB8	0.07	0.528	1.03	0	0.5	1.06	-0.48	0.317	1.05	-0.99	0.161	1
ASB9	1.28	0.899	0.969	1.08	0.86	0.969	0.94	0.826	0.993	-0.52	0.3	1.03
ASCC1	-0.88	0.189	1.2	-1.24	0.108	1.27	-0.53	0.298	1.05	-1.48	0.0699	0.987
ASCC2	-0.57	0.283	1.15	-2.2	0.014	0.717	-1.53	0.0636	0.942	-0.7	0.241	1.02
ASCC3	-0.55	0.291	1.15	-4.01	2.99e-05	0.00636	0.73	0.766	0.998	-0.14	0.442	1.02
ASCL1	-1.32	0.0931	1.25	1.21	0.887	0.972	0.21	0.582	1.02	0.23	0.593	1.01
ASCL2	-0.39	0.347	1.11	0.39	0.651	0.994	-1.4	0.0814	0.974	0.88	0.811	0.998
ASCL3	0.01	0.503	1.04	0.26	0.601	1.01	-0.2	0.421	1.04	0.36	0.64	1.01
ASCL4	-0.87	0.193	1.2	0.13	0.552	1.03	1.25	0.895	0.991	-1.87	0.0308	0.944
ASCL5	0.86	0.806	0.972	1.15	0.876	0.97	-1.77	0.0384	0.846	1.58	0.942	0.996
ASF1A	1.21	0.887	0.968	2.29	0.989	0.995	-0.76	0.223	1.04	-0.89	0.185	1
ASF1B	0.49	0.689	0.987	1.49	0.932	0.978	-0.14	0.444	1.03	0.14	0.555	1.01
ASGR1	0.65	0.743	0.979	-1.2	0.116	1.27	-1.16	0.124	1.01	-0.52	0.3	1.03
ASGR2	-0.54	0.296	1.14	-0.11	0.457	1.07	1.25	0.895	0.991	-0.8	0.213	1.02
ASH1L	0.14	0.557	1.02	0.27	0.605	1.01	0.64	0.74	0.999	0.23	0.592	1.01
ASH2L	-1.77	0.0386	1.21	0.05	0.518	1.04	0.78	0.782	0.996	-0.71	0.24	1.03
ASIC1	1.18	0.881	0.969	-1.21	0.113	1.28	0.27	0.606	1.02	0.55	0.71	0.999
ASIC2	0.38	0.649	0.993	0.09	0.535	1.03	0.56	0.714	1	-0.37	0.357	1.02
ASIC3	-0.17	0.432	1.07	0.35	0.638	0.998	0.04	0.517	1.02	-0.88	0.19	1.01
ASIC4	0.42	0.662	0.989	-1.08	0.14	1.26	-0.11	0.455	1.03	-0.33	0.372	1.02
ASIC5	0.22	0.585	1.01	-0.11	0.456	1.07	0.15	0.558	1.02	-0.56	0.287	1.03
ASIP	-1.54	0.0622	1.24	1.06	0.856	0.969	-0.63	0.266	1.05	0.23	0.59	1.01
ASL	0.3	0.618	1	0.69	0.756	0.972	-0.14	0.444	1.03	-0.55	0.292	1.03
ASNA1	1.61	0.947	0.98	1.32	0.906	0.974	-0.52	0.301	1.05	-0.78	0.218	1.02
ASNSD1	0.5	0.69	0.987	-0.86	0.194	1.24	0.23	0.59	1.02	0.83	0.795	0.999
ASPA	-0.47	0.321	1.12	0.19	0.577	1.02	-0.74	0.23	1.05	-1.04	0.15	0.998
ASPDH	-0.51	0.304	1.14	-0.18	0.428	1.08	-0.5	0.31	1.05	0.34	0.634	1.01
ASPG	0.73	0.767	0.976	0.37	0.644	0.996	0.6	0.726	1	0.21	0.584	1.01
ASPH	-0.56	0.287	1.15	0.01	0.505	1.05	0.85	0.802	0.995	0.55	0.708	0.999
ASPHD1	-0.85	0.197	1.2	0.86	0.806	0.968	1.44	0.926	0.994	2.46	0.993	0.999
ASPHD2	-1.5	0.0669	1.24	-0.13	0.448	1.08	-0.13	0.446	1.03	-0.27	0.392	1.02
ASPM	-1.58	0.0575	1.25	0.22	0.587	1.02	-0.09	0.463	1.03	0.1	0.54	1.01
ASPRV1	-0.22	0.411	1.08	-0.71	0.24	1.21	-0.85	0.199	1.03	-0.77	0.222	1.02
ASPSCR1	1.75	0.96	0.984	0	0.5	1.06	0.63	0.736	0.999	-0.39	0.35	1.02
ASRGL1	0.16	0.565	1.02	-0.11	0.457	1.07	2.68	0.996	0.999	-0.07	0.474	1.01
ASTE1	0.01	0.505	1.04	-0.51	0.306	1.17	-1.34	0.0897	0.98	0.48	0.684	1
ASTL	-0.19	0.424	1.08	-0.21	0.417	1.09	-0.72	0.236	1.05	-0.59	0.276	1.03
ASTN1	0.7	0.759	0.979	-0.25	0.402	1.1	0.09	0.536	1.02	0.13	0.553	1.01
ASTN2	-0.13	0.449	1.06	-0.77	0.22	1.23	-0.14	0.445	1.03	-0.31	0.377	1.02
ASXL1	0.97	0.834	0.97	-1.87	0.0309	0.964	-0.8	0.211	1.04	-0.27	0.393	1.02
ASXL2	0.09	0.537	1.03	0.32	0.626	1	-1.01	0.156	1.02	-0.58	0.28	1.03
ASXL3	0.24	0.596	1.01	-0.46	0.324	1.16	0.39	0.652	1.01	-0.95	0.171	1
ASZ1	-0.63	0.263	1.16	-0.58	0.28	1.19	-1.59	0.0563	0.92	-0.52	0.301	1.03
ATAD2	0.49	0.688	0.987	-1.24	0.108	1.27	-0.29	0.384	1.04	-1.83	0.0337	0.961
ATAD2B	-0.16	0.436	1.07	-0.22	0.412	1.09	-0.42	0.336	1.05	0.8	0.787	0.998
ATAD3C	-0.07	0.472	1.05	0.74	0.771	0.97	-0.24	0.406	1.04	-0.59	0.278	1.03
ATAD5	3.25	0.999	1	0.05	0.519	1.04	-1.6	0.055	0.919	-1.9	0.0288	0.95
ATAT1	0.32	0.627	0.999	-0.78	0.216	1.24	0.96	0.831	0.994	0.67	0.75	0.999
ATCAY	0.83	0.798	0.973	-0.01	0.495	1.06	0.08	0.534	1.02	-0.21	0.416	1.02
ATE1	0.16	0.564	1.02	0.94	0.827	0.967	-1.27	0.103	0.999	0.46	0.676	1
ATF2	-1.32	0.0939	1.25	0.08	0.53	1.04	-0.42	0.337	1.05	-0.85	0.199	1.01
ATF3	1.14	0.873	0.969	1.41	0.921	0.976	0.61	0.731	1	-1.35	0.089	0.984
ATF5	1.54	0.938	0.977	0.62	0.733	0.976	0.12	0.546	1.02	-1.34	0.0894	0.985
ATF6	-1.43	0.0769	1.23	0.45	0.673	0.989	1.72	0.958	0.995	-2.23	0.0129	0.894
ATF6B	0.64	0.739	0.979	-0.65	0.257	1.2	-0.47	0.32	1.05	-0.83	0.204	1.01
ATF7	-1.06	0.144	1.24	0.5	0.691	0.985	-1	0.158	1.03	-0.66	0.253	1.03
ATF7IP	2.68	0.996	0.999	0.11	0.542	1.03	-0.57	0.285	1.05	1.15	0.875	0.994
ATF7IP2	-0.28	0.39	1.09	0.89	0.814	0.967	-0.11	0.457	1.03	-1.45	0.0734	0.988
ATG10	-0.22	0.413	1.08	-1.35	0.0877	1.3	-0.52	0.302	1.05	0.54	0.706	0.999
ATG12	-0.26	0.396	1.09	0.56	0.713	0.981	-0.97	0.167	1.03	-1.21	0.113	0.989
ATG13	-1.92	0.0276	1.15	-1.01	0.156	1.26	-0.36	0.359	1.04	-0.82	0.205	1.02
ATG14	-1.8	0.0358	1.2	-3.43	0.000302	0.0463	-1.04	0.148	1.04	-0.17	0.431	1.02
ATG16L1	-1.87	0.0305	1.15	0.59	0.721	0.98	-0.76	0.224	1.04	-1.71	0.0438	0.961
ATG16L2	-0.53	0.298	1.14	1.27	0.898	0.972	0.71	0.76	0.999	-0.19	0.426	1.02
ATG2A	0.41	0.658	0.991	0.06	0.525	1.04	0.28	0.608	1.01	0.19	0.577	1.01
ATG2B	-0.37	0.357	1.11	0.7	0.759	0.972	-0.27	0.392	1.04	-1.48	0.0691	0.989
ATG3	-0.83	0.204	1.19	-1.17	0.121	1.27	-0.08	0.469	1.03	1.73	0.958	0.996
ATG4A	-0.74	0.23	1.18	-0.01	0.496	1.06	-1.14	0.128	1.02	1.34	0.91	0.994
ATG4B	-1.34	0.0898	1.25	0.3	0.62	1	-1.84	0.0332	0.827	0.56	0.711	0.999
ATG4D	-0.63	0.264	1.16	0.3	0.616	1	0.98	0.838	0.993	-1.24	0.108	0.996
ATG5	-0.13	0.448	1.06	0.1	0.541	1.03	0.97	0.835	0.994	0.53	0.702	1
ATG7	0.1	0.539	1.03	-0.09	0.466	1.07	-0.46	0.321	1.05	-0.26	0.396	1.02
ATG9A	-7.06	8.58e-13	7.18e-10	-12.52	2.78e-36	4.57e-32	-2.76	0.00286	0.552	1.46	0.928	0.995
ATHL1	-0.8	0.21	1.19	-0.57	0.283	1.18	0.63	0.737	0.999	0.2	0.577	1.01
ATIC	-2.11	0.0175	1.01	-2.37	0.00897	0.578	1.21	0.887	0.992	2.58	0.995	1
ATL1	-0.68	0.249	1.17	0.39	0.653	0.993	-1.34	0.0902	0.98	-0.12	0.452	1.02
ATL2	0.66	0.747	0.979	-0.93	0.177	1.25	1.23	0.891	0.991	0.83	0.796	0.999
ATL3	1.36	0.913	0.971	0.35	0.636	0.999	1.73	0.958	0.995	-0.7	0.242	1.03
ATM	-8.44	1.56e-17	1.96e-14	-6.23	2.28e-10	1.97e-07	-1.61	0.0537	0.915	-3.18	0.000736	0.377
ATMIN	0.38	0.649	0.993	0.32	0.625	1	-1.04	0.148	1.03	-2.68	0.00366	0.741
ATN1	0.79	0.785	0.976	0.82	0.794	0.97	-0.41	0.34	1.04	-0.99	0.161	1
ATOH1	-0.4	0.344	1.11	0.23	0.592	1.01	-0.88	0.19	1.04	-0.17	0.431	1.02
ATOH7	-1.04	0.148	1.24	-0.98	0.163	1.26	-1.74	0.0407	0.864	0.14	0.555	1.01
ATOH8	0.75	0.774	0.976	0.2	0.578	1.02	0.56	0.711	1	-0.32	0.373	1.02
ATOX1	1.61	0.946	0.979	-0.82	0.207	1.24	1.51	0.935	0.994	1.19	0.883	0.995
ATP10A	0.21	0.584	1.01	0.26	0.602	1.01	0.66	0.746	0.999	0.24	0.595	1.01
ATP10B	1.24	0.892	0.968	0.04	0.514	1.05	-2.09	0.0181	0.76	-0.51	0.303	1.03
ATP10D	0.63	0.737	0.979	0.98	0.838	0.968	2.09	0.982	0.995	0.14	0.557	1.01
ATP11A	1.35	0.911	0.971	1.26	0.897	0.972	1.19	0.883	0.991	-0.13	0.45	1.02
ATP11B	0.06	0.524	1.03	0.72	0.763	0.972	0.47	0.679	1.01	1.94	0.974	0.998
ATP11C	-0.91	0.18	1.21	1.41	0.921	0.976	1.1	0.864	0.992	-0.06	0.476	1.01
ATP12A	1.22	0.89	0.968	0.26	0.602	1.01	-0.52	0.302	1.05	0.82	0.794	0.999
ATP13A1	0.02	0.51	1.04	1.7	0.956	0.983	0.19	0.575	1.02	-0.52	0.303	1.03
ATP13A2	0.22	0.589	1.01	0.42	0.662	0.991	-0.9	0.183	1.03	-0.99	0.162	1
ATP13A3	0.23	0.59	1.01	-0.23	0.41	1.09	-1.19	0.117	1.01	-0.15	0.441	1.02
ATP13A4	0.9	0.817	0.973	0.61	0.729	0.977	-0.35	0.363	1.04	0.93	0.825	0.997
ATP13A5	-1.3	0.0962	1.26	-1.21	0.113	1.28	-0.86	0.194	1.03	-0.48	0.317	1.02
ATP1A1	-1.24	0.107	1.26	-3.41	0.000331	0.0494	-0.72	0.236	1.05	-0.24	0.407	1.02
ATP1A2	-0.8	0.213	1.19	-0.58	0.28	1.18	-0.02	0.494	1.02	0.39	0.653	1.01
ATP1A3	-0.6	0.275	1.16	-0.27	0.395	1.1	-0.14	0.444	1.03	0.9	0.816	0.997
ATP1A4	-0.26	0.398	1.09	0.09	0.536	1.03	-0.37	0.356	1.04	1.03	0.848	0.996
ATP1B1	-0.22	0.413	1.08	0.52	0.698	0.984	1.22	0.888	0.992	-0.61	0.27	1.03
ATP1B2	-0.66	0.256	1.17	0.29	0.615	1	1.17	0.879	0.992	-0.66	0.256	1.04
ATP1B4	0.82	0.793	0.974	0.19	0.577	1.02	-0.3	0.382	1.04	0.4	0.655	1.01
ATP2A1	0.02	0.507	1.04	0.66	0.746	0.976	-0.66	0.256	1.05	-0.06	0.477	1.01
ATP2A3	-0.53	0.299	1.14	-1.12	0.132	1.27	-1.97	0.0243	0.795	0.48	0.685	1
ATP2B1	0.38	0.648	0.994	-0.35	0.362	1.13	0.97	0.835	0.993	2.47	0.993	0.999
ATP2B2	-0.47	0.319	1.12	-1.13	0.13	1.27	0.9	0.815	0.995	-0.18	0.43	1.02
ATP2B3	1.14	0.873	0.969	0.54	0.704	0.982	0.3	0.618	1.01	-0.02	0.493	1.01
ATP2B4	0.76	0.776	0.975	-0.14	0.443	1.08	-0.04	0.485	1.03	1.28	0.899	0.994
ATP2C1	1.63	0.948	0.98	1.31	0.905	0.974	-0.9	0.185	1.04	0.34	0.635	1.01
ATP2C2	1.23	0.89	0.968	1.22	0.889	0.972	0.93	0.824	0.994	-0.45	0.327	1.03
ATP4A	-1.63	0.0512	1.23	0.65	0.743	0.975	0.84	0.8	0.996	1.07	0.858	0.994
ATP4B	1.39	0.918	0.972	0.47	0.681	0.988	0.03	0.513	1.02	1.78	0.963	0.997
ATP5A1	-0.46	0.323	1.12	-2.52	0.0058	0.42	-0.04	0.484	1.03	2.88	0.998	1
ATP5B	-1.23	0.108	1.26	-2.97	0.0015	0.168	0.32	0.625	1.01	0.91	0.818	0.996
ATP5D	0.46	0.678	0.989	0.08	0.532	1.03	0.97	0.833	0.993	-0.77	0.222	1.02
ATP5F1	-0.02	0.492	1.05	-0.17	0.432	1.08	-0.62	0.268	1.05	0.09	0.537	1.01
ATP5G2	-0.01	0.497	1.04	-0.66	0.256	1.2	-2.91	0.00181	0.55	0.41	0.66	1.01
ATP5G3	-1.03	0.153	1.23	-0.09	0.465	1.07	1.43	0.924	0.994	0.28	0.61	1.01
ATP5I	-0.61	0.272	1.16	0.95	0.828	0.967	0.91	0.819	0.994	0.35	0.636	1.01
ATP5L	0.44	0.671	0.989	0.49	0.687	0.987	-0.85	0.196	1.03	-0.07	0.47	1.01
ATP5S	0.05	0.519	1.04	1.05	0.854	0.968	0.1	0.541	1.02	0.87	0.807	0.998
ATP5SL	1.05	0.853	0.97	1.53	0.936	0.978	0.77	0.779	0.997	1.62	0.948	0.996
ATP6AP1	-0.92	0.179	1.21	-1.38	0.0843	1.3	0.95	0.83	0.994	1.22	0.89	0.995
ATP6AP1L	-0.59	0.276	1.16	-0.12	0.452	1.08	-0.26	0.396	1.04	0.66	0.746	0.999
ATP6AP2	-0.06	0.478	1.05	-2.08	0.0186	0.791	0.99	0.838	0.992	-1.64	0.0507	0.969
ATP6V0A1	-1.22	0.111	1.26	-0.68	0.249	1.2	0.29	0.614	1.01	-0.46	0.322	1.02
ATP6V0A2	-0.42	0.336	1.12	0.82	0.795	0.969	0.16	0.565	1.02	-0.92	0.18	1
ATP6V0A4	0.95	0.828	0.971	0.07	0.528	1.04	-0.55	0.292	1.05	-0.42	0.336	1.02
ATP6V0B	0.58	0.718	0.983	-1.94	0.0262	0.921	0.43	0.668	1.01	2.22	0.987	0.999
ATP6V0D1	-1.12	0.13	1.26	0.81	0.792	0.969	0.68	0.751	0.999	-0.43	0.335	1.02
ATP6V0D2	0.85	0.801	0.973	-0.57	0.283	1.18	1.11	0.866	0.991	-0.53	0.298	1.03
ATP6V0E1	1.68	0.954	0.982	-0.71	0.239	1.21	0.48	0.685	1.01	0.26	0.603	1.01
ATP6V0E2	-0.07	0.47	1.05	0.97	0.833	0.968	0.29	0.612	1.01	-1.06	0.144	0.995
ATP6V1B1	-0.64	0.263	1.16	0.67	0.747	0.975	0.65	0.741	0.999	-1.28	0.1	1
ATP6V1B2	-0.08	0.467	1.06	-2.48	0.00652	0.455	-0.01	0.494	1.02	-0.44	0.329	1.03
ATP6V1C1	-0.44	0.331	1.12	-1.19	0.117	1.27	-0.6	0.273	1.05	0.49	0.688	1
ATP6V1C2	-0.1	0.462	1.06	-0.12	0.453	1.07	0.33	0.631	1.01	0.07	0.528	1.01
ATP6V1D	-0.37	0.354	1.11	-0.26	0.399	1.1	0.5	0.691	1.01	0.2	0.578	1.01
ATP6V1E2	-0.35	0.363	1.1	-1.73	0.0416	1.09	-1.51	0.0659	0.945	-0.15	0.44	1.02
ATP6V1F	-0.91	0.18	1.21	0.6	0.725	0.979	-0.18	0.428	1.03	0.28	0.608	1.01
ATP6V1G1	0.42	0.661	0.99	0.06	0.525	1.04	1.33	0.908	0.992	-1.12	0.131	0.995
ATP6V1G2	-0.27	0.392	1.09	-0.06	0.474	1.06	-2.35	0.00943	0.658	-0.73	0.231	1.02
ATP6V1G3	0.55	0.709	0.983	1.11	0.867	0.969	1.87	0.969	0.995	-1.25	0.106	1
ATP6V1H	0.71	0.761	0.978	-0.81	0.208	1.24	-0.63	0.266	1.05	-0.01	0.495	1.01
ATP7A	-0.03	0.487	1.05	-0.33	0.371	1.12	-0.39	0.349	1.04	0.58	0.719	1
ATP7B	0.53	0.703	0.985	-1.79	0.0371	1.03	0.69	0.754	0.999	0.41	0.66	1.01
ATP8A1	0.71	0.762	0.978	0.18	0.572	1.02	-0.97	0.167	1.03	-0.39	0.348	1.02
ATP8A2	-1.28	0.1	1.26	-0.49	0.314	1.17	-0.68	0.247	1.05	1.1	0.865	0.994
ATP8B1	-0.32	0.376	1.1	0.51	0.696	0.985	0.93	0.825	0.993	0.36	0.642	1.01
ATP8B2	-0.59	0.277	1.15	-0.79	0.215	1.24	0.2	0.579	1.02	-0.89	0.188	1
ATP8B3	-0.43	0.333	1.12	0.03	0.513	1.05	0.11	0.545	1.02	-1.17	0.121	0.994
ATP8B4	0.11	0.544	1.03	0.16	0.564	1.03	0.46	0.678	1.01	-0.64	0.262	1.03
ATP9A	0.24	0.594	1.01	-1.68	0.0466	1.13	-0.57	0.284	1.05	-0.37	0.355	1.02
ATP9B	0.32	0.627	1	-0.8	0.211	1.24	-0.79	0.215	1.04	0.37	0.645	1.01
ATPAF1	-0.97	0.167	1.22	-0.29	0.388	1.11	-0.1	0.462	1.03	0.9	0.816	0.997
ATPAF2	-0.95	0.172	1.21	1.16	0.876	0.97	0.51	0.694	1.01	-1.61	0.0536	0.979
ATPIF1	0.22	0.588	1.01	1.01	0.843	0.968	-0.3	0.384	1.04	-1.18	0.12	0.995
ATR	-5.11	1.6e-07	8.5e-05	-1.39	0.0821	1.3	-2.19	0.0144	0.715	-1.77	0.0383	0.957
ATRAID	-0.24	0.406	1.09	-1.72	0.0423	1.1	0.37	0.642	1.01	2.1	0.982	0.998
ATRIP	-2.49	0.00643	0.676	-3.29	0.000505	0.069	-1.47	0.0709	0.972	-2.57	0.00504	0.731
ATRN	-0.76	0.224	1.18	2.83	0.998	0.999	1.45	0.927	0.994	-1.94	0.0261	0.943
ATRNL1	0.54	0.704	0.985	0.95	0.829	0.967	-0.86	0.196	1.03	-0.36	0.361	1.02
ATRX	-0.55	0.291	1.15	-1.92	0.0274	0.932	0.09	0.536	1.02	1.13	0.871	0.993
ATXN1	-1.35	0.0885	1.25	-0.1	0.46	1.07	1.96	0.975	0.995	0.58	0.718	1
ATXN10	-0.8	0.213	1.18	-0.17	0.433	1.08	-0.24	0.405	1.04	0.3	0.617	1.01
ATXN1L	0.71	0.76	0.978	0.62	0.733	0.976	-1.39	0.0819	0.973	-1.83	0.034	0.962
ATXN2	0.02	0.509	1.04	1.44	0.924	0.977	-0.54	0.296	1.05	0.54	0.707	0.999
ATXN2L	1.34	0.909	0.971	1.14	0.872	0.97	0.14	0.555	1.02	-0.37	0.356	1.02
ATXN3	0.1	0.541	1.03	0.75	0.774	0.97	-1.98	0.024	0.794	1.23	0.891	0.995
ATXN3L	0.11	0.542	1.03	0.06	0.523	1.04	0.99	0.838	0.992	-0.54	0.296	1.03
ATXN7	-2.09	0.0185	1.02	-0.38	0.354	1.13	-0.17	0.433	1.03	-1.16	0.123	0.998
ATXN7L1	-0.18	0.429	1.07	1.53	0.937	0.978	0.02	0.506	1.02	0.11	0.543	1.01
ATXN7L2	-1.34	0.0898	1.25	0.8	0.788	0.97	0.78	0.782	0.996	-1.05	0.148	0.995
ATXN7L3	0.59	0.723	0.981	0.37	0.644	0.995	0.11	0.543	1.02	-1.21	0.112	0.989
ATXN7L3B	-0.14	0.443	1.07	-1.14	0.127	1.28	-1.04	0.15	1.03	0.59	0.721	1
AUH	-0.25	0.402	1.09	0.67	0.747	0.975	-0.35	0.363	1.04	0.06	0.525	1.01
AUNIP	-0.88	0.19	1.2	0.69	0.754	0.974	2.3	0.989	0.997	-0.02	0.493	1.01
AUP1	0.95	0.829	0.971	0.77	0.781	0.97	0.62	0.733	1	-0.62	0.269	1.03
AURKA	0.48	0.685	0.988	0.45	0.675	0.99	0.16	0.562	1.02	1.65	0.95	0.996
AURKAIP1	0.22	0.586	1.01	0.58	0.718	0.98	0.18	0.57	1.02	0.32	0.624	1.01
AURKB	1.03	0.849	0.97	2.07	0.981	0.992	1.05	0.854	0.993	-1.07	0.142	0.996
AURKC	-2.22	0.0131	0.909	0.35	0.635	0.999	1.15	0.874	0.992	1.25	0.895	0.994
AUTS2	-0.7	0.242	1.18	1	0.841	0.968	0.35	0.636	1.01	1.23	0.891	0.995
AVEN	0.86	0.806	0.972	0.84	0.799	0.968	0.37	0.644	1.01	1.42	0.923	0.995
AVIL	-0.47	0.318	1.13	-0.27	0.394	1.1	-1.62	0.0529	0.917	-0.25	0.402	1.02
AVL9	0.23	0.59	1.01	-0.06	0.476	1.06	-1.99	0.0235	0.792	-0.4	0.346	1.02
AVP	-1.19	0.117	1.27	1.06	0.855	0.969	0.82	0.795	0.997	-1.7	0.0446	0.957
AVPI1	-0.99	0.162	1.23	1.19	0.883	0.971	0.5	0.691	1.01	-0.23	0.409	1.02
AVPR1A	-0.51	0.305	1.14	0.21	0.584	1.02	1.78	0.962	0.994	0.16	0.565	1.01
AVPR1B	-0.21	0.416	1.08	0.89	0.813	0.968	0.66	0.746	0.999	1.19	0.882	0.995
AVPR2	-1.97	0.0247	1.11	-0.17	0.434	1.08	-1.18	0.118	1.01	-0.65	0.257	1.04
AWAT1	-2.4	0.00815	0.741	-0.1	0.461	1.07	-0.31	0.379	1.04	0.7	0.759	0.999
AWAT2	0.93	0.824	0.971	0.52	0.697	0.985	-0.23	0.408	1.04	-0.06	0.475	1.01
AXDND1	0.61	0.728	0.98	-0.43	0.335	1.15	0.81	0.792	0.997	0.03	0.511	1.01
AXIN1	3.78	1	1	-0.4	0.346	1.14	1.11	0.867	0.991	1.51	0.934	0.996
AXIN2	0.65	0.741	0.978	0.53	0.701	0.983	0.37	0.643	1.01	-1.36	0.0868	0.984
AXL	1.79	0.963	0.986	0.03	0.511	1.05	0.75	0.774	0.997	0.01	0.506	1.01
AZGP1	-0.51	0.307	1.13	-0.52	0.303	1.17	-0.77	0.221	1.04	0.99	0.838	0.996
AZI1	0.53	0.702	0.985	-0.78	0.217	1.24	-0.14	0.443	1.03	-0.49	0.312	1.02
AZI2	-0.47	0.318	1.12	0.77	0.778	0.97	0.46	0.676	1.01	-0.51	0.306	1.03
AZIN1	-2.01	0.0221	1.09	-0.4	0.344	1.15	0.74	0.769	0.997	0.23	0.591	1.01
AZU1	-0.02	0.493	1.04	-1.07	0.143	1.26	0.04	0.515	1.02	1.34	0.909	0.994
B2M	0.1	0.539	1.03	-0.46	0.323	1.16	0.52	0.698	1	0.31	0.621	1.01
B3GALNT1	-0.12	0.452	1.06	2.21	0.986	0.994	0.47	0.68	1.01	0.5	0.693	1
B3GALNT2	0.73	0.766	0.977	1.33	0.908	0.974	1.24	0.893	0.991	0.74	0.772	0.999
B3GALT1	-1.43	0.0766	1.23	0.35	0.636	0.999	0.56	0.711	1	0.47	0.682	1
B3GALT2	0.67	0.749	0.979	-0.61	0.271	1.19	0.45	0.673	1.01	0.91	0.817	0.996
B3GALT4	1.03	0.847	0.97	0.05	0.52	1.04	-1.06	0.144	1.04	-1.02	0.154	0.994
B3GALT5	-0.76	0.225	1.18	1.83	0.966	0.986	-0.86	0.194	1.03	0.17	0.569	1.01
B3GALTL	-1.44	0.0747	1.24	0.21	0.584	1.02	-1.61	0.0536	0.917	-0.68	0.248	1.03
B3GAT1	0.61	0.731	0.98	-0.49	0.311	1.17	-0.9	0.185	1.04	0.76	0.776	0.998
B3GAT2	1.13	0.871	0.97	-0.69	0.246	1.21	0.5	0.692	1.01	-1.69	0.0456	0.962
B3GAT3	-0.82	0.205	1.19	0.21	0.582	1.02	-0.11	0.457	1.03	0.36	0.641	1.01
B3GNT1	-1.19	0.117	1.27	0.3	0.619	1	-0.11	0.457	1.03	1.15	0.875	0.994
B3GNT2	-0.23	0.407	1.09	0.99	0.839	0.968	-1.63	0.0518	0.911	1.12	0.868	0.993
B3GNT3	-0.21	0.419	1.08	0.73	0.767	0.971	-0.26	0.399	1.04	-0.61	0.27	1.03
B3GNT4	0.27	0.605	1	-0.11	0.458	1.07	1.22	0.888	0.992	-2.09	0.0181	0.913
B3GNT5	0.86	0.804	0.973	-1.2	0.115	1.27	-1.45	0.0732	0.982	1.34	0.91	0.994
B3GNT6	-0.49	0.314	1.13	-1.72	0.0424	1.1	-1.07	0.143	1.03	-3.87	5.36e-05	0.088
B3GNT7	0.29	0.615	1	-1.81	0.0353	1.01	0.23	0.591	1.02	-0.92	0.18	1
B3GNT8	1.09	0.862	0.97	-0.07	0.473	1.06	0.78	0.781	0.996	0.09	0.535	1.01
B3GNT9	-0.45	0.328	1.12	0.06	0.524	1.04	0.2	0.578	1.02	-1.43	0.0767	0.994
B3GNTL1	1.44	0.926	0.973	-0.88	0.188	1.25	0.77	0.78	0.997	0.65	0.743	1
B4GALNT1	-0.7	0.241	1.18	-0.69	0.246	1.21	1.04	0.851	0.993	1.02	0.846	0.996
B4GALNT2	0.07	0.528	1.03	-1.16	0.123	1.27	1.19	0.883	0.991	-0.47	0.321	1.02
B4GALNT3	1.17	0.88	0.969	1.55	0.94	0.979	0.03	0.513	1.02	0.46	0.679	1
B4GALNT4	-1.31	0.0951	1.26	0.89	0.813	0.967	1.22	0.889	0.992	0.17	0.567	1.01
B4GALT1	-0.73	0.232	1.18	-0.23	0.408	1.09	-0.98	0.164	1.03	-0.68	0.248	1.03
B4GALT2	0.02	0.509	1.04	-0.63	0.264	1.19	0.61	0.731	1	0.8	0.787	0.998
B4GALT3	-0.01	0.498	1.04	-0.7	0.243	1.21	0.85	0.801	0.996	-1.11	0.134	1
B4GALT4	-0.25	0.4	1.09	-0.46	0.323	1.16	0.66	0.744	0.999	0.27	0.605	1.01
B4GALT5	0.49	0.689	0.987	-0.03	0.488	1.06	1.25	0.895	0.991	0.13	0.551	1.01
B4GALT6	0.94	0.827	0.971	-1.1	0.135	1.26	1.5	0.933	0.995	0.85	0.801	0.998
B4GALT7	0.11	0.544	1.03	0.39	0.65	0.994	0.58	0.719	1	-0.28	0.391	1.02
B9D1	0.59	0.723	0.981	-0.11	0.456	1.07	2.1	0.982	0.996	1.36	0.913	0.994
B9D2	-0.48	0.317	1.13	-0.24	0.405	1.1	0.35	0.637	1.01	-1.29	0.099	1.01
BAALC	-0.09	0.465	1.06	0.12	0.546	1.03	-0.46	0.324	1.05	-0.25	0.402	1.02
BAAT	-0.08	0.469	1.05	0.58	0.72	0.98	-1.23	0.109	1	0.5	0.691	1
BABAM1	-0.11	0.455	1.06	0.74	0.77	0.971	-0.85	0.197	1.03	0.28	0.611	1.01
BACE1	-0.18	0.427	1.08	-0.41	0.342	1.14	0.63	0.735	1	-0.48	0.315	1.02
BACE2	1.3	0.903	0.97	1.22	0.888	0.972	-0.55	0.291	1.05	0.77	0.779	0.998
BACH1	1.12	0.869	0.969	-1	0.159	1.26	0.3	0.62	1.01	0.16	0.564	1.01
BACH2	0.17	0.568	1.02	0.58	0.72	0.98	2.07	0.981	0.995	-2.02	0.0219	0.949
BAD	-0.09	0.463	1.06	-1.12	0.131	1.26	0.13	0.55	1.02	0.55	0.709	0.999
BAG1	0.17	0.569	1.02	-1.54	0.0612	1.19	1.26	0.896	0.991	-0.42	0.337	1.02
BAG2	0.3	0.618	1	-0.38	0.354	1.13	-1.09	0.139	1.02	0.74	0.772	0.999
BAG3	1.21	0.886	0.968	-0.17	0.431	1.08	1.05	0.852	0.993	0	0.498	1.01
BAG4	-2.06	0.0198	1.04	0.15	0.558	1.03	-0.53	0.298	1.05	0.68	0.751	0.999
BAG5	0.54	0.705	0.984	-0.64	0.261	1.2	-1.21	0.114	1.01	-2.15	0.0159	0.917
BAG6	-0.49	0.313	1.13	0.19	0.576	1.02	0.21	0.582	1.02	0.42	0.662	1.01
BAHD1	-1.95	0.0253	1.13	0.55	0.71	0.982	0.08	0.533	1.02	-0.1	0.46	1.02
BAI1	0.99	0.839	0.97	-0.47	0.32	1.16	2.13	0.983	0.996	0.88	0.81	0.998
BAI2	0.19	0.575	1.02	-0.1	0.458	1.07	-1.14	0.127	1.02	1.85	0.968	0.998
BAI3	0.07	0.527	1.03	-0.32	0.374	1.12	0.99	0.838	0.992	-0.75	0.226	1.02
BAIAP2	-0.62	0.268	1.16	-0.32	0.374	1.12	1.23	0.891	0.992	-0.96	0.168	1.01
BAIAP2L1	-0.45	0.326	1.12	0.24	0.593	1.01	-0.13	0.449	1.03	-0.16	0.438	1.02
BAIAP2L2	0.21	0.583	1.01	0.97	0.834	0.968	-0.11	0.456	1.03	-1.33	0.0924	0.999
BAIAP3	0.76	0.776	0.975	1.14	0.872	0.969	-0.92	0.178	1.03	-0.08	0.467	1.02
BAMBI	-1.88	0.0302	1.15	0.62	0.734	0.976	0.26	0.601	1.02	1.51	0.935	0.996
BANK1	0.24	0.596	1.01	-0.23	0.409	1.09	-0.66	0.255	1.05	0.95	0.828	0.996
BAP1	0.05	0.519	1.04	-0.05	0.48	1.06	0.93	0.823	0.994	-0.08	0.469	1.01
BARD1	-2.5	0.00627	0.667	-2.89	0.00194	0.202	-1.62	0.0529	0.916	-0.57	0.286	1.03
BARHL1	0.91	0.818	0.972	0.21	0.584	1.02	1.05	0.852	0.993	-2.45	0.00724	0.83
BARHL2	-0.19	0.425	1.08	-0.78	0.219	1.23	0.63	0.737	0.999	-0.27	0.392	1.02
BARX1	0.26	0.603	1.01	-0.19	0.426	1.09	0.33	0.629	1.01	-0.76	0.224	1.02
BARX2	1.07	0.857	0.97	1.03	0.848	0.968	1.83	0.966	0.994	1.48	0.931	0.996
BASP1	0.84	0.8	0.973	0.81	0.792	0.969	-0.33	0.37	1.04	1.06	0.855	0.995
BATF	0.19	0.576	1.02	-1.18	0.119	1.28	0.88	0.81	0.995	-1.61	0.0533	0.979
BATF2	0.31	0.623	1	-0.8	0.213	1.24	-1.04	0.15	1.03	0.45	0.674	1
BATF3	-0.35	0.363	1.1	-0.57	0.286	1.18	0.03	0.513	1.02	-0.42	0.337	1.02
BAX	1.45	0.927	0.974	0.17	0.569	1.02	0.85	0.802	0.996	0.25	0.599	1.01
BAZ1A	-1.26	0.104	1.26	-1.15	0.125	1.28	-1.21	0.113	1.01	-0.02	0.49	1.01
BAZ1B	0.1	0.539	1.03	-1.59	0.056	1.17	0.56	0.713	1	0.94	0.826	0.997
BAZ2A	-0.18	0.428	1.08	-1.1	0.135	1.26	0.5	0.69	1.01	-0.77	0.221	1.02
BAZ2B	-1.4	0.0807	1.24	-0.45	0.326	1.15	-0.56	0.289	1.05	-0.42	0.338	1.02
BBC3	0.03	0.513	1.04	-0.4	0.346	1.14	-0.89	0.187	1.04	0.8	0.788	0.999
BBIP1	0.74	0.77	0.975	-1.12	0.132	1.26	1.68	0.954	0.996	0.3	0.619	1.01
BBOX1	0.81	0.79	0.974	-0.83	0.203	1.24	0.61	0.729	1	0.63	0.737	1
BBS1	0.62	0.731	0.98	0.77	0.779	0.97	-0.16	0.435	1.03	1.54	0.939	0.996
BBS10	-1.86	0.0316	1.16	0.37	0.642	0.996	-0.77	0.22	1.04	2.05	0.98	0.998
BBS12	1.4	0.919	0.972	1.47	0.929	0.978	0.29	0.615	1.01	0.6	0.727	1
BBS2	1.24	0.892	0.968	-0.34	0.365	1.12	0.49	0.688	1.01	-0.39	0.348	1.02
BBS4	1	0.842	0.969	0.47	0.68	0.988	-0.97	0.165	1.03	-0.37	0.355	1.02
BBS5	-0.49	0.312	1.13	-0.28	0.391	1.11	-0.63	0.265	1.05	0.84	0.801	0.998
BBS7	1.23	0.891	0.968	0.22	0.588	1.02	0.55	0.707	1	0.75	0.774	0.998
BBS9	0.41	0.659	0.99	0.28	0.61	1	-0.02	0.491	1.02	0.37	0.644	1.01
BBX	-0.9	0.184	1.21	-0.99	0.16	1.26	0.12	0.549	1.02	-1.24	0.107	0.998
BCAM	0.5	0.693	0.987	1.45	0.926	0.977	-1.21	0.113	1.01	2.13	0.983	0.999
BCAN	1.18	0.88	0.969	-0.61	0.272	1.19	0.77	0.78	0.997	0.76	0.777	0.998
BCAP31	0.52	0.699	0.986	2.8	0.997	0.999	0.73	0.766	0.997	-0.09	0.465	1.02
BCAR1	-0.24	0.404	1.09	2.06	0.98	0.991	0.27	0.605	1.02	-1.8	0.0359	0.945
BCAR3	-0.12	0.454	1.06	-1.89	0.0291	0.945	0.29	0.615	1.01	0.82	0.794	0.999
BCAS1	0.36	0.639	0.996	-0.1	0.462	1.07	0.05	0.521	1.02	-0.92	0.178	1
BCAS2	0.38	0.649	0.993	0.03	0.512	1.05	-0.3	0.381	1.04	-0.37	0.356	1.02
BCAS3	0.94	0.825	0.971	-1.67	0.0473	1.13	0.68	0.75	0.999	0.03	0.513	1.01
BCAS4	-0.16	0.438	1.07	1.19	0.883	0.971	0.29	0.613	1.01	-0.43	0.335	1.02
BCAT1	-0.39	0.348	1.11	-0.82	0.207	1.24	0.82	0.795	0.998	-0.06	0.475	1.01
BCAT2	1.59	0.944	0.979	0.73	0.767	0.971	-0.42	0.337	1.05	-1.94	0.0264	0.941
BCCIP	1.96	0.975	0.989	0.69	0.754	0.974	0.37	0.644	1.01	0.22	0.588	1.01
BCDIN3D	-0.3	0.383	1.09	-0.61	0.27	1.19	0.05	0.519	1.02	-0.65	0.259	1.03
BCHE	0.65	0.743	0.979	0.37	0.644	0.995	0.14	0.556	1.02	1.43	0.924	0.995
BCKDHA	1.07	0.858	0.97	2.26	0.988	0.994	-0.6	0.275	1.05	-1.03	0.152	0.995
BCKDHB	0.36	0.642	0.995	-0.88	0.19	1.25	0.06	0.525	1.02	0.52	0.7	1
BCKDK	0.72	0.765	0.977	-1.1	0.137	1.26	-0.76	0.224	1.04	1.18	0.88	0.995
BCL10	-0.59	0.278	1.15	-1.08	0.14	1.26	-0.24	0.405	1.04	-0.22	0.414	1.02
BCL11A	-0.51	0.306	1.13	0.74	0.769	0.971	-0.53	0.298	1.05	1.33	0.909	0.994
BCL11B	-0.06	0.475	1.05	0.88	0.811	0.968	-0.74	0.23	1.05	0.16	0.564	1.01
BCL2	-1.04	0.15	1.23	0.84	0.799	0.968	-0.92	0.178	1.03	-0.28	0.39	1.02
BCL2L1	1.14	0.872	0.97	-0.2	0.422	1.09	0.36	0.64	1.01	-0.45	0.327	1.03
BCL2L10	0.64	0.739	0.979	0.25	0.597	1.01	-1.25	0.106	0.999	0.18	0.572	1.01
BCL2L11	0.18	0.57	1.02	-0.94	0.173	1.25	0.4	0.655	1.01	-0.31	0.38	1.02
BCL2L12	1.46	0.928	0.974	0.39	0.653	0.993	0.63	0.737	0.999	-1.05	0.146	0.994
BCL2L13	0.83	0.796	0.974	-0.62	0.267	1.19	-0.39	0.348	1.04	0.6	0.725	1
BCL2L14	-1.28	0.101	1.26	-0.36	0.36	1.13	-0.47	0.319	1.05	-0.14	0.446	1.02
BCL2L15	-0.64	0.261	1.17	0.24	0.593	1.01	-1.96	0.0249	0.803	-0.79	0.216	1.02
BCL3	-0.89	0.187	1.21	-1.03	0.151	1.27	-0.85	0.197	1.03	-1.24	0.108	0.995
BCL6	-1.54	0.0621	1.24	-0.92	0.178	1.25	-1.57	0.0578	0.923	1.38	0.916	0.995
BCL6B	-1.05	0.146	1.24	-0.1	0.459	1.07	0.19	0.575	1.02	-1.01	0.157	0.997
BCL7A	-0.3	0.382	1.09	-0.68	0.248	1.21	-0.84	0.2	1.03	-2.23	0.0129	0.89
BCL7B	1.16	0.877	0.969	0.25	0.599	1.01	-0.11	0.455	1.03	-0.52	0.301	1.03
BCL7C	1.62	0.947	0.98	-1.53	0.063	1.21	0.94	0.826	0.993	-1.84	0.0332	0.954
BCL9	-0.52	0.302	1.14	0.5	0.692	0.985	-0.37	0.356	1.04	0.25	0.6	1.01
BCL9L	-0.32	0.376	1.1	-1.81	0.0349	1.01	0.63	0.736	0.999	1.19	0.884	0.995
BCMO1	-1.08	0.14	1.25	-0.38	0.35	1.14	-0.5	0.309	1.05	-0.32	0.375	1.02
BCO2	-0.22	0.413	1.08	-0.1	0.46	1.07	0.68	0.751	0.999	-1.04	0.149	0.996
BCOR	0.54	0.706	0.984	0.51	0.694	0.985	-0.96	0.168	1.03	0.18	0.571	1.01
BCORL1	-0.02	0.491	1.05	0.02	0.508	1.05	-1.62	0.0531	0.915	0.23	0.592	1.01
BCR	-1.02	0.154	1.24	0.32	0.626	1	0.58	0.717	1	-0.33	0.37	1.02
BCS1L	-1.46	0.0724	1.23	-0.09	0.464	1.07	0.5	0.691	1.01	1.03	0.848	0.996
BDH1	0.83	0.796	0.974	-0.38	0.351	1.14	-0.2	0.42	1.04	0.17	0.569	1.01
BDKRB1	-0.7	0.243	1.18	1.25	0.895	0.972	-1.53	0.0624	0.937	-0.09	0.464	1.02
BDKRB2	1.2	0.885	0.968	-1.91	0.0283	0.94	-0.61	0.269	1.05	-0.06	0.476	1.01
BDNF	0.2	0.581	1.01	0.56	0.712	0.98	-0.69	0.245	1.05	-0.68	0.249	1.03
BDP1	0.28	0.611	1	0.13	0.552	1.03	-0.61	0.27	1.05	1.07	0.858	0.994
BEAN1	0.14	0.557	1.02	1.11	0.867	0.97	1.33	0.907	0.992	0.47	0.682	1
BECN1	-1.8	0.0358	1.2	0.54	0.705	0.982	-0.41	0.342	1.04	0.12	0.547	1.01
BEGAIN	-0.37	0.357	1.11	0.61	0.728	0.977	0.24	0.595	1.02	0.02	0.51	1.01
BEND2	-0.58	0.281	1.15	-0.25	0.403	1.1	-0.18	0.43	1.03	0.07	0.53	1.01
BEND3	0.91	0.817	0.973	2.31	0.989	0.995	2.6	0.995	0.999	0.72	0.763	0.997
BEND4	-0.99	0.162	1.23	-1.81	0.035	1.01	0.78	0.782	0.996	0.91	0.818	0.997
BEND5	0.01	0.503	1.04	0.18	0.572	1.02	-0.61	0.271	1.05	0.71	0.762	0.998
BEND6	0.72	0.763	0.978	-0.12	0.453	1.07	0.7	0.758	0.999	-0.64	0.261	1.03
BEND7	0.7	0.758	0.978	-0.33	0.37	1.12	0.52	0.698	1	1.08	0.861	0.994
BEST1	0.76	0.775	0.975	-0.18	0.427	1.09	0.92	0.822	0.994	-0.71	0.24	1.03
BEST2	0.79	0.785	0.976	1.49	0.932	0.978	-0.16	0.435	1.03	0.54	0.707	0.999
BEST3	-1.43	0.0764	1.23	0.44	0.669	0.99	0.51	0.694	1.01	0.78	0.783	0.997
BEST4	1.21	0.887	0.968	0.07	0.529	1.04	-1.86	0.0312	0.846	-0.56	0.287	1.03
BET1L	0.46	0.676	0.989	-0.68	0.248	1.2	1.46	0.928	0.994	1.73	0.958	0.997
BEX1	-1.63	0.052	1.24	-0.43	0.333	1.15	0.66	0.746	1	-0.25	0.402	1.02
BEX4	0.37	0.646	0.994	0.84	0.801	0.967	0.01	0.505	1.02	-1.67	0.0472	0.955
BEX5	-0.24	0.403	1.09	-0.01	0.494	1.06	-1.19	0.118	1.01	1.06	0.855	0.995
BFAR	-0.78	0.218	1.18	0.58	0.72	0.98	0.48	0.685	1.01	-2	0.023	0.938
BFSP1	-1.13	0.129	1.27	0.25	0.6	1.01	0.23	0.59	1.02	-1	0.159	1
BFSP2	-1.69	0.0452	1.23	0.57	0.716	0.981	-1.54	0.0613	0.934	-0.78	0.219	1.02
BGLAP	-0.77	0.222	1.18	0.98	0.838	0.968	0.38	0.647	1.01	1.56	0.941	0.996
BGN	0.34	0.634	0.997	0.3	0.617	1	1.45	0.927	0.994	0.79	0.786	0.998
BHLHA15	-0.45	0.326	1.12	0.8	0.789	0.97	-0.3	0.383	1.04	0.83	0.796	0.999
BHLHA9	-0.35	0.363	1.1	1.08	0.86	0.969	-0.19	0.425	1.03	-0.2	0.419	1.02
BHLHB9	-0.19	0.426	1.08	0.23	0.592	1.01	1.04	0.85	0.993	0.92	0.822	0.996
BHLHE22	-0.29	0.386	1.09	-0.4	0.345	1.14	-0.5	0.308	1.05	0.02	0.508	1.01
BHLHE23	0.11	0.545	1.03	0.28	0.611	1.01	1.47	0.929	0.994	0.31	0.622	1.01
BHLHE40	-0.17	0.434	1.07	1.64	0.95	0.982	-1.11	0.134	1.03	0.13	0.554	1.01
BHLHE41	-0.64	0.261	1.17	-0.63	0.264	1.19	-0.89	0.186	1.04	-1.27	0.102	0.998
BHMT	1.59	0.944	0.979	0.35	0.637	0.998	-1.66	0.0488	0.9	1.59	0.944	0.996
BHMT2	-0.05	0.479	1.05	1.78	0.962	0.985	1.43	0.924	0.994	0.36	0.641	1.01
BICC1	0.68	0.751	0.979	0.53	0.702	0.983	-0.07	0.473	1.03	-1.06	0.145	0.995
BICD1	1.61	0.946	0.979	1.28	0.899	0.973	0.07	0.528	1.02	-0.36	0.358	1.02
BICD2	-0.28	0.39	1.09	0.37	0.645	0.995	0.5	0.692	1.01	0.74	0.77	0.999
BID	0.19	0.574	1.02	-0.31	0.377	1.12	1.12	0.868	0.991	-0.31	0.38	1.02
BIK	-0.12	0.45	1.06	0.64	0.74	0.976	-0.97	0.166	1.03	1.39	0.917	0.995
BIN1	-0.02	0.494	1.04	1.43	0.924	0.976	-0.16	0.438	1.03	-2.12	0.017	0.919
BIN3	-0.73	0.233	1.18	-2.12	0.0171	0.771	-0.27	0.392	1.04	0.38	0.65	1.01
BIRC2	-1.56	0.0598	1.26	-0.65	0.257	1.2	0.11	0.544	1.02	0.43	0.665	1.01
BIRC3	-0.31	0.379	1.1	-0.43	0.333	1.15	1.43	0.924	0.994	0.03	0.512	1.01
BIRC5	1.24	0.892	0.968	-0.3	0.382	1.11	-1.06	0.145	1.03	-0.76	0.225	1.02
BIRC6	-0.77	0.22	1.18	0.09	0.535	1.03	1.63	0.948	0.996	2	0.978	0.999
BIRC7	0.03	0.51	1.04	-0.43	0.334	1.15	0.64	0.738	0.999	0.09	0.534	1.01
BIRC8	0.66	0.745	0.979	0.04	0.518	1.05	-0.55	0.29	1.05	-2.16	0.0153	0.905
BIVM	0.92	0.822	0.971	-1.18	0.12	1.28	-0.25	0.402	1.04	0.61	0.73	1
BLACE	1.07	0.859	0.97	0.91	0.82	0.967	0.56	0.712	1	0.25	0.598	1.01
BLCAP	0.49	0.688	0.987	0.33	0.63	1	0.07	0.527	1.02	-0.86	0.194	1.01
BLID	0.08	0.534	1.03	-0.09	0.465	1.07	-0.4	0.344	1.04	-0.34	0.366	1.02
BLK	0.59	0.722	0.981	0.05	0.519	1.04	-0.62	0.268	1.05	-0.8	0.213	1.02
BLM	-1.26	0.104	1.26	-2.76	0.00291	0.267	1.05	0.853	0.993	1.23	0.891	0.995
BLMH	1.37	0.915	0.971	-0.41	0.34	1.15	-0.37	0.356	1.04	1.76	0.96	0.997
BLNK	0.28	0.611	1	0.68	0.753	0.974	-0.44	0.33	1.05	-0.79	0.213	1.02
BLOC1S1	-0.21	0.417	1.08	-1.25	0.106	1.27	1.02	0.846	0.992	0.06	0.523	1.01
BLOC1S3	0.96	0.831	0.97	-1.31	0.0953	1.29	-0.63	0.265	1.05	-0.87	0.193	1.01
BLOC1S4	0.2	0.58	1.01	0.11	0.545	1.03	0.58	0.718	1	-0.27	0.392	1.02
BLOC1S5	0.22	0.585	1.01	0.1	0.541	1.03	0.73	0.767	0.997	-0.78	0.218	1.02
BLOC1S6	0.11	0.544	1.03	0.22	0.586	1.02	1.94	0.974	0.995	0.01	0.506	1.01
BLVRA	-1.2	0.115	1.27	1.41	0.92	0.976	-0.76	0.225	1.05	0.3	0.618	1.01
BLVRB	-0.06	0.478	1.05	1.34	0.91	0.974	1.1	0.863	0.991	0.96	0.83	0.996
BLZF1	1.14	0.873	0.969	-0.07	0.474	1.06	0.18	0.571	1.02	1.16	0.876	0.993
BMF	-0.36	0.36	1.11	0.65	0.741	0.975	-0.92	0.179	1.03	-0.65	0.257	1.04
BMI1	-0.36	0.36	1.11	-0.06	0.477	1.06	1.21	0.887	0.992	-0.15	0.441	1.02
BMP1	-0.03	0.488	1.05	-2.77	0.0028	0.259	0.25	0.598	1.02	0.13	0.552	1.01
BMP10	1.17	0.879	0.969	-0.79	0.214	1.24	-1.03	0.151	1.03	0.89	0.814	0.998
BMP15	0.98	0.837	0.97	-0.02	0.492	1.06	1.07	0.858	0.992	1.16	0.877	0.993
BMP2	1.55	0.94	0.977	0.99	0.838	0.968	-0.75	0.226	1.05	-0.9	0.184	1
BMP2K	0.74	0.769	0.975	1.91	0.972	0.987	0.84	0.801	0.996	-0.91	0.18	1
BMP3	1.55	0.939	0.977	-0.42	0.339	1.15	-0.68	0.248	1.05	0.65	0.743	1
BMP4	-0.02	0.491	1.05	-2.12	0.0171	0.773	-0.57	0.284	1.05	0.16	0.563	1.01
BMP5	-1.01	0.157	1.23	0.16	0.562	1.03	1.28	0.9	0.992	-0.2	0.421	1.02
BMP6	-0.13	0.448	1.06	-0.64	0.26	1.2	-0.14	0.442	1.03	0.15	0.558	1.01
BMP7	-0.29	0.387	1.09	0.06	0.523	1.04	-1.27	0.102	0.999	-0.51	0.304	1.03
BMPER	-1.07	0.143	1.24	-0.78	0.217	1.24	-1.01	0.156	1.02	1.14	0.872	0.993
BMPR1B	0.91	0.818	0.972	-0.33	0.371	1.12	0.21	0.584	1.02	-0.09	0.465	1.02
BMPR2	0.99	0.838	0.97	-0.93	0.177	1.25	0.5	0.691	1.01	-0.74	0.228	1.02
BMS1	-0.57	0.283	1.15	0.77	0.778	0.97	0.33	0.631	1.01	-0.68	0.247	1.03
BMX	-0.45	0.327	1.12	1.56	0.941	0.979	-0.43	0.333	1.05	-0.58	0.281	1.03
BNC1	0.03	0.511	1.04	0.8	0.788	0.97	-1.33	0.0923	0.987	0.21	0.583	1.01
BNC2	0.88	0.811	0.973	2.2	0.986	0.994	1.38	0.916	0.992	-0.59	0.279	1.03
BNIP1	-0.18	0.429	1.07	0.68	0.751	0.974	-0.05	0.478	1.03	-0.26	0.396	1.02
BNIP2	-0.14	0.445	1.07	0.38	0.647	0.995	-2.1	0.0177	0.76	2.19	0.986	0.999
BNIP3L	0.1	0.54	1.03	-0.35	0.362	1.13	0.01	0.503	1.02	-1.65	0.0494	0.96
BNIPL	0.05	0.518	1.04	-0.01	0.498	1.06	-1.18	0.118	1	0.53	0.702	1
BOC	-1.5	0.0666	1.24	0.62	0.733	0.976	0.19	0.575	1.02	-0.57	0.285	1.03
BOD1L1	-4.63	1.86e-06	0.000761	-2.65	0.00403	0.324	-0.93	0.176	1.03	-0.52	0.302	1.03
BOD1L2	1.14	0.873	0.969	0.68	0.752	0.974	-0.33	0.369	1.04	0.38	0.647	1.01
BOK	-0.22	0.412	1.08	0.45	0.675	0.989	-0.39	0.35	1.04	-0.4	0.344	1.02
BOLA1	-0.36	0.358	1.11	0.67	0.75	0.975	-0.05	0.48	1.03	-0.21	0.417	1.02
BOLL	0.11	0.544	1.03	0.78	0.781	0.97	-1.73	0.0417	0.864	-0.5	0.308	1.03
BOP1	0.01	0.504	1.04	-0.49	0.314	1.17	0.89	0.812	0.996	-0.51	0.305	1.03
BORA	-0.28	0.39	1.09	0.74	0.769	0.971	-0.07	0.474	1.03	-0.77	0.222	1.02
BPGM	0.15	0.561	1.02	1.23	0.891	0.972	-0.13	0.45	1.03	-1.26	0.105	1
BPHL	0.69	0.756	0.979	0.08	0.533	1.03	1.73	0.958	0.995	-1.28	0.101	1
BPI	0.08	0.532	1.03	0.41	0.659	0.992	0.19	0.576	1.02	1.2	0.885	0.995
BPIFA1	-0.21	0.419	1.08	0.45	0.674	0.989	3.1	0.999	1	-0.88	0.19	1
BPIFA2	0.44	0.671	0.988	0.09	0.536	1.03	-0.22	0.415	1.04	0.47	0.68	1
BPIFA3	-0.02	0.491	1.05	-0.16	0.437	1.08	2.23	0.987	0.996	1.68	0.954	0.997
BPIFB1	0.33	0.627	0.999	-0.78	0.219	1.23	-0.4	0.344	1.04	0.77	0.778	0.999
BPIFB2	-1.29	0.0979	1.26	-0.72	0.235	1.22	-0.69	0.245	1.05	-0.64	0.263	1.03
BPIFB3	0.77	0.778	0.975	-0.88	0.189	1.25	0.73	0.768	0.997	-0.85	0.199	1.01
BPIFB4	0.77	0.778	0.974	-0.15	0.441	1.08	0.74	0.769	0.997	0.18	0.571	1.01
BPIFB6	0.08	0.532	1.03	-0.37	0.357	1.13	0.57	0.717	1	-0.05	0.48	1.01
BPIFC	1.14	0.872	0.97	-0.44	0.33	1.15	-0.42	0.338	1.05	1.13	0.872	0.993
BPNT1	0.42	0.662	0.99	0.47	0.682	0.987	0.37	0.646	1.01	-0.43	0.335	1.02
BPTF	1.33	0.908	0.971	0.5	0.692	0.985	1.06	0.857	0.993	1.87	0.969	0.998
BRAF	-1.3	0.0969	1.26	0.33	0.628	1	1.44	0.925	0.994	0.57	0.715	0.999
BRAP	-3.32	0.000444	0.0939	-4.38	6.01e-06	0.00162	-1.12	0.131	1.03	1	0.84	0.996
BRAT1	0.47	0.68	0.988	0.33	0.628	1	0.78	0.783	0.996	-0.77	0.22	1.02
BRCA1	-1.18	0.119	1.27	-3.14	0.000843	0.105	-2	0.0229	0.794	0.53	0.701	1
BRCA2	-4.67	1.51e-06	0.000663	-4.66	1.55e-06	0.0005	-2.22	0.0132	0.703	-1.22	0.11	0.994
BRCC3	1.14	0.872	0.969	-0.09	0.465	1.07	-1.18	0.12	1.01	-0.78	0.217	1.02
BRD1	-1.6	0.0549	1.24	-1.07	0.143	1.26	-0.02	0.492	1.02	0.51	0.696	1
BRD2	-1.74	0.0406	1.2	1.6	0.945	0.981	-1.14	0.126	1.02	-1.09	0.137	0.997
BRD3	-0.41	0.34	1.12	0.58	0.717	0.98	-1.02	0.153	1.03	-0.77	0.22	1.02
BRD4	2.51	0.994	0.997	2.07	0.981	0.992	0.88	0.811	0.996	0.9	0.817	0.997
BRD8	1.91	0.972	0.989	1	0.84	0.968	0.12	0.547	1.02	-1.35	0.0881	0.982
BRD9	1.46	0.927	0.974	0.82	0.795	0.969	0.06	0.524	1.02	-0.51	0.304	1.03
BRDT	-0.28	0.391	1.09	-0.52	0.303	1.17	1.09	0.862	0.991	-0.36	0.358	1.02
BRE	0.46	0.675	0.989	-0.32	0.374	1.12	1.06	0.856	0.993	-0.43	0.333	1.03
BRF1	0.01	0.505	1.04	-0.18	0.427	1.09	0.18	0.573	1.02	-1.27	0.102	1
BRF2	-1.44	0.0745	1.24	-0.64	0.26	1.2	1.68	0.954	0.995	1.07	0.859	0.994
BRI3	-1.08	0.141	1.24	-0.73	0.233	1.22	0.2	0.579	1.02	1.08	0.86	0.994
BRI3BP	-0.34	0.367	1.1	0.46	0.678	0.989	-0.55	0.292	1.05	-0.98	0.163	1.01
BRICD5	1.81	0.965	0.987	1.92	0.973	0.988	-0.48	0.316	1.05	-0.69	0.245	1.03
BRIP1	1.04	0.851	0.97	1.6	0.945	0.981	0.61	0.728	1	-0.76	0.222	1.02
BRIX1	0.4	0.655	0.992	-1.12	0.131	1.27	0.75	0.774	0.997	1.42	0.922	0.995
BRK1	-0.96	0.168	1.22	0.24	0.596	1.01	0.64	0.74	0.999	-0.97	0.167	1.01
BRMS1	-0.63	0.265	1.16	0.77	0.779	0.97	-0.09	0.466	1.03	0.41	0.658	1.01
BRMS1L	0.69	0.755	0.979	-0.36	0.358	1.13	-0.46	0.322	1.05	-1.15	0.126	0.999
BROX	-0.39	0.348	1.11	1.43	0.924	0.976	1.81	0.965	0.994	0.23	0.593	1.01
BRPF1	2.03	0.979	0.991	-0.65	0.259	1.2	0.75	0.774	0.997	0.54	0.705	0.999
BRPF3	-0.07	0.474	1.05	-0.38	0.353	1.13	0.34	0.635	1.01	-0.75	0.227	1.02
BRS3	0.14	0.556	1.02	0.67	0.748	0.975	-1.8	0.0359	0.83	0.45	0.675	1
BRSK1	-0.13	0.447	1.06	1.04	0.85	0.968	0.14	0.556	1.02	-1.1	0.136	0.995
BRSK2	1.99	0.977	0.99	1.28	0.9	0.973	0.53	0.703	1	-1.03	0.152	0.997
BRWD1	-0.04	0.484	1.05	-0.64	0.261	1.2	0.58	0.718	1	-1.32	0.0941	0.996
BRWD3	0.45	0.672	0.988	0.33	0.628	1	0.03	0.514	1.02	-0.05	0.478	1.01
BSCL2	-0.21	0.415	1.08	-0.41	0.341	1.14	0.24	0.594	1.02	-1.32	0.094	0.996
BSDC1	0.68	0.751	0.979	-0.23	0.408	1.09	0.01	0.503	1.02	0.6	0.727	1
BSG	0.23	0.59	1.01	1.24	0.893	0.972	0.92	0.821	0.994	2.44	0.993	0.999
BSN	-0.43	0.335	1.12	0.14	0.555	1.03	-0.45	0.326	1.05	-1.1	0.136	0.994
BSND	-0.62	0.267	1.16	0.16	0.565	1.03	1.16	0.878	0.992	-0.95	0.171	1
BSPH1	0.54	0.705	0.984	-0.28	0.391	1.11	0.83	0.797	0.997	-1.03	0.152	0.995
BSPRY	-1.12	0.13	1.26	1.21	0.887	0.972	-1.82	0.0347	0.825	0.17	0.566	1.01
BST1	0.91	0.818	0.973	-0.05	0.48	1.06	-1.07	0.143	1.03	-0.87	0.192	1.01
BST2	-0.68	0.25	1.17	1	0.84	0.968	1.36	0.914	0.992	-1.34	0.0902	0.99
BSX	0.6	0.727	0.98	-0.25	0.402	1.1	-0.48	0.317	1.05	-0.32	0.375	1.02
BTAF1	3.3	1	1	0.87	0.808	0.967	0.73	0.766	0.997	0.77	0.778	0.999
BTBD1	0.69	0.755	0.979	0.68	0.753	0.974	0.32	0.624	1.01	0.8	0.789	0.999
BTBD10	-1.07	0.141	1.24	-0.6	0.276	1.19	0.98	0.837	0.993	1.34	0.911	0.994
BTBD11	-0.23	0.41	1.09	0.12	0.548	1.03	1.19	0.884	0.991	0.61	0.73	1
BTBD16	-0.26	0.396	1.09	-0.17	0.432	1.08	0.46	0.678	1.01	-0.11	0.456	1.02
BTBD17	-0.57	0.283	1.15	0.08	0.53	1.04	-0.01	0.498	1.02	0.9	0.815	0.998
BTBD18	-0.37	0.357	1.11	0.77	0.779	0.97	-0.12	0.45	1.03	-0.98	0.164	1.01
BTBD19	-0.44	0.332	1.12	1.93	0.973	0.988	1.08	0.859	0.992	-0.4	0.345	1.02
BTBD2	0.72	0.764	0.977	-0.53	0.299	1.17	-0.15	0.439	1.03	0.24	0.597	1.01
BTBD3	1.08	0.859	0.97	-0.37	0.355	1.13	1.97	0.976	0.995	-0.23	0.41	1.02
BTBD6	-0.31	0.378	1.1	-1.47	0.0702	1.24	1.46	0.928	0.994	-0.33	0.372	1.02
BTBD7	-1.45	0.0732	1.23	0.74	0.771	0.97	-0.38	0.351	1.04	0.61	0.729	1
BTBD8	-2.47	0.00669	0.679	0.99	0.84	0.968	-0.18	0.428	1.03	0.08	0.532	1.01
BTBD9	0.28	0.609	1	0.95	0.828	0.967	0.68	0.752	0.999	-0.59	0.276	1.03
BTC	0.72	0.764	0.978	0.62	0.731	0.976	-0.18	0.427	1.03	0.3	0.619	1.01
BTD	0.79	0.785	0.976	0.5	0.692	0.985	2.12	0.983	0.996	0.14	0.555	1.01
BTG1	-0.58	0.281	1.15	-1.33	0.0919	1.3	1.48	0.93	0.994	-0.98	0.163	1.01
BTG2	0.75	0.775	0.975	0.13	0.551	1.03	0.22	0.586	1.02	2	0.977	0.999
BTG3	0.5	0.691	0.987	-1.01	0.157	1.27	0.45	0.673	1.01	-0.21	0.416	1.02
BTG4	0	0.5	1.04	-0.13	0.448	1.08	-0.33	0.371	1.04	1.11	0.866	0.994
BTK	1.18	0.881	0.969	-0.17	0.433	1.08	-1	0.159	1.03	1.03	0.849	0.996
BTLA	-0.01	0.497	1.04	-0.86	0.195	1.24	1	0.84	0.992	-0.38	0.354	1.02
BTN1A1	-0.34	0.368	1.1	1.44	0.925	0.976	0.42	0.663	1.01	0.76	0.777	0.998
BTN2A1	0.04	0.518	1.04	0.11	0.544	1.03	1.92	0.973	0.995	-0.4	0.343	1.02
BTN2A2	0.24	0.593	1.01	-1.16	0.122	1.27	-0.54	0.296	1.05	1.01	0.844	0.996
BTN3A1	-0.32	0.375	1.1	0.08	0.533	1.03	-0.36	0.359	1.04	-0.43	0.333	1.03
BTN3A3	0.3	0.617	1	-0.57	0.285	1.18	-0.93	0.175	1.03	0.87	0.807	0.998
BTNL3	-0.47	0.318	1.13	0.07	0.528	1.04	-0.45	0.325	1.05	0.75	0.775	0.999
BTNL8	1.38	0.916	0.971	0.03	0.512	1.05	-0.49	0.313	1.05	0.64	0.739	1
BTNL9	-0.54	0.294	1.15	-0.31	0.377	1.12	0.7	0.758	0.998	0.87	0.807	0.998
BTRC	-1.84	0.0327	1.17	-0.39	0.347	1.14	-0.05	0.48	1.03	1.11	0.867	0.994
BUB1	-1.41	0.0786	1.24	0.02	0.508	1.05	1.33	0.908	0.992	0.39	0.65	1.01
BUB1B	0.72	0.764	0.977	0.26	0.603	1.01	0.56	0.711	1	1.07	0.857	0.995
BUD13	0.71	0.76	0.978	0.49	0.687	0.987	-0.94	0.173	1.03	-1.66	0.0485	0.956
BUD31	0.98	0.837	0.97	0.91	0.818	0.967	-0.21	0.418	1.04	-0.34	0.367	1.02
BVES	-1.3	0.097	1.26	0.18	0.573	1.02	-1.13	0.129	1.02	1.1	0.864	0.994
BYSL	0.47	0.682	0.988	0.31	0.622	1	-1.41	0.079	0.978	0.35	0.639	1.01
BZRAP1	-1.81	0.0355	1.2	0.75	0.773	0.97	0.11	0.543	1.02	-0.55	0.292	1.03
BZW1	-0.37	0.357	1.11	0.23	0.593	1.01	-0.79	0.214	1.04	-0.48	0.314	1.02
BZW2	-0.29	0.387	1.09	-0.43	0.333	1.15	-1.19	0.116	1.01	-0.24	0.405	1.02
C10orf10	-0.7	0.243	1.18	-0.31	0.377	1.12	0.97	0.834	0.993	-0.19	0.425	1.02
C10orf105	0.8	0.788	0.975	0.25	0.598	1.01	1.87	0.969	0.995	0.43	0.665	1.01
C10orf11	0.06	0.524	1.03	-2.18	0.0146	0.726	-0.82	0.207	1.04	0.6	0.725	1
C10orf113	-0.32	0.376	1.1	0.24	0.595	1.01	0.77	0.779	0.998	0.64	0.74	1
C10orf118	-1.11	0.133	1.26	-0.81	0.21	1.24	-1.01	0.155	1.02	1.35	0.912	0.994
C10orf12	0.74	0.769	0.975	-0.46	0.322	1.16	-0.05	0.482	1.03	0.41	0.659	1.01
C10orf120	0.41	0.659	0.99	0.65	0.741	0.975	1.14	0.873	0.992	-0.39	0.349	1.02
C10orf128	-0.07	0.471	1.05	-0.5	0.307	1.17	-0.22	0.412	1.04	1.72	0.957	0.997
C10orf129	0.05	0.521	1.04	-0.8	0.211	1.24	1.12	0.868	0.991	0.12	0.546	1.01
C10orf137	-1.63	0.052	1.24	-0.96	0.169	1.26	-0.05	0.481	1.03	1.31	0.905	0.994
C10orf2	0.98	0.837	0.97	-0.46	0.323	1.16	0.94	0.826	0.993	1.04	0.852	0.995
C10orf25	0.44	0.671	0.989	0.32	0.625	1	0.9	0.815	0.995	0.44	0.668	1
C10orf32	-0.14	0.443	1.07	-1.52	0.064	1.21	0.79	0.785	0.997	0.28	0.61	1.01
C10orf35	0.7	0.759	0.978	-0.91	0.182	1.25	2.35	0.991	0.997	0.44	0.67	1
C10orf53	0.44	0.668	0.989	0.49	0.689	0.987	-0.68	0.248	1.05	-1.21	0.114	0.988
C10orf54	-1.27	0.102	1.26	0.22	0.586	1.02	-0.92	0.18	1.03	0.98	0.835	0.996
C10orf55	0.16	0.562	1.02	-0.8	0.213	1.24	-0.69	0.245	1.05	0.34	0.633	1.01
C10orf62	1.18	0.882	0.969	0.74	0.771	0.97	-0.35	0.362	1.04	0.5	0.69	1
C10orf67	0.37	0.645	0.994	1.02	0.846	0.968	-1.48	0.0691	0.964	-1.32	0.094	0.997
C10orf71	0.53	0.701	0.985	-0.82	0.207	1.24	0.04	0.517	1.02	-0.17	0.433	1.02
C10orf76	0.39	0.652	0.992	-0.14	0.443	1.08	0.94	0.827	0.993	-1.7	0.0447	0.953
C10orf82	0.09	0.536	1.03	-0.29	0.384	1.11	0.78	0.783	0.997	0.64	0.737	1
C10orf85	-0.69	0.245	1.17	-0.85	0.197	1.24	-1.55	0.0604	0.935	-0.54	0.294	1.03
C10orf88	0.91	0.819	0.972	0.07	0.527	1.04	1.02	0.846	0.992	-1.2	0.116	0.99
C10orf90	-0.11	0.456	1.06	0.75	0.774	0.97	-0.9	0.184	1.04	-1.73	0.0417	0.967
C10orf91	0.24	0.595	1.01	0.8	0.789	0.97	-0.63	0.263	1.05	1.05	0.854	0.996
C10orf95	-1.03	0.151	1.23	-1.2	0.115	1.27	0.27	0.606	1.02	1.36	0.914	0.994
C10orf99	-1.37	0.086	1.24	0.23	0.592	1.01	0.19	0.577	1.02	-1.26	0.103	0.999
C11orf1	-0.23	0.41	1.08	-0.29	0.385	1.11	1.08	0.859	0.992	1.23	0.89	0.995
C11orf16	0.85	0.802	0.973	0.72	0.763	0.972	0.59	0.722	1	0.07	0.529	1.01
C11orf21	-0.43	0.333	1.12	0.73	0.767	0.971	0.73	0.767	0.997	0.82	0.794	0.999
C11orf24	0.03	0.51	1.04	-0.92	0.178	1.25	-0.35	0.365	1.04	-0.57	0.285	1.03
C11orf30	-4.98	3.15e-07	0.000154	-4.33	7.59e-06	0.00201	-1.96	0.0249	0.8	-1.16	0.124	0.998
C11orf31	-0.21	0.418	1.08	-0.07	0.471	1.07	-0.19	0.423	1.04	-0.3	0.381	1.02
C11orf35	-0.16	0.438	1.07	1.51	0.934	0.978	0.79	0.785	0.997	-0.14	0.446	1.02
C11orf40	2.14	0.984	0.993	-0.98	0.165	1.26	0.43	0.667	1.01	-2.14	0.0161	0.918
C11orf42	1.05	0.852	0.97	0.32	0.626	1	-0.81	0.208	1.04	-0.6	0.274	1.03
C11orf45	0.78	0.781	0.975	0.6	0.726	0.978	1.16	0.878	0.992	-1.31	0.0952	0.996
C11orf48	0.08	0.532	1.03	0.07	0.527	1.04	0.42	0.664	1.01	-0.85	0.199	1.01
C11orf49	-0.4	0.344	1.11	0.47	0.682	0.987	-2.43	0.00761	0.633	1.09	0.861	0.994
C11orf52	-0.4	0.345	1.11	-0.27	0.395	1.1	-0.63	0.265	1.05	0.24	0.596	1.01
C11orf53	-0.1	0.46	1.06	0.29	0.614	1	-0.75	0.227	1.05	-1.2	0.115	0.989
C11orf54	-0.36	0.359	1.11	0.23	0.592	1.01	-0.48	0.317	1.05	0.36	0.641	1.01
C11orf57	-0.47	0.318	1.13	0.87	0.807	0.967	-0.36	0.359	1.04	-1.6	0.0552	0.974
C11orf63	-0.65	0.259	1.17	0.32	0.627	1	-1	0.159	1.03	-0.14	0.443	1.02
C11orf68	-0.85	0.197	1.2	-0.32	0.374	1.12	-0.35	0.362	1.04	-0.18	0.43	1.02
C11orf70	-0.08	0.467	1.06	1.2	0.885	0.971	0.57	0.717	1	1.3	0.903	0.994
C11orf71	0.68	0.753	0.979	0.73	0.768	0.971	0.08	0.533	1.02	1.5	0.934	0.996
C11orf72	0.16	0.562	1.02	-0.92	0.178	1.25	1.04	0.852	0.993	-1.39	0.083	0.988
C11orf80	0.55	0.709	0.983	1.76	0.961	0.984	1.29	0.901	0.992	1.13	0.871	0.993
C11orf82	-0.29	0.387	1.09	-0.38	0.353	1.13	1	0.841	0.992	-1.22	0.112	0.991
C11orf83	0.6	0.727	0.98	0.63	0.736	0.976	-1.21	0.113	1.01	-1.54	0.0623	0.979
C11orf84	1.73	0.958	0.983	-0.77	0.219	1.23	-0.66	0.255	1.05	0.09	0.535	1.01
C11orf85	0.44	0.671	0.988	-0.38	0.354	1.13	-0.81	0.209	1.04	-0.33	0.37	1.02
C11orf86	-0.56	0.287	1.15	-0.72	0.237	1.21	-0.2	0.42	1.04	1.18	0.88	0.995
C11orf87	0.77	0.778	0.975	-1.13	0.13	1.27	-2.44	0.00727	0.648	0.04	0.515	1.01
C11orf88	-0.52	0.302	1.14	0.21	0.582	1.02	1.03	0.849	0.992	2.14	0.984	0.999
C11orf89	1.26	0.895	0.968	0.18	0.572	1.02	-0.36	0.361	1.04	0.29	0.613	1.01
C11orf91	0.36	0.642	0.995	0.7	0.758	0.972	0.55	0.708	1	-2.2	0.0139	0.907
C11orf94	-0.09	0.463	1.06	-0.34	0.366	1.12	-0.84	0.201	1.03	-0.88	0.19	1.01
C11orf96	-0.85	0.198	1.2	-0.17	0.434	1.08	0.94	0.825	0.993	0.55	0.71	0.999
C12orf10	0.11	0.545	1.02	-0.18	0.429	1.08	-0.94	0.175	1.03	0.82	0.793	0.999
C12orf36	1.13	0.871	0.97	0.51	0.696	0.985	-0.12	0.453	1.03	-0.28	0.388	1.02
C12orf39	1.06	0.856	0.97	-0.11	0.454	1.07	-0.16	0.438	1.03	-1.15	0.124	0.998
C12orf4	-0.4	0.345	1.11	0.37	0.646	0.996	0.31	0.622	1.01	0.47	0.68	1
C12orf40	0.41	0.661	0.99	-0.14	0.444	1.08	1.17	0.879	0.991	0.32	0.626	1.01
C12orf42	0.7	0.757	0.978	-0.6	0.276	1.19	-0.57	0.285	1.05	-0.02	0.491	1.01
C12orf44	-1.2	0.115	1.27	-2.93	0.00172	0.185	0.91	0.819	0.994	-0.21	0.418	1.02
C12orf45	0.18	0.573	1.02	0.67	0.75	0.974	-0.35	0.362	1.04	0.65	0.741	1
C12orf49	3.31	1	1	0.86	0.806	0.968	-0.32	0.376	1.04	-1.51	0.0662	0.979
C12orf5	0.61	0.729	0.98	-1.02	0.153	1.27	-0.17	0.433	1.03	-0.41	0.343	1.02
C12orf50	1.16	0.877	0.969	0.36	0.642	0.996	0.08	0.533	1.02	-1	0.159	0.999
C12orf52	-0.61	0.272	1.16	0.23	0.59	1.01	-0.03	0.49	1.03	-0.63	0.264	1.03
C12orf54	0.4	0.657	0.991	0.36	0.641	0.997	-0.11	0.458	1.03	0.66	0.746	0.999
C12orf55	-0.4	0.345	1.11	0.33	0.63	1	0.06	0.523	1.02	1.27	0.898	0.994
C12orf56	-0.13	0.447	1.06	1.31	0.905	0.974	-0.16	0.438	1.03	-1.19	0.117	0.995
C12orf57	0.17	0.567	1.02	-1.1	0.137	1.26	0.08	0.533	1.02	0.92	0.822	0.996
C12orf61	-0.17	0.431	1.07	-0.26	0.399	1.1	-0.12	0.451	1.03	0.47	0.682	1
C12orf65	0.25	0.597	1.01	2.04	0.979	0.991	0.13	0.552	1.02	1.42	0.922	0.995
C12orf66	-0.1	0.462	1.06	0.42	0.662	0.991	0.53	0.701	1	-1.4	0.0807	0.984
C12orf68	-1.04	0.15	1.23	1.22	0.889	0.972	0.67	0.748	0.999	-1.08	0.139	1
C12orf73	0.08	0.53	1.03	1.19	0.884	0.971	-0.28	0.388	1.04	0.28	0.61	1.01
C12orf74	0.4	0.657	0.991	-2.58	0.00494	0.369	-1.95	0.0258	0.803	0.25	0.6	1.01
C12orf75	-0.08	0.47	1.05	-0.87	0.193	1.25	1.18	0.88	0.991	0.47	0.682	1
C12orf76	-0.52	0.3	1.14	-0.06	0.474	1.06	0.51	0.696	1.01	-0.35	0.364	1.02
C12orf77	0.15	0.559	1.02	-0.38	0.351	1.14	0.64	0.737	0.999	-1.38	0.0839	0.989
C13orf35	-0.64	0.261	1.17	-0.05	0.482	1.06	0.34	0.632	1.01	0.79	0.787	0.998
C14orf1	-1.01	0.156	1.23	-0.76	0.224	1.23	-0.71	0.24	1.04	2.47	0.993	0.999
C14orf105	0.28	0.609	1	0.58	0.718	0.98	1.99	0.976	0.995	0.42	0.664	1.01
C14orf119	0.63	0.735	0.979	0.39	0.654	0.993	0.11	0.544	1.02	-2.12	0.0169	0.917
C14orf132	-0.31	0.378	1.1	-0.5	0.307	1.17	-0.23	0.409	1.04	0.94	0.827	0.996
C14orf142	0.09	0.536	1.03	0.92	0.821	0.967	-0.19	0.424	1.03	-0.71	0.24	1.03
C14orf159	-0.92	0.177	1.21	-0.2	0.422	1.09	-0.85	0.198	1.03	-1.04	0.149	0.997
C14orf164	-1.11	0.133	1.26	-1.1	0.135	1.26	0.36	0.64	1.01	0.71	0.761	0.998
C14orf166	0.54	0.705	0.984	-0.6	0.274	1.19	0.35	0.639	1.01	-1.51	0.0656	0.981
C14orf166B	-0.48	0.315	1.13	0.64	0.738	0.976	0.45	0.675	1.01	0.64	0.741	1
C14orf177	1.33	0.908	0.971	-0.44	0.329	1.15	1.17	0.88	0.991	0.87	0.809	0.998
C14orf180	-0.61	0.272	1.16	-1.01	0.157	1.26	1.22	0.89	0.992	1.63	0.948	0.996
C14orf183	-0.21	0.415	1.08	0.16	0.563	1.03	-0.34	0.368	1.04	1.12	0.868	0.993
C14orf37	-0.67	0.253	1.18	0.45	0.675	0.989	-0.34	0.369	1.04	0.6	0.726	1
C14orf79	-0.32	0.373	1.1	0.53	0.702	0.983	-1.83	0.0334	0.829	-0.76	0.225	1.02
C14orf80	-1.8	0.0363	1.2	1.83	0.967	0.986	1.25	0.894	0.991	-0.34	0.367	1.02
C14orf93	-0.47	0.321	1.12	-1.67	0.0479	1.13	-0.9	0.185	1.04	0.84	0.8	0.999
C15orf26	-0.53	0.296	1.14	0.6	0.724	0.979	-0.14	0.445	1.03	1.74	0.959	0.997
C15orf27	-0.99	0.16	1.23	-1.26	0.104	1.28	0.28	0.61	1.01	1.25	0.894	0.994
C15orf32	-0.45	0.326	1.12	-1.14	0.127	1.27	1.17	0.879	0.992	0.71	0.761	0.998
C15orf37	-0.7	0.242	1.18	0.6	0.727	0.977	0.78	0.781	0.997	-0.22	0.414	1.02
C15orf39	0.02	0.508	1.04	0.23	0.591	1.01	0.87	0.808	0.995	-0.73	0.232	1.02
C15orf40	0.84	0.8	0.973	-0.42	0.337	1.15	-1.56	0.0598	0.937	0.71	0.762	0.998
C15orf41	0.04	0.517	1.04	-1.9	0.029	0.945	0.48	0.684	1.01	1.21	0.887	0.995
C15orf43	1	0.842	0.969	1.42	0.922	0.976	-0.15	0.439	1.03	0.84	0.8	0.999
C15orf48	0.46	0.677	0.989	-0.65	0.258	1.2	2.01	0.978	0.995	-1.55	0.0606	0.986
C15orf52	0.31	0.621	0.999	1.17	0.878	0.97	-0.79	0.216	1.04	2.37	0.991	1
C15orf53	-0.07	0.471	1.05	0.39	0.651	0.994	1.57	0.942	0.996	1.12	0.869	0.993
C15orf56	0.04	0.516	1.04	-1.12	0.132	1.26	-1.67	0.0472	0.896	0	0.5	1.01
C15orf57	0.78	0.783	0.975	-0.55	0.29	1.18	1.42	0.923	0.994	0.73	0.768	0.999
C15orf59	0.17	0.566	1.02	-0.99	0.161	1.26	1.73	0.958	0.995	-0.57	0.285	1.03
C15orf60	-0.38	0.354	1.11	0.1	0.541	1.03	-0.31	0.377	1.04	-0.45	0.326	1.03
C15orf61	0.27	0.607	1	-0.61	0.27	1.19	-0.08	0.469	1.03	1.89	0.971	0.998
C15orf62	-0.27	0.395	1.09	1.34	0.909	0.974	1.82	0.966	0.994	-0.1	0.459	1.02
C16orf11	0.59	0.724	0.98	-0.24	0.406	1.1	1.24	0.892	0.991	-0.33	0.369	1.02
C16orf13	0.23	0.592	1.01	1.01	0.843	0.968	-0.01	0.495	1.02	-1.13	0.129	1
C16orf3	-1.06	0.145	1.24	0.92	0.822	0.966	1.29	0.902	0.992	1.96	0.975	0.999
C16orf45	-0.54	0.294	1.15	0.6	0.725	0.978	-1.98	0.0238	0.789	-0.46	0.323	1.02
C16orf46	-0.11	0.458	1.06	-0.28	0.391	1.11	1.46	0.927	0.994	1.41	0.921	0.995
C16orf47	1.23	0.89	0.968	-1.29	0.0991	1.29	0.46	0.676	1.01	-0.24	0.404	1.02
C16orf52	0.47	0.679	0.989	0.74	0.769	0.971	-0.55	0.29	1.05	0.17	0.569	1.01
C16orf54	-0.58	0.281	1.15	-0.74	0.229	1.23	-0.15	0.44	1.03	1.03	0.848	0.996
C16orf58	-0.17	0.432	1.07	0.2	0.58	1.02	0.5	0.69	1.01	-0.22	0.413	1.02
C16orf59	1.38	0.916	0.971	1.22	0.888	0.972	0.3	0.618	1.01	1.16	0.876	0.993
C16orf62	-0.45	0.327	1.12	-1.27	0.103	1.28	0.1	0.539	1.02	-0.65	0.258	1.03
C16orf70	-0.35	0.363	1.1	-0.86	0.194	1.24	-0.46	0.324	1.05	0.61	0.728	1
C16orf71	-0.84	0.201	1.2	0.4	0.654	0.993	2.53	0.994	0.999	-0.9	0.184	1
C16orf72	-3.9	4.73e-05	0.0146	-6.96	1.66e-12	2.48e-09	-0.24	0.407	1.04	0.34	0.632	1.01
C16orf74	-0.13	0.448	1.06	-0.17	0.434	1.08	-0.29	0.386	1.04	0.23	0.592	1.01
C16orf78	-0.03	0.486	1.05	-0.7	0.241	1.21	-0.52	0.301	1.05	-0.26	0.398	1.02
C16orf80	-8.57	5.26e-18	7.7e-15	-3.05	0.00116	0.137	0.27	0.607	1.01	0.28	0.609	1.01
C16orf86	0.23	0.592	1.01	0.33	0.628	1	0.84	0.799	0.997	-0.12	0.452	1.02
C16orf87	-1.2	0.115	1.27	0.67	0.748	0.975	0.66	0.746	0.999	-0.37	0.358	1.02
C16orf89	0.57	0.715	0.984	0.84	0.8	0.968	1.06	0.854	0.993	-1.1	0.135	0.997
C16orf90	0.39	0.651	0.992	-0.42	0.337	1.15	1.71	0.957	0.996	-1.46	0.0727	0.989
C16orf91	0.91	0.818	0.972	0.68	0.753	0.974	1.17	0.879	0.992	-0.15	0.439	1.02
C16orf92	0.21	0.584	1.01	-0.2	0.422	1.09	0.48	0.685	1.01	-0.27	0.392	1.02
C16orf93	1.15	0.874	0.969	1.59	0.944	0.98	0.71	0.761	0.999	-2.04	0.0207	0.948
C16orf95	-0.44	0.328	1.12	-0.32	0.375	1.11	-1.19	0.116	1.01	0.63	0.737	1
C16orf96	1.37	0.915	0.971	-0.12	0.453	1.07	0.98	0.836	0.994	-0.33	0.37	1.02
C16orf97	0	0.502	1.04	0.77	0.778	0.97	0.96	0.831	0.993	1.38	0.917	0.995
C17orf100	0.34	0.633	0.998	0.14	0.556	1.03	-1.4	0.0801	0.977	1.37	0.915	0.995
C17orf102	-0.17	0.434	1.07	-0.29	0.384	1.11	1.29	0.901	0.992	0.46	0.677	1
C17orf104	0	0.502	1.04	0.85	0.802	0.968	1.81	0.965	0.994	1.13	0.871	0.993
C17orf105	-1.1	0.135	1.25	-2.24	0.0125	0.666	-2.64	0.00416	0.638	-0.2	0.421	1.02
C17orf107	0.61	0.729	0.98	-0.06	0.476	1.06	0.7	0.758	0.998	0.01	0.505	1.01
C17orf47	1.27	0.898	0.968	-0.49	0.312	1.17	1.09	0.862	0.992	-0.95	0.17	1
C17orf50	0.21	0.581	1.01	0.23	0.591	1.01	1.08	0.86	0.992	2.02	0.978	0.998
C17orf51	-0.78	0.218	1.18	0.89	0.813	0.967	0.24	0.593	1.02	-2.65	0.00405	0.773
C17orf53	-1.52	0.0648	1.24	-4.43	4.71e-06	0.00133	-2.94	0.00163	0.568	-4	3.16e-05	0.074
C17orf59	-0.98	0.163	1.22	3.22	0.999	1	0.84	0.8	0.997	-0.31	0.378	1.02
C17orf62	1.34	0.91	0.971	-0.51	0.304	1.17	-0.45	0.327	1.05	1.42	0.923	0.995
C17orf64	-0.37	0.355	1.11	0.27	0.606	1.01	-0.22	0.413	1.04	1.07	0.857	0.995
C17orf66	0.39	0.652	0.992	-0.36	0.359	1.13	-0.18	0.43	1.03	0.34	0.634	1.01
C17orf67	-0.54	0.295	1.15	0.77	0.781	0.97	1.38	0.915	0.992	0.24	0.596	1.01
C17orf70	-5.66	7.51e-09	4.71e-06	-4.48	3.73e-06	0.00109	0.15	0.558	1.02	0.27	0.608	1.01
C17orf72	0.53	0.703	0.985	-0.22	0.412	1.09	0.42	0.663	1.01	1.28	0.899	0.994
C17orf74	0.25	0.598	1.01	-0.22	0.412	1.09	0	0.5	1.02	0.92	0.82	0.997
C17orf75	-0.06	0.476	1.05	-1.11	0.133	1.26	-1	0.158	1.03	1.32	0.906	0.993
C17orf77	0.53	0.703	0.985	-1.06	0.146	1.26	1.11	0.866	0.991	-1.63	0.0511	0.973
C17orf78	-0.51	0.305	1.14	-1.3	0.0974	1.29	1.31	0.905	0.992	0.47	0.681	1
C17orf80	-0.85	0.196	1.2	0.56	0.712	0.981	0.79	0.785	0.997	0.08	0.532	1.01
C17orf82	-0.63	0.264	1.16	-0.22	0.414	1.09	0.37	0.646	1.01	0.96	0.831	0.996
C17orf85	-2.7	0.00343	0.46	-0.85	0.198	1.24	0.29	0.616	1.01	-0.23	0.41	1.02
C17orf89	1.14	0.873	0.969	-1.53	0.0624	1.2	-0.91	0.182	1.03	-0.27	0.394	1.02
C17orf96	0.02	0.508	1.04	-0.99	0.16	1.27	-0.5	0.31	1.05	-1.78	0.0373	0.948
C17orf97	-0.04	0.484	1.05	-1.02	0.155	1.27	0.59	0.722	1	0.66	0.744	0.999
C17orf98	-0.11	0.457	1.06	-0.59	0.279	1.19	-0.34	0.368	1.04	0.5	0.692	1
C17orf99	-0.82	0.205	1.19	-0.86	0.194	1.24	1.44	0.925	0.993	1.6	0.946	0.996
C18orf21	-0.67	0.251	1.17	1.33	0.908	0.974	0.65	0.744	0.999	0.2	0.578	1.01
C18orf25	-0.07	0.474	1.05	0.71	0.761	0.972	1.25	0.895	0.991	-0.1	0.459	1.02
C18orf54	1.01	0.845	0.97	-0.25	0.4	1.1	1.79	0.963	0.994	-1.25	0.105	1
C18orf63	0.84	0.799	0.973	-0.25	0.402	1.1	0.44	0.671	1.01	0.47	0.682	1
C18orf8	-0.43	0.332	1.12	0.45	0.675	0.989	-2.09	0.0184	0.765	-1.27	0.101	1
C19orf10	1.44	0.925	0.973	1.02	0.847	0.968	-1.51	0.0649	0.944	-0.07	0.472	1.01
C19orf12	-0.14	0.446	1.06	-0.56	0.287	1.18	1.59	0.944	0.996	1.52	0.936	0.996
C19orf18	-0.76	0.223	1.18	0.9	0.816	0.967	-1.23	0.109	1.01	0.85	0.802	0.998
C19orf24	-0.74	0.231	1.18	0.95	0.829	0.967	-2.28	0.0112	0.683	1	0.84	0.996
C19orf25	-1.18	0.118	1.27	-0.09	0.465	1.07	-0.47	0.321	1.05	0.81	0.791	0.999
C19orf26	0.49	0.687	0.987	0.41	0.658	0.992	2.66	0.996	1	-0.54	0.296	1.03
C19orf33	-0.3	0.381	1.09	1.41	0.921	0.976	-1.82	0.0345	0.827	1.06	0.855	0.996
C19orf35	1.56	0.941	0.978	0.62	0.732	0.976	-0.24	0.407	1.04	-2.36	0.00926	0.863
C19orf38	-0.32	0.373	1.1	0.98	0.836	0.969	0.63	0.736	1	-1.35	0.0881	0.983
C19orf40	-5.5	1.85e-08	1.08e-05	-2.51	0.0061	0.433	-0.09	0.465	1.03	1.27	0.897	0.993
C19orf43	-0.85	0.196	1.2	0.18	0.572	1.02	-1.11	0.133	1.03	0.89	0.814	0.998
C19orf44	-1.23	0.109	1.26	0.86	0.806	0.968	-0.2	0.421	1.04	-0.21	0.416	1.02
C19orf45	0.58	0.72	0.982	-0.16	0.436	1.08	0.16	0.563	1.02	1.99	0.976	0.999
C19orf47	0.35	0.637	0.996	0.77	0.78	0.97	-0.49	0.311	1.05	-1.08	0.14	1
C19orf48	-0.62	0.269	1.16	1.66	0.952	0.983	0.74	0.772	0.997	-1.56	0.0597	0.99
C19orf52	1.85	0.968	0.987	-0.48	0.314	1.17	-0.63	0.263	1.05	-0.76	0.224	1.02
C19orf53	0.12	0.548	1.02	0.59	0.723	0.979	0.52	0.697	1.01	0.85	0.802	0.998
C19orf54	1.59	0.944	0.979	0.31	0.621	1	-2.29	0.0111	0.689	0.24	0.595	1.01
C19orf55	-0.2	0.419	1.08	-0.77	0.22	1.23	-0.26	0.396	1.04	-1.16	0.122	0.996
C19orf57	0.38	0.65	0.993	-2.21	0.0134	0.703	1.25	0.894	0.991	-1.2	0.114	0.988
C19orf59	-0.23	0.407	1.09	0.6	0.727	0.977	0.54	0.705	1	0.83	0.796	0.999
C19orf60	0.54	0.706	0.984	-0.06	0.477	1.06	-1.39	0.0818	0.973	0.53	0.701	1
C19orf66	0.57	0.716	0.984	0.03	0.513	1.05	-0.03	0.49	1.03	-1.17	0.121	0.995
C19orf67	0.46	0.679	0.988	0.6	0.727	0.978	-0.4	0.346	1.04	-0.96	0.169	1
C19orf68	0.34	0.633	0.998	1.75	0.96	0.984	1.59	0.944	0.996	-1.73	0.0416	0.968
C19orf70	-1.7	0.0449	1.23	0.46	0.676	0.989	0.23	0.592	1.02	-0.42	0.337	1.02
C19orf71	0.87	0.807	0.972	0.91	0.82	0.967	0.08	0.531	1.02	0.46	0.679	1
C19orf73	0.33	0.63	0.998	1.57	0.942	0.979	-0.31	0.378	1.04	0.24	0.596	1.01
C19orf77	0.38	0.648	0.993	0.12	0.55	1.03	2.17	0.985	0.996	0.07	0.527	1.01
C19orf80	-0.24	0.406	1.09	0.76	0.776	0.97	1.68	0.954	0.995	-1.7	0.0447	0.956
C19orf81	-0.66	0.255	1.17	-0.3	0.381	1.11	-0.92	0.179	1.03	1.1	0.865	0.994
C1orf100	1.1	0.863	0.97	-0.28	0.391	1.11	2.04	0.979	0.995	-0.81	0.208	1.02
C1orf101	-0.1	0.459	1.06	1.08	0.86	0.969	2.1	0.982	0.996	0.3	0.616	1.01
C1orf105	0.59	0.723	0.98	-0.58	0.28	1.19	1.83	0.966	0.994	-1.77	0.0386	0.951
C1orf106	1.25	0.894	0.968	-0.47	0.32	1.16	-0.02	0.493	1.02	-1.21	0.113	0.989
C1orf109	0.74	0.772	0.975	0.53	0.704	0.983	-0.19	0.423	1.04	-1.48	0.0697	0.987
C1orf110	0.24	0.596	1.01	1.78	0.963	0.985	0.38	0.65	1.01	-0.84	0.202	1.01
C1orf111	-0.89	0.187	1.2	0.25	0.597	1.01	0.1	0.538	1.02	0.23	0.591	1.01
C1orf112	-2.33	0.00981	0.801	-2.48	0.00666	0.463	-0.37	0.356	1.04	-0.85	0.197	1.01
C1orf115	-0.4	0.345	1.11	0.75	0.772	0.97	1.53	0.937	0.995	0.93	0.823	0.997
C1orf116	1.08	0.86	0.97	-0.98	0.163	1.26	-0.01	0.494	1.02	-1.59	0.0564	0.973
C1orf122	-0.52	0.3	1.14	1.56	0.941	0.979	0.71	0.76	0.999	-0.63	0.266	1.03
C1orf123	0.37	0.646	0.994	-0.71	0.239	1.21	0.26	0.602	1.02	-0.59	0.276	1.03
C1orf131	-0.13	0.447	1.06	1.4	0.92	0.976	0.6	0.726	1	-0.15	0.442	1.02
C1orf137	0.95	0.83	0.971	0.22	0.587	1.02	0.57	0.716	1	0.81	0.791	0.999
C1orf147	-0.88	0.19	1.2	-0.72	0.235	1.21	-2.85	0.00222	0.528	0.82	0.795	0.999
C1orf158	-0.36	0.359	1.11	-1.14	0.127	1.27	-1.3	0.0969	0.993	-1.4	0.0812	0.987
C1orf159	0.62	0.732	0.98	0.22	0.587	1.02	0	0.5	1.02	-2	0.0227	0.944
C1orf162	1.11	0.867	0.969	-0.01	0.497	1.06	-0.73	0.233	1.05	-0.94	0.174	1
C1orf168	-1.29	0.0993	1.26	0.28	0.609	1.01	1.57	0.942	0.996	0.32	0.626	1.01
C1orf172	0.52	0.699	0.986	-1.26	0.104	1.28	0.42	0.661	1.01	1.45	0.926	0.995
C1orf173	-0.52	0.3	1.14	1.37	0.915	0.975	0.64	0.74	0.999	-0.57	0.285	1.03
C1orf174	-0.76	0.222	1.18	-0.36	0.36	1.13	2.05	0.98	0.995	-0.5	0.309	1.03
C1orf177	0.04	0.516	1.04	-1.33	0.0912	1.31	0.1	0.54	1.02	-1.12	0.132	0.996
C1orf185	0.68	0.753	0.979	-0.7	0.241	1.21	0.26	0.604	1.02	-0.46	0.323	1.02
C1orf186	-0.15	0.441	1.07	0.07	0.527	1.04	1.56	0.941	0.995	1.28	0.899	0.994
C1orf189	-0.97	0.166	1.22	0.43	0.666	0.99	-0.71	0.238	1.04	-0.91	0.181	1
C1orf192	-1.85	0.0321	1.16	-0.27	0.393	1.11	-0.13	0.448	1.03	0.73	0.768	0.999
C1orf194	0.37	0.646	0.994	-0.57	0.283	1.18	-0.55	0.292	1.05	-0.57	0.286	1.03
C1orf195	-1.98	0.0236	1.12	1.01	0.843	0.968	0.02	0.509	1.02	0.11	0.545	1.01
C1orf198	-0.33	0.37	1.1	0.5	0.692	0.984	0.81	0.792	0.997	0.06	0.524	1.01
C1orf200	-0.5	0.308	1.13	1.02	0.847	0.969	0.29	0.614	1.01	-0.57	0.285	1.03
C1orf204	0.24	0.595	1.01	-0.69	0.246	1.21	-0.77	0.22	1.04	0.94	0.826	0.996
C1orf21	-0.31	0.38	1.09	0.33	0.63	1	-0.45	0.326	1.05	0.98	0.836	0.996
C1orf210	-0.7	0.243	1.18	-2.08	0.0186	0.791	0.7	0.758	0.999	-0.12	0.453	1.02
C1orf216	0.17	0.566	1.02	-0.51	0.306	1.17	1.16	0.877	0.992	-1.38	0.0842	0.989
C1orf226	0.24	0.596	1.01	0.56	0.712	0.981	1.08	0.86	0.992	1.67	0.952	0.996
C1orf228	-0.24	0.405	1.09	1.74	0.959	0.984	-0.58	0.282	1.05	-0.77	0.22	1.02
C1orf229	1.36	0.912	0.971	0.07	0.528	1.04	-0.65	0.258	1.05	1.11	0.867	0.994
C1orf233	0.1	0.541	1.03	-0.81	0.209	1.24	-0.38	0.353	1.04	-0.79	0.213	1.02
C1orf27	0.23	0.59	1.01	-0.18	0.428	1.08	-0.03	0.49	1.03	2.72	0.997	1
C1orf35	-0.29	0.385	1.09	-1.55	0.0602	1.19	-1.14	0.128	1.02	1.72	0.957	0.997
C1orf43	1.18	0.881	0.969	-0.2	0.422	1.09	0.66	0.747	0.999	-0.01	0.496	1.01
C1orf50	-0.53	0.298	1.14	0.01	0.503	1.05	0.91	0.818	0.995	-1.36	0.0876	0.983
C1orf51	-1.25	0.105	1.26	-0.11	0.456	1.07	0.25	0.6	1.02	-1.15	0.125	0.998
C1orf52	-1.85	0.0322	1.16	-2.02	0.0216	0.859	-0.07	0.474	1.03	1.66	0.951	0.996
C1orf53	-0.93	0.176	1.21	1.79	0.964	0.985	0.29	0.616	1.01	-1.92	0.0274	0.951
C1orf54	-1.28	0.101	1.26	1.1	0.865	0.969	-0.92	0.178	1.03	1.01	0.843	0.996
C1orf56	-0.2	0.421	1.08	1.12	0.869	0.97	0.15	0.561	1.02	-1.01	0.155	0.995
C1orf61	0.6	0.725	0.98	0.45	0.675	0.989	-1.27	0.102	0.999	0.26	0.604	1.01
C1orf63	1.41	0.921	0.972	-1.48	0.0692	1.24	0.23	0.591	1.02	1.36	0.913	0.994
C1orf64	-0.4	0.343	1.11	1.36	0.912	0.975	-0.06	0.475	1.03	0.11	0.542	1.01
C1orf65	0.03	0.513	1.04	1.38	0.916	0.975	1.37	0.914	0.992	-0.58	0.28	1.03
C1orf68	-0.03	0.487	1.05	0.75	0.774	0.97	-1.39	0.0826	0.973	-0.1	0.46	1.02
C1orf74	0.8	0.788	0.975	0.45	0.674	0.989	-0.26	0.399	1.04	0.67	0.75	0.999
C1orf85	-0.34	0.366	1.1	-0.4	0.345	1.14	0.59	0.722	1	0.78	0.782	0.998
C1orf86	0.76	0.777	0.975	-0.53	0.297	1.18	0.63	0.736	0.999	1.48	0.931	0.996
C1orf87	0.98	0.836	0.971	0.22	0.586	1.02	0.74	0.772	0.997	-0.45	0.328	1.03
C1orf94	0.61	0.73	0.98	-0.79	0.215	1.24	-2.1	0.0178	0.76	0.02	0.507	1.01
C1orf95	0.32	0.624	1	1.06	0.855	0.968	2.03	0.979	0.995	-1.64	0.0502	0.964
C1QA	0.86	0.805	0.972	0.22	0.588	1.02	0.7	0.757	0.999	0.89	0.813	0.998
C1QB	-0.26	0.396	1.09	0.22	0.587	1.02	-0.73	0.232	1.05	0.1	0.539	1.01
C1QBP	-0.37	0.356	1.11	0.47	0.681	0.987	-0.63	0.263	1.05	2.06	0.98	0.998
C1QC	-0.51	0.303	1.14	0.49	0.69	0.986	-1.68	0.0469	0.895	1.43	0.924	0.995
C1QL1	-0.72	0.235	1.18	0.58	0.72	0.98	-2.24	0.0125	0.709	0.43	0.666	1.01
C1QL2	-1.17	0.121	1.27	0.4	0.655	0.992	1.04	0.851	0.993	0.44	0.668	1
C1QL3	0.82	0.794	0.974	0.74	0.77	0.971	0.14	0.556	1.02	-0.01	0.497	1.01
C1QL4	0.46	0.676	0.989	-0.28	0.389	1.11	0.79	0.784	0.997	0.68	0.752	0.999
C1QTNF1	0.78	0.782	0.975	0.09	0.534	1.03	-0.39	0.349	1.04	0.47	0.683	1
C1QTNF2	-0.35	0.364	1.1	-0.34	0.367	1.12	-0.91	0.182	1.03	1.09	0.863	0.994
C1QTNF3	0.98	0.837	0.97	-0.43	0.335	1.15	-0.38	0.353	1.04	1.34	0.91	0.994
C1QTNF4	-0.68	0.25	1.17	-0.73	0.231	1.22	0.7	0.758	0.998	-1.25	0.107	0.999
C1QTNF5	-1.16	0.124	1.27	-1.2	0.115	1.27	1.44	0.925	0.994	2.16	0.985	0.999
C1QTNF6	0.73	0.766	0.976	1.42	0.923	0.976	-0.9	0.185	1.04	-0.52	0.302	1.03
C1QTNF7	1.93	0.973	0.989	1.07	0.858	0.969	1.31	0.905	0.992	-0.65	0.257	1.04
C1QTNF8	2.21	0.986	0.994	0.49	0.686	0.987	0.46	0.679	1.01	0.29	0.615	1.01
C1RL	-0.09	0.463	1.06	0.54	0.704	0.982	1.25	0.894	0.991	1.5	0.933	0.995
C1S	0.13	0.55	1.02	0.68	0.751	0.974	0.14	0.555	1.02	-0.76	0.224	1.02
C2	-0.34	0.368	1.1	0.37	0.645	0.995	-0.79	0.216	1.04	-0.92	0.178	1
C20orf112	-0.97	0.165	1.22	-0.14	0.443	1.08	0.44	0.671	1.01	0.59	0.723	1
C20orf141	0.08	0.531	1.03	-0.23	0.41	1.09	1.38	0.916	0.992	0.9	0.817	0.996
C20orf144	-0.05	0.48	1.05	-0.64	0.261	1.2	-1.1	0.135	1.03	1.67	0.952	0.996
C20orf166	-0.14	0.443	1.07	0.49	0.689	0.986	-0.48	0.317	1.05	0.82	0.794	0.999
C20orf173	-0.08	0.467	1.06	0.11	0.542	1.03	0.57	0.716	1	0.26	0.604	1.01
C20orf194	0.69	0.756	0.979	0.47	0.68	0.988	1.58	0.943	0.996	1.25	0.894	0.994
C20orf195	-1.04	0.149	1.24	0.58	0.72	0.98	0.62	0.732	1	-0.73	0.234	1.02
C20orf196	1.05	0.854	0.97	-1.25	0.105	1.28	-0.99	0.161	1.03	-1.56	0.0598	0.987
C20orf197	0.53	0.7	0.985	-0.82	0.205	1.24	0.93	0.823	0.994	-0.9	0.185	1
C20orf201	-0.19	0.425	1.08	-0.13	0.447	1.08	0.73	0.769	0.997	0.65	0.741	1
C20orf202	-0.35	0.362	1.1	-0.67	0.253	1.2	-0.07	0.473	1.03	0.47	0.681	1
C20orf24	-0.98	0.162	1.23	0.27	0.607	1.01	-1	0.158	1.03	-1.03	0.152	0.996
C20orf26	-0.16	0.435	1.07	0.93	0.825	0.967	0.52	0.699	1	-0.36	0.361	1.02
C20orf27	0.82	0.793	0.974	0.87	0.808	0.967	-0.65	0.257	1.05	0.47	0.68	1
C20orf78	0.48	0.685	0.988	1.24	0.892	0.972	-2.07	0.0194	0.765	-0.72	0.235	1.02
C20orf85	0.27	0.605	1	0.32	0.626	1	-0.14	0.443	1.03	0.06	0.522	1.01
C20orf96	0.3	0.617	1	-0.2	0.422	1.09	-0.42	0.336	1.05	0.68	0.752	0.999
C21orf128	0.46	0.677	0.989	-0.15	0.442	1.08	0.53	0.701	1	-0.31	0.378	1.02
C21orf2	-0.21	0.417	1.08	1.77	0.962	0.985	-0.5	0.31	1.05	0.74	0.772	0.999
C21orf33	0.13	0.553	1.02	-0.05	0.482	1.06	-1.7	0.0443	0.885	-0.27	0.393	1.02
C21orf58	0.49	0.686	0.987	-0.25	0.401	1.1	1.49	0.932	0.995	-0.37	0.357	1.02
C21orf62	-0.24	0.404	1.09	1.26	0.896	0.972	1.02	0.846	0.992	0.57	0.715	0.999
C21orf91	-0.11	0.457	1.06	-0.3	0.383	1.11	-0.74	0.23	1.05	-0.84	0.201	1.01
C22orf15	0.35	0.635	0.997	-0.98	0.164	1.26	0.19	0.577	1.02	-1.16	0.124	0.999
C22orf23	-0.42	0.338	1.12	-0.37	0.355	1.13	0.5	0.692	1.01	0.07	0.53	1.01
C22orf24	1.06	0.856	0.97	0.54	0.704	0.982	0.11	0.543	1.02	-0.35	0.362	1.02
C22orf26	-0.06	0.475	1.05	-0.34	0.367	1.12	0.58	0.72	1	0.49	0.686	1
C22orf29	0.91	0.818	0.972	-0.89	0.186	1.25	-1.62	0.0522	0.913	1.02	0.845	0.996
C22orf31	-0.19	0.423	1.08	-0.04	0.483	1.06	0.89	0.814	0.995	0.71	0.762	0.998
C22orf39	-0.47	0.318	1.13	0.62	0.733	0.976	-0.63	0.265	1.05	-0.19	0.426	1.02
C22orf46	0.25	0.6	1.01	1.73	0.958	0.984	-2.17	0.015	0.722	-0.04	0.485	1.01
C2CD2	-1.15	0.124	1.27	-0.01	0.494	1.06	1.72	0.957	0.996	-0.57	0.284	1.03
C2CD2L	0.97	0.833	0.97	-0.41	0.34	1.15	1.26	0.896	0.991	0.23	0.592	1.01
C2CD3	0.14	0.554	1.02	0.94	0.826	0.967	-0.21	0.418	1.04	-0.49	0.311	1.02
C2CD4A	0.58	0.718	0.983	1.21	0.886	0.972	0.31	0.621	1.01	0.31	0.623	1.01
C2CD4B	-0.39	0.348	1.11	1.05	0.853	0.969	-0.41	0.341	1.04	0.04	0.518	1.01
C2CD4C	-0.19	0.426	1.08	0.91	0.817	0.968	-0.23	0.409	1.04	-0.87	0.193	1.01
C2CD4D	0.2	0.579	1.01	-0.63	0.264	1.19	-0.52	0.3	1.05	-1.23	0.11	0.993
C2CD5	-0.14	0.443	1.07	-1.37	0.086	1.3	0.85	0.803	0.995	0.45	0.673	1
C2orf16	2.18	0.985	0.994	0.19	0.576	1.02	0.77	0.779	0.997	1.57	0.942	0.996
C2orf40	-0.3	0.382	1.09	2.29	0.989	0.995	-0.45	0.326	1.05	1.75	0.96	0.997
C2orf42	1.06	0.855	0.97	-0.08	0.467	1.07	-1.64	0.0509	0.908	-0.05	0.482	1.01
C2orf43	0	0.498	1.04	-0.93	0.177	1.25	-0.04	0.486	1.03	1.67	0.952	0.996
C2orf44	0.43	0.667	0.989	-0.77	0.222	1.23	1.22	0.888	0.992	0.22	0.587	1.01
C2orf47	0	0.501	1.04	0.96	0.832	0.968	-0.63	0.265	1.05	-0.11	0.455	1.02
C2orf48	-0.64	0.26	1.17	0.62	0.731	0.976	-0.08	0.47	1.03	-1.37	0.0854	0.989
C2orf49	0.28	0.61	1	0.98	0.838	0.968	-0.82	0.205	1.03	-0.13	0.447	1.02
C2orf50	-0.54	0.294	1.15	-1.47	0.0712	1.25	-0.28	0.391	1.04	-0.75	0.228	1.02
C2orf53	-0.52	0.3	1.14	0.39	0.652	0.993	-0.11	0.456	1.03	0.64	0.74	1
C2orf54	0.63	0.737	0.979	0.37	0.646	0.996	-0.6	0.274	1.05	0.75	0.775	0.998
C2orf57	1.08	0.86	0.97	0.91	0.82	0.967	-0.32	0.374	1.04	-1.14	0.127	0.997
C2orf61	-0.17	0.431	1.07	0.26	0.602	1.01	-0.76	0.224	1.04	0.84	0.799	0.999
C2orf62	-0.98	0.163	1.22	0.11	0.544	1.03	-1.13	0.13	1.02	0.07	0.529	1.01
C2orf68	0.64	0.738	0.978	0.9	0.815	0.968	-0.44	0.33	1.05	0.26	0.603	1.01
C2orf69	-0.4	0.344	1.11	0.08	0.531	1.04	0.35	0.636	1.01	1.01	0.844	0.996
C2orf70	1.21	0.888	0.968	1.65	0.95	0.982	-1.24	0.107	0.997	1.31	0.905	0.994
C2orf71	-0.72	0.236	1.18	1.11	0.866	0.97	-0.53	0.3	1.05	0.61	0.731	1
C2orf72	0.72	0.765	0.977	0.37	0.646	0.995	-0.11	0.455	1.03	0.98	0.837	0.996
C2orf73	1.19	0.882	0.969	-0.32	0.373	1.12	0.7	0.758	0.999	0.53	0.703	1
C2orf78	1.09	0.862	0.97	-0.29	0.388	1.11	1.09	0.862	0.991	-0.56	0.287	1.03
C2orf80	-0.13	0.45	1.06	-0.89	0.187	1.25	1.75	0.96	0.995	-0.37	0.355	1.02
C2orf81	0.48	0.685	0.988	0.77	0.78	0.97	-0.52	0.302	1.05	-3.26	0.000549	0.333
C2orf82	-0.2	0.42	1.08	-0.2	0.42	1.09	1.32	0.906	0.992	-0.9	0.184	1
C2orf83	0.47	0.681	0.988	0.63	0.735	0.975	0.54	0.706	1	1.08	0.861	0.994
C2orf88	-0.84	0.199	1.2	0.71	0.762	0.972	1.07	0.857	0.992	-0.12	0.452	1.02
C2orf91	0.54	0.704	0.984	0.99	0.838	0.968	-0.65	0.259	1.05	0.62	0.731	1
C3	0.74	0.77	0.975	-0.63	0.266	1.19	0.73	0.766	0.997	-0.84	0.201	1.01
C3AR1	0.89	0.813	0.973	0.26	0.601	1.01	1.56	0.941	0.995	0.04	0.514	1.01
C3orf14	0.57	0.716	0.984	-0.27	0.394	1.11	-1.39	0.0829	0.974	-0.44	0.332	1.03
C3orf17	0.34	0.632	0.998	0.83	0.798	0.969	-0.15	0.441	1.03	-0.03	0.49	1.01
C3orf18	-0.06	0.475	1.05	-0.68	0.247	1.21	-1.86	0.0315	0.843	-0.69	0.245	1.03
C3orf20	0.41	0.659	0.991	-0.51	0.305	1.17	1.93	0.973	0.995	-0.52	0.301	1.03
C3orf22	-0.24	0.407	1.09	-1.26	0.104	1.28	1.73	0.958	0.995	-1.29	0.0981	1
C3orf30	0.51	0.694	0.987	0.36	0.64	0.997	-0.72	0.235	1.05	0.64	0.739	1
C3orf35	1.6	0.945	0.979	0.63	0.736	0.976	-0.84	0.2	1.03	-1.18	0.119	0.997
C3orf38	1.29	0.902	0.97	1.12	0.868	0.97	-0.52	0.303	1.05	-1.58	0.0576	0.973
C3orf52	0.43	0.666	0.99	-0.54	0.293	1.18	0.06	0.525	1.02	-0.22	0.411	1.02
C3orf56	-1.47	0.0709	1.23	-0.98	0.164	1.26	-1.73	0.0416	0.868	-0.88	0.188	1
C3orf58	0.26	0.604	1	1.25	0.895	0.972	1.61	0.946	0.995	-0.78	0.218	1.02
C3orf62	0.39	0.653	0.992	-0.55	0.292	1.18	1.39	0.918	0.993	0.4	0.654	1.01
C3orf67	-0.32	0.374	1.1	-0.42	0.337	1.15	-1.06	0.145	1.03	-0.02	0.494	1.01
C3orf70	0.09	0.537	1.03	-0.5	0.307	1.17	0.82	0.793	0.997	-0.87	0.193	1.01
C3orf72	-0.78	0.218	1.18	0.07	0.526	1.04	-0.19	0.424	1.03	0.77	0.779	0.998
C4BPA	-0.02	0.492	1.05	0.39	0.651	0.994	0.98	0.836	0.993	-1.33	0.0921	0.998
C4BPB	0.29	0.614	1	1.24	0.893	0.972	0.91	0.819	0.994	-0.7	0.243	1.03
C4orf17	0.92	0.822	0.971	1.23	0.891	0.972	0.88	0.81	0.995	-0.58	0.281	1.03
C4orf19	0.5	0.692	0.987	0	0.5	1.06	0.02	0.508	1.02	0.59	0.723	1
C4orf21	-0.15	0.44	1.07	-2.79	0.00265	0.252	-1.31	0.0948	0.994	-3.38	0.000364	0.284
C4orf22	1.52	0.935	0.977	1.34	0.91	0.974	0.13	0.55	1.02	0.06	0.523	1.01
C4orf26	0.6	0.727	0.98	-0.18	0.429	1.08	-0.26	0.396	1.04	0.47	0.682	1
C4orf29	1	0.841	0.97	0.49	0.689	0.987	0.68	0.751	1	-0.41	0.34	1.02
C4orf3	1.3	0.903	0.97	1.05	0.853	0.968	2.03	0.979	0.995	-0.3	0.383	1.02
C4orf32	0.17	0.568	1.02	-0.04	0.486	1.06	-0.83	0.204	1.03	0.29	0.615	1.01
C4orf36	1.12	0.868	0.97	-0.09	0.465	1.07	-0.8	0.211	1.04	0.44	0.669	1
C4orf40	-1.42	0.0774	1.23	0.16	0.562	1.03	-0.61	0.272	1.05	1.1	0.864	0.994
C4orf47	-1.04	0.149	1.23	-0.3	0.381	1.11	-1.44	0.0749	0.985	1.34	0.909	0.994
C4orf48	-0.03	0.489	1.05	-0.94	0.172	1.25	-1.92	0.0272	0.82	1.55	0.94	0.996
C4orf50	0.26	0.604	1.01	0.64	0.738	0.976	1.66	0.952	0.995	-1.08	0.14	1
C5	-0.23	0.41	1.09	-1.46	0.0715	1.25	0.3	0.617	1.01	1.32	0.906	0.994
C5AR1	1.69	0.954	0.982	0.91	0.82	0.967	-0.46	0.324	1.05	0.76	0.778	0.999
C5AR2	0.17	0.569	1.02	2.25	0.988	0.994	2.23	0.987	0.996	-0.88	0.189	1.01
C5orf15	0.33	0.631	0.998	0.14	0.554	1.03	0.44	0.671	1.01	-0.41	0.339	1.02
C5orf22	-3.32	0.000456	0.0953	0.52	0.697	0.985	0.42	0.662	1.01	0.32	0.624	1.01
C5orf24	0.57	0.714	0.984	0.82	0.794	0.969	-1.35	0.0885	0.981	-0.01	0.497	1.01
C5orf27	-0.46	0.321	1.12	-0.43	0.332	1.15	0.77	0.781	0.997	1.06	0.856	0.995
C5orf28	-1.66	0.0482	1.23	0.02	0.507	1.05	1.29	0.901	0.992	-0.1	0.462	1.02
C5orf30	2.04	0.979	0.991	1.19	0.882	0.971	-1.03	0.152	1.03	-0.52	0.302	1.03
C5orf34	-0.88	0.19	1.2	0.06	0.525	1.04	0.6	0.725	1	0.72	0.766	0.998
C5orf38	0.34	0.634	0.997	0.22	0.587	1.02	-1.11	0.134	1.03	0.47	0.68	1
C5orf42	0.32	0.624	0.999	0.93	0.825	0.967	0.38	0.649	1.01	-0.11	0.455	1.02
C5orf45	1.59	0.944	0.979	-0.27	0.394	1.1	-0.19	0.426	1.03	0.65	0.743	1
C5orf47	-1.09	0.138	1.25	-0.42	0.337	1.15	1.09	0.863	0.991	-1.03	0.153	0.992
C5orf48	0.39	0.65	0.992	0.83	0.797	0.969	0.22	0.587	1.02	-0.17	0.434	1.02
C5orf49	0.84	0.8	0.973	0.31	0.621	1	0.34	0.634	1.01	-1.74	0.0412	0.965
C5orf51	-0.61	0.27	1.16	0.13	0.551	1.03	-1.64	0.0508	0.908	0.66	0.746	0.999
C5orf52	-1.81	0.0352	1.2	0.68	0.752	0.974	0.21	0.585	1.02	-1.27	0.103	0.999
C5orf54	0.03	0.514	1.04	-0.05	0.479	1.06	-0.26	0.398	1.04	1.03	0.848	0.996
C5orf55	-1.04	0.149	1.23	-0.09	0.465	1.07	-0.43	0.333	1.05	-0.04	0.484	1.01
C5orf56	-1.44	0.0755	1.24	1.36	0.913	0.974	-0.17	0.432	1.03	0.14	0.554	1.01
C6	0.91	0.82	0.972	-0.01	0.495	1.06	0.28	0.608	1.01	-0.99	0.162	1
C6orf10	0.57	0.715	0.984	-1.51	0.0662	1.21	0.47	0.682	1.01	0.76	0.777	0.998
C6orf100	-1.9	0.0287	1.15	-0.26	0.397	1.1	-0.76	0.223	1.04	-0.13	0.45	1.02
C6orf106	0.13	0.55	1.02	-0.86	0.196	1.24	0.84	0.801	0.996	-2.43	0.00757	0.839
C6orf118	0.93	0.823	0.971	0.97	0.835	0.968	0.21	0.581	1.02	0.2	0.581	1.01
C6orf120	0.88	0.811	0.973	-0.23	0.409	1.09	-0.4	0.343	1.04	-0.91	0.183	1
C6orf132	0.46	0.676	0.989	-0.98	0.163	1.26	-0.81	0.21	1.04	-0.96	0.168	1.01
C6orf136	-1.32	0.0927	1.25	-0.96	0.168	1.26	-1.37	0.0857	0.977	-1.33	0.0914	0.995
C6orf141	0.58	0.719	0.982	-0.39	0.347	1.14	-0.06	0.478	1.03	0.72	0.765	0.998
C6orf15	0.13	0.552	1.02	0.84	0.8	0.968	1.48	0.931	0.995	0.82	0.793	0.999
C6orf163	0.4	0.657	0.991	0.27	0.608	1.01	-1.16	0.124	1.01	-1.04	0.148	0.994
C6orf164	-1.04	0.15	1.23	1.38	0.916	0.975	0.6	0.727	1	-0.44	0.33	1.03
C6orf195	0.73	0.769	0.976	-0.55	0.292	1.18	0.7	0.757	0.999	0.56	0.711	0.999
C6orf201	-0.2	0.421	1.08	-0.18	0.427	1.09	1.43	0.923	0.994	1.12	0.868	0.993
C6orf211	0.26	0.602	1.01	1.41	0.92	0.976	-0.48	0.317	1.05	0.75	0.773	0.998
C6orf222	0.57	0.715	0.984	-0.14	0.443	1.08	-0.23	0.408	1.04	0.08	0.53	1.01
C6orf223	1.47	0.929	0.974	-0.12	0.453	1.08	-0.51	0.306	1.05	-1.31	0.0949	0.995
C6orf226	0.9	0.816	0.973	1.13	0.872	0.97	-0.42	0.335	1.05	0.87	0.809	0.998
C6orf25	0.11	0.546	1.02	-0.85	0.197	1.24	-0.62	0.269	1.05	-0.28	0.39	1.02
C6orf47	1.22	0.89	0.968	0.93	0.824	0.966	-0.5	0.309	1.05	-0.59	0.278	1.03
C6orf48	0.13	0.552	1.02	-0.67	0.252	1.2	0.13	0.553	1.02	-0.75	0.227	1.02
C6orf52	0.35	0.635	0.997	-0.44	0.331	1.15	1.08	0.86	0.992	-1.36	0.0864	0.987
C6orf58	-0.01	0.497	1.04	-0.21	0.418	1.09	-0.16	0.435	1.03	0.8	0.788	0.999
C6orf62	-0.17	0.433	1.07	0.01	0.506	1.05	0.86	0.804	0.995	-0.15	0.442	1.02
C6orf89	0.46	0.678	0.989	-0.6	0.274	1.19	0.68	0.752	0.999	0.98	0.837	0.996
C6orf99	0.8	0.788	0.975	1.32	0.907	0.974	0.43	0.666	1.01	-1.15	0.126	0.999
C7	1.27	0.898	0.968	-0.33	0.372	1.12	-0.35	0.362	1.04	-0.6	0.275	1.03
C7orf10	1.05	0.852	0.97	0.69	0.754	0.973	-0.45	0.327	1.05	-1.35	0.0883	0.983
C7orf25	-0.55	0.291	1.15	1.25	0.895	0.972	1.02	0.846	0.992	-1.66	0.0482	0.952
C7orf26	-1.9	0.0285	1.15	-1.04	0.149	1.27	0.21	0.583	1.02	0.31	0.622	1.01
C7orf31	1.52	0.936	0.977	0.26	0.604	1.01	0.33	0.628	1.01	-0.87	0.193	1.01
C7orf33	0.92	0.822	0.971	-2.25	0.0121	0.657	-0.59	0.276	1.05	-0.24	0.403	1.02
C7orf41	0.12	0.549	1.02	-0.59	0.278	1.19	0.69	0.755	0.999	-0.45	0.325	1.03
C7orf43	-0.21	0.417	1.08	-0.06	0.477	1.06	0.05	0.521	1.02	-0.24	0.406	1.02
C7orf49	0.19	0.574	1.02	0.4	0.655	0.992	1.29	0.902	0.992	-1.13	0.13	0.997
C7orf50	0.64	0.739	0.979	0.85	0.803	0.968	0.11	0.542	1.02	-0.26	0.397	1.02
C7orf57	-1.48	0.0693	1.23	-0.43	0.334	1.15	-0.61	0.27	1.05	-0.34	0.368	1.02
C7orf60	-2.79	0.00266	0.382	-1.26	0.103	1.28	0.06	0.525	1.02	0.45	0.675	1
C7orf61	0.21	0.582	1.01	0.62	0.731	0.976	-0.3	0.383	1.04	0.31	0.621	1.01
C7orf62	0.02	0.507	1.04	-1.5	0.0665	1.22	0.75	0.775	0.997	0.45	0.675	1
C7orf63	-0.2	0.423	1.08	0.78	0.782	0.97	-1.76	0.0393	0.852	-1.18	0.12	0.994
C7orf65	-1.84	0.0332	1.18	-0.53	0.296	1.18	-0.83	0.202	1.03	1	0.843	0.996
C7orf72	-0.5	0.308	1.13	-0.41	0.34	1.15	0.49	0.687	1.01	1.56	0.941	0.996
C8A	-1.78	0.0379	1.2	-2	0.0229	0.878	1.9	0.972	0.995	1.03	0.848	0.996
C8B	0.9	0.815	0.973	0.24	0.593	1.01	-1.28	0.0996	1	-1.87	0.0304	0.945
C8G	0.45	0.672	0.988	-0.64	0.261	1.2	1.73	0.958	0.995	-0.51	0.305	1.03
C8orf17	0.23	0.59	1.01	0.09	0.536	1.03	-0.49	0.31	1.05	2.02	0.978	0.998
C8orf22	-0.55	0.291	1.15	0.31	0.624	1	-0.65	0.258	1.05	-0.17	0.434	1.02
C8orf31	0.54	0.704	0.985	1.33	0.908	0.974	0.42	0.664	1.01	0.13	0.553	1.01
C8orf33	1	0.842	0.969	0.27	0.608	1.01	1.67	0.952	0.995	0.75	0.773	0.998
C8orf34	0.74	0.77	0.975	1.13	0.871	0.969	1.71	0.956	0.996	0.53	0.703	1
C8orf37	1.02	0.847	0.97	-0.09	0.465	1.07	0.41	0.658	1.01	1.46	0.927	0.995
C8orf4	1.32	0.907	0.971	0.1	0.542	1.03	-0.94	0.174	1.03	0.37	0.643	1.01
C8orf47	-0.5	0.307	1.13	-1.09	0.138	1.26	0.55	0.708	1	-0.17	0.432	1.02
C8orf48	-1.2	0.115	1.27	1.14	0.874	0.97	0.77	0.78	0.997	-0.49	0.313	1.02
C8orf58	-0.16	0.436	1.07	-2.76	0.00291	0.266	-0.48	0.314	1.05	-0.14	0.445	1.02
C8orf74	-0.99	0.162	1.23	-0.13	0.447	1.08	0.16	0.565	1.02	-0.29	0.385	1.02
C8orf76	1.06	0.855	0.97	0.91	0.819	0.967	-0.32	0.376	1.04	-1.41	0.0799	0.987
C8orf82	-0.61	0.271	1.16	-0.42	0.336	1.15	-0.04	0.483	1.03	0.7	0.759	0.999
C8orf86	-0.19	0.425	1.08	0.04	0.515	1.05	1.08	0.86	0.992	1.55	0.94	0.996
C8orf87	0.22	0.586	1.01	1.09	0.862	0.969	2.13	0.983	0.996	0.32	0.626	1.01
C9	-1.37	0.0847	1.25	0.11	0.543	1.03	-1.27	0.101	1	1.19	0.883	0.994
C9orf114	-1.71	0.044	1.23	-0.59	0.279	1.19	-2.22	0.0131	0.703	-0.08	0.467	1.02
C9orf116	-0.68	0.248	1.17	1.19	0.882	0.971	0.61	0.73	1	-0.07	0.472	1.01
C9orf117	-1.02	0.153	1.24	-0.64	0.261	1.19	2.07	0.981	0.995	-0.26	0.397	1.02
C9orf129	0.51	0.695	0.986	-0.4	0.345	1.14	-1.39	0.0819	0.973	2.56	0.995	0.999
C9orf131	-0.79	0.213	1.18	1.43	0.923	0.976	-0.92	0.179	1.03	1.61	0.947	0.996
C9orf135	-0.66	0.254	1.17	1.15	0.874	0.97	0.61	0.73	1	0.06	0.523	1.01
C9orf139	-0.13	0.448	1.06	-1.07	0.143	1.26	-1.6	0.0552	0.917	-1.05	0.146	0.994
C9orf142	1.24	0.893	0.968	0.13	0.55	1.03	1.18	0.881	0.991	0.83	0.797	0.999
C9orf152	-0.16	0.437	1.07	0.41	0.657	0.992	1.23	0.89	0.992	0.2	0.578	1.01
C9orf153	-0.15	0.44	1.07	-1.27	0.102	1.29	1.09	0.862	0.991	0.37	0.643	1.01
C9orf156	1.38	0.916	0.971	0.18	0.571	1.02	0.44	0.67	1.01	2.05	0.98	0.998
C9orf163	-0.05	0.479	1.05	-0.89	0.188	1.25	-0.67	0.251	1.05	0.12	0.548	1.01
C9orf169	-1.65	0.05	1.23	-0.95	0.171	1.25	1.67	0.953	0.996	-0.54	0.293	1.03
C9orf170	-0.57	0.284	1.15	1.08	0.86	0.969	-2.79	0.00267	0.547	0.23	0.59	1.01
C9orf171	-1.86	0.0313	1.16	-1.11	0.133	1.26	-0.76	0.224	1.04	0.24	0.595	1.01
C9orf24	-0.28	0.39	1.09	0.37	0.643	0.996	-0.1	0.459	1.03	0.04	0.517	1.01
C9orf3	0.42	0.663	0.989	0.07	0.526	1.04	-0.42	0.339	1.05	-0.34	0.366	1.02
C9orf37	-0.44	0.331	1.12	0.62	0.734	0.976	0.15	0.561	1.02	0.44	0.67	1
C9orf40	0.28	0.611	1	0.61	0.729	0.977	1.73	0.958	0.995	1.39	0.918	0.995
C9orf41	0.32	0.626	1	-1.85	0.0319	0.978	-1.66	0.0487	0.901	0.64	0.737	1
C9orf43	-2.59	0.00486	0.565	0.33	0.631	1	-0.15	0.44	1.03	-0.37	0.355	1.02
C9orf47	-0.69	0.245	1.17	-0.66	0.253	1.2	-0.6	0.275	1.05	-0.19	0.426	1.02
C9orf50	0.69	0.756	0.979	1.02	0.845	0.968	1.46	0.928	0.994	0.27	0.607	1.01
C9orf53	0.78	0.783	0.975	0.37	0.643	0.996	-0.94	0.174	1.03	1.01	0.845	0.996
C9orf62	0.07	0.527	1.03	-0.45	0.328	1.15	-1.09	0.139	1.02	0.92	0.822	0.996
C9orf64	-1.11	0.133	1.26	0.83	0.796	0.969	-0.79	0.215	1.04	-1.1	0.137	0.995
C9orf66	-1.41	0.0785	1.24	0.16	0.562	1.03	0.55	0.709	1	-1.14	0.127	0.997
C9orf69	-0.18	0.429	1.07	-0.1	0.461	1.07	2.05	0.98	0.995	-0.25	0.402	1.02
C9orf72	-1.9	0.0284	1.15	-0.5	0.309	1.17	-0.14	0.443	1.03	-0.61	0.273	1.03
C9orf78	0.61	0.729	0.98	-0.8	0.212	1.24	1.57	0.942	0.996	0.93	0.825	0.997
C9orf84	0.92	0.821	0.972	0.96	0.832	0.968	-0.39	0.348	1.04	0.1	0.538	1.01
C9orf89	0.23	0.591	1.01	0.37	0.644	0.996	-2.38	0.00863	0.646	0.74	0.77	0.999
C9orf9	-0.24	0.406	1.09	0.83	0.797	0.968	-0.01	0.497	1.02	-1.45	0.0742	0.991
C9orf91	-0.26	0.397	1.09	-0.58	0.281	1.18	0.49	0.688	1.01	-1.48	0.0691	0.989
C9orf96	0.49	0.688	0.987	0.53	0.702	0.983	-0.1	0.462	1.03	1.24	0.893	0.995
CA1	-0.54	0.295	1.15	0.34	0.632	0.999	0.45	0.675	1.01	-0.05	0.481	1.01
CA10	-0.32	0.373	1.1	0.58	0.719	0.98	-0.2	0.423	1.04	-0.11	0.458	1.02
CA11	2.43	0.992	0.997	0.23	0.59	1.01	-0.45	0.325	1.05	-2	0.023	0.939
CA12	0.36	0.642	0.995	-0.24	0.404	1.1	-0.21	0.418	1.04	0.06	0.525	1.01
CA13	-0.07	0.472	1.05	0.06	0.523	1.04	-0.47	0.319	1.05	-0.38	0.354	1.02
CA14	-1.65	0.0491	1.24	0.05	0.519	1.04	0.32	0.625	1.01	-0.21	0.416	1.02
CA2	1.23	0.891	0.968	0.55	0.708	0.982	0.95	0.828	0.993	-0.08	0.467	1.02
CA3	-0.31	0.378	1.1	0.19	0.577	1.02	0.06	0.524	1.02	-0.58	0.281	1.03
[truncated: 13,913 more rows]

## Sheet: Wang et al., Oncogene 2018
Supplementary Table 1: ATRi screens analysis
GENE	HCT116 AZD6738			293A AZD6738			MCF10A AZD6738
	normZ	p-value	FDR	normZ	p-value	FDR	normZ	p-value	FDR
A1BG	-0.68	0.25	1.06	-0.59	0.277	1.04	1.88	0.97	0.996
A1CF	-0.17	0.431	1.02	-1.95	0.0257	0.851	-0.22	0.414	1.02
A2M	0.78	0.782	0.983	-0.3	0.38	1.04	0.03	0.513	1.01
A2ML1	0.3	0.618	0.994	0.7	0.759	0.997	-0.28	0.39	1.02
A4GALT	-0.5	0.309	1.03	-0.18	0.429	1.03	-0.36	0.361	1.03
A4GNT	1.61	0.946	0.996	-0.36	0.361	1.04	-0.57	0.283	1.05
AAAS	-1.13	0.128	1.08	-2.5	0.0062	0.638	-2.08	0.0186	0.871
AACS	0.63	0.736	0.988	-0.93	0.176	1.04	1.25	0.894	0.993
AADAC	-0.36	0.36	1.03	1.31	0.906	0.993	0.64	0.741	0.992
AADACL2	-0.02	0.494	1.01	0.14	0.558	1.01	0.97	0.834	0.99
AADACL3	-0.42	0.337	1.03	-0.84	0.201	1.03	-0.96	0.17	1.07
AADACL4	0.7	0.757	0.985	-0.27	0.394	1.04	-0.29	0.388	1.02
AADAT	0.78	0.781	0.983	0.21	0.583	1.01	-0.63	0.265	1.05
AAED1	-0.21	0.417	1.02	-0.03	0.489	1.02	-1.93	0.0267	0.941
AAGAB	-2.07	0.0194	0.912	1.38	0.916	0.991	0.11	0.546	1.01
AAK1	0.11	0.545	1	-0.35	0.363	1.04	0.81	0.79	0.994
AAMDC	0.05	0.519	1.01	-0.11	0.457	1.02	-2.06	0.0196	0.88
AAMP	1.46	0.927	0.994	0.07	0.527	1.02	1.05	0.852	0.99
AANAT	-0.15	0.439	1.02	-0.81	0.209	1.03	-0.16	0.438	1.02
AAR2	0.31	0.622	0.995	0.8	0.789	0.993	1.24	0.892	0.993
AARD	1.37	0.915	0.993	0.08	0.532	1.01	0.28	0.61	1
AARS2	1.77	0.961	0.997	-0.05	0.481	1.02	2	0.977	0.996
AASDH	-0.95	0.17	1.08	0.86	0.804	0.993	1.2	0.885	0.991
AASDHPPT	0.01	0.503	1.01	0.95	0.828	0.994	-1.73	0.0422	0.986
AASS	0.24	0.596	0.995	1.48	0.93	0.992	1.27	0.898	0.993
AATF	-0.48	0.316	1.03	0.59	0.721	1	0.48	0.683	0.993
AATK	0.22	0.585	0.998	-1.4	0.0806	1	-0.35	0.363	1.03
ABAT	0.22	0.588	0.998	-0.71	0.24	1.03	-1.74	0.0409	0.98
ABCA1	-0.01	0.494	1	-0.88	0.19	1.03	1.28	0.9	0.993
ABCA10	-0.61	0.272	1.04	-0.26	0.399	1.04	0.16	0.564	1.01
ABCA12	-0.55	0.292	1.04	1.28	0.899	0.993	-0.16	0.438	1.02
ABCA13	0.09	0.536	1	0.95	0.829	0.993	-0.45	0.325	1.04
ABCA2	-0.1	0.459	1.01	-0.66	0.255	1.03	-0.14	0.444	1.02
ABCA3	-0.06	0.478	1.01	1.28	0.9	0.993	-0.5	0.308	1.04
ABCA4	-0.23	0.408	1.02	0.47	0.68	1.01	-0.35	0.364	1.03
ABCA5	0.36	0.639	0.99	0.5	0.691	1.01	0.96	0.831	0.99
ABCA6	-0.1	0.461	1.01	0.53	0.7	1	-0.45	0.325	1.04
ABCA7	-1.16	0.124	1.08	0.25	0.598	1.01	-0.56	0.289	1.05
ABCA8	-0.37	0.355	1.03	1.01	0.845	0.994	0.63	0.734	0.992
ABCA9	0.32	0.625	0.994	0.61	0.729	1	0.05	0.519	1.01
ABCB1	-0.66	0.255	1.05	-0.2	0.421	1.03	-1.02	0.155	1.08
ABCB10	-0.3	0.382	1.03	0.85	0.803	0.993	-0.2	0.419	1.02
ABCB11	-0.17	0.431	1.02	0.94	0.826	0.993	0.11	0.544	1.01
ABCB4	0.14	0.554	1	-0.6	0.273	1.04	-1.59	0.0563	1.02
ABCB5	0.44	0.672	0.99	0.25	0.6	1.01	0.45	0.673	0.995
ABCB6	-1.31	0.0951	1.06	0.95	0.83	0.994	-1.92	0.0273	0.941
ABCB7	0.07	0.526	1.01	0.34	0.631	1.01	0.16	0.562	1
ABCB8	0.61	0.729	0.989	-1.14	0.127	1.01	-0.16	0.438	1.02
ABCB9	-0.36	0.359	1.03	0.69	0.754	0.997	0.19	0.576	1
ABCC1	-3.33	0.000438	0.283	-0.5	0.31	1.04	-2.22	0.0131	0.791
ABCC10	0.38	0.649	0.991	-0.59	0.278	1.04	-0.6	0.273	1.05
ABCC11	0.83	0.797	0.984	0.53	0.7	1	0.91	0.818	0.99
ABCC12	-1.06	0.144	1.08	0.96	0.833	0.993	-0.66	0.255	1.06
ABCC2	-1.9	0.0288	0.934	0.52	0.7	1.01	-0.55	0.29	1.05
ABCC3	-1.69	0.0459	1.03	-1.1	0.136	1.01	0.44	0.669	0.996
ABCC4	0.26	0.602	0.994	-0.51	0.305	1.04	-0.3	0.383	1.03
ABCC5	1.7	0.956	0.997	1.54	0.938	0.993	0.36	0.639	1
ABCC6	1.1	0.864	0.987	0.25	0.6	1.01	-1.75	0.0401	0.98
ABCC8	-0.84	0.202	1.08	-0.97	0.165	1.03	-0.08	0.469	1.02
ABCC9	0.28	0.61	0.995	-0.66	0.255	1.04	1.29	0.902	0.993
ABCD1	-0.37	0.355	1.03	0.31	0.622	1.01	0.13	0.552	1.01
ABCD2	-0.71	0.238	1.06	0.8	0.789	0.993	-0.76	0.223	1.06
ABCD3	0.15	0.56	0.999	-0.69	0.245	1.03	-0.19	0.424	1.02
ABCD4	-1.42	0.0775	1.07	-0.05	0.478	1.02	1	0.841	0.989
ABCF1	-1.11	0.133	1.07	1.29	0.901	0.993	-0.06	0.475	1.02
ABCF2	0.43	0.666	0.991	0.81	0.79	0.993	-1.95	0.0255	0.931
ABCF3	-0.05	0.481	1.01	0.23	0.592	1.01	-0.13	0.449	1.02
ABCG1	0.34	0.634	0.99	-1.49	0.0677	0.978	0.51	0.694	0.994
ABCG2	-0.65	0.258	1.05	1.3	0.904	0.993	0.43	0.666	0.997
ABCG4	0.13	0.55	1	-1.23	0.109	1.01	-1	0.158	1.07
ABCG5	0.55	0.71	0.988	1.07	0.859	0.993	-0.58	0.279	1.05
ABCG8	0.37	0.645	0.991	-0.79	0.216	1.03	0.26	0.604	1
ABHD1	0.03	0.513	1.01	0.13	0.554	1.01	-1.01	0.157	1.07
ABHD10	0.55	0.71	0.988	-1.42	0.0779	1	0.77	0.78	0.994
ABHD11	0.39	0.653	0.992	-1.56	0.0593	0.957	0.53	0.704	0.993
ABHD12	-0.38	0.353	1.03	1.63	0.949	0.995	0.27	0.606	1
ABHD12B	0.4	0.656	0.991	-0.95	0.171	1.03	-0.23	0.409	1.02
ABHD13	-0.61	0.27	1.05	-1.77	0.0385	0.924	-0.81	0.21	1.06
ABHD14A	-1.04	0.15	1.08	-0.17	0.431	1.03	0.03	0.511	1.01
ABHD14B	0.1	0.541	1.01	-1.74	0.0408	0.936	0.39	0.652	1
ABHD15	-0.17	0.434	1.02	1.35	0.912	0.993	0.33	0.63	1
ABHD16A	0.79	0.784	0.983	-0.91	0.182	1.04	-1.29	0.0989	1.07
ABHD16B	-0.11	0.456	1.01	0.47	0.681	1.01	1.55	0.939	0.994
ABHD17B	0.67	0.749	0.986	-0.34	0.368	1.04	-0.29	0.387	1.02
ABHD17C	-0.63	0.264	1.05	0.26	0.603	1.01	1.4	0.919	0.993
ABHD2	0.14	0.558	1	-1.29	0.0992	1.01	0.7	0.757	0.994
ABHD3	0.12	0.547	1	0.85	0.803	0.993	-0.37	0.357	1.03
ABHD4	-0.32	0.373	1.03	0.42	0.664	1.01	-0.86	0.194	1.06
ABHD5	-1.34	0.0896	1.07	0.03	0.514	1.02	0.2	0.579	1
ABHD6	0.58	0.72	0.988	0.35	0.638	1.01	-0.72	0.235	1.06
ABHD8	0.57	0.715	0.988	-0.77	0.22	1.03	0.66	0.747	0.992
ABI1	1.35	0.911	0.992	0.43	0.665	1.01	-0.01	0.496	1.02
ABI2	0.95	0.828	0.986	-2.42	0.00771	0.674	0.9	0.816	0.99
ABI3	1.05	0.853	0.986	1.39	0.917	0.992	1.96	0.975	0.996
ABI3BP	-1.41	0.0799	1.08	-0.61	0.27	1.04	0.06	0.523	1.01
ABL1	0.04	0.518	1.01	-0.31	0.379	1.04	-1.05	0.147	1.07
ABL2	-1.53	0.0628	1.06	-0.65	0.259	1.04	0.89	0.814	0.99
ABLIM1	0.19	0.574	0.999	0.42	0.662	1.01	0.49	0.688	0.993
ABLIM2	0.38	0.65	0.991	-0.7	0.241	1.03	1.39	0.917	0.994
ABLIM3	0.31	0.623	0.994	-0.15	0.441	1.03	0.95	0.829	0.99
ABR	-0.57	0.283	1.04	1.1	0.865	0.993	-2.29	0.0109	0.741
ABRA	0.22	0.586	0.998	0.51	0.696	1.01	-0.6	0.273	1.05
ABRACL	-0.57	0.284	1.04	0.06	0.526	1.01	0.37	0.646	1
ABT1	1.71	0.956	0.997	-1.27	0.102	1.01	-0.72	0.236	1.06
ABTB1	-0.13	0.447	1.02	-1.55	0.0606	0.96	0.52	0.698	0.993
ABTB2	-1.38	0.0837	1.08	-1.18	0.119	1.02	0.21	0.584	1
ACAA1	0.82	0.794	0.985	0.29	0.615	1.01	0.47	0.679	0.994
ACAA2	0.67	0.75	0.986	-1.17	0.121	1.02	0.44	0.671	0.996
ACACA	-1.31	0.0948	1.06	1.38	0.916	0.991	-1.58	0.0576	1.02
ACACB	1.4	0.92	0.993	1.94	0.974	0.996	0.36	0.64	1
ACAD10	0.24	0.595	0.996	-0.67	0.252	1.04	0.65	0.742	0.992
ACAD11	-0.38	0.351	1.03	-0.3	0.383	1.04	-0.5	0.308	1.04
ACAD8	2.44	0.993	1	-1.4	0.0815	1	-1.94	0.0262	0.934
ACAD9	1.49	0.932	0.995	0.01	0.503	1.02	0.42	0.661	0.999
ACADL	-0.75	0.226	1.07	-1.85	0.0324	0.907	-0.14	0.444	1.02
ACADM	-1.25	0.106	1.07	0.32	0.624	1.01	-0.06	0.477	1.02
ACADS	0.32	0.625	0.994	0.02	0.509	1.02	0.57	0.715	0.992
ACADSB	0.43	0.665	0.991	1.21	0.887	0.993	-2.78	0.0027	0.436
ACADVL	-0.19	0.426	1.02	-0.09	0.465	1.02	1.44	0.924	0.994
ACAN	0.51	0.693	0.99	1.54	0.939	0.993	-1.33	0.0913	1.07
ACAP1	-1.35	0.0882	1.08	1.69	0.955	0.994	-0.53	0.298	1.05
ACAP2	0.19	0.575	0.999	0.01	0.505	1.02	-1.23	0.109	1.07
ACAP3	0.56	0.712	0.987	0.27	0.608	1.01	-0.26	0.399	1.02
ACAT1	-0.14	0.443	1.02	0.28	0.611	1.01	-1.61	0.0536	1.01
ACAT2	0.72	0.764	0.984	-0.21	0.418	1.03	1.71	0.957	0.994
ACBD3	-0.93	0.176	1.08	-0.06	0.476	1.02	-0.8	0.212	1.06
ACBD4	-0.3	0.381	1.03	0.53	0.7	1	0.78	0.783	0.995
ACBD5	0.14	0.557	1	-0.2	0.422	1.03	0.19	0.576	1
ACBD6	-2.22	0.0133	0.903	-0.74	0.229	1.03	-0.33	0.371	1.03
ACCS	-0.58	0.28	1.04	-0.21	0.415	1.03	-0.84	0.202	1.06
ACCSL	-0.27	0.393	1.02	-0.42	0.338	1.04	-1.34	0.0908	1.07
ACD	-0.26	0.398	1.02	-3.38	0.000362	0.245	-0.66	0.256	1.05
ACE	1.28	0.9	0.989	-0.56	0.289	1.04	1.7	0.956	0.994
ACE2	-0.79	0.214	1.07	0.53	0.701	1	0.29	0.614	1
ACER1	-1.12	0.131	1.07	0.75	0.774	0.994	-0.34	0.367	1.03
ACER2	-0.04	0.485	1.01	-0.92	0.178	1.04	0.31	0.623	1
ACER3	0.61	0.73	0.989	-1.94	0.026	0.852	0.63	0.734	0.992
ACHE	-0.32	0.376	1.03	-1.63	0.0519	0.976	-0.99	0.161	1.07
ACIN1	0.21	0.584	0.998	1.49	0.932	0.992	-0.85	0.198	1.06
ACLY	-0.5	0.307	1.03	0.49	0.689	1.01	0.63	0.735	0.992
ACMSD	1.14	0.874	0.987	0.64	0.74	1	0	0.498	1.02
ACN9	0.98	0.836	0.987	-0.37	0.358	1.04	-1.15	0.125	1.07
ACO1	-0.11	0.458	1.01	1.11	0.867	0.992	-0.14	0.443	1.02
ACO2	-0.52	0.303	1.03	0.16	0.565	1.01	0.42	0.663	0.999
ACOT11	0.63	0.736	0.988	-1.82	0.0344	0.918	-2.64	0.00417	0.502
ACOT12	0.89	0.814	0.984	0.81	0.791	0.993	-0.6	0.275	1.05
ACOT13	0.66	0.744	0.988	0.49	0.687	1.01	1.62	0.947	0.994
ACOT2	0.11	0.544	1	-0.33	0.37	1.04	1.56	0.941	0.994
ACOT4	1.02	0.846	0.986	0.16	0.564	1.01	0.65	0.743	0.992
ACOT6	0.66	0.747	0.987	0.55	0.708	1	-0.39	0.346	1.03
ACOT7	-0.95	0.172	1.08	-1.23	0.11	1.01	-0.14	0.444	1.02
ACOT8	-0.15	0.439	1.02	-1.04	0.149	1.02	0.96	0.831	0.99
ACOT9	0.05	0.522	1.01	0.26	0.602	1.01	0.84	0.799	0.993
ACOX1	0.7	0.757	0.985	0.13	0.553	1.01	0.99	0.839	0.989
ACOX2	-0.77	0.222	1.07	-1.25	0.105	1.01	0.65	0.743	0.992
ACOX3	-0.3	0.382	1.03	1.78	0.963	0.995	-0.02	0.494	1.02
ACOXL	-0.34	0.368	1.03	-0.39	0.348	1.04	-0.11	0.458	1.02
ACP1	-1.06	0.145	1.08	1	0.841	0.995	0.23	0.591	1
ACP2	-1.09	0.137	1.08	0.94	0.826	0.993	-2.65	0.00398	0.497
ACP5	0.09	0.535	1	-0.54	0.295	1.05	-1.16	0.124	1.07
ACP6	-0.34	0.366	1.03	-2.08	0.0186	0.834	0.44	0.669	0.997
ACPL2	-0.77	0.222	1.07	0.75	0.773	0.994	-0.71	0.239	1.06
ACPP	-2.04	0.0204	0.911	-1.1	0.135	1.01	-0.65	0.258	1.05
ACPT	1.32	0.907	0.991	0.85	0.801	0.993	0.91	0.819	0.99
ACR	-0.61	0.27	1.05	0.12	0.55	1.01	-0.11	0.454	1.02
ACRBP	0.01	0.506	1.01	0.26	0.602	1.01	-0.24	0.405	1.02
ACRC	0.7	0.758	0.985	0.21	0.584	1.01	0.05	0.521	1.01
ACSBG1	0.33	0.627	0.992	-1.6	0.0545	0.96	0.59	0.723	0.993
ACSBG2	-1.06	0.145	1.08	-0.35	0.363	1.04	1.06	0.854	0.99
ACSF2	0.29	0.616	0.995	-1.08	0.139	1.01	0.84	0.8	0.993
ACSF3	-1.65	0.0491	1.04	-0.72	0.235	1.03	0.86	0.806	0.992
ACSL1	-0.8	0.211	1.07	-0.61	0.27	1.04	1.03	0.848	0.989
ACSL3	0.32	0.627	0.993	-0.09	0.463	1.02	-1.27	0.102	1.06
ACSL4	1.05	0.853	0.986	-0.37	0.356	1.04	0.07	0.527	1.01
ACSL5	0.38	0.646	0.991	-0.4	0.344	1.04	-0.58	0.282	1.05
ACSL6	-0.5	0.308	1.03	-0.5	0.308	1.04	1.09	0.863	0.99
ACSM1	-1.32	0.0928	1.07	0.16	0.564	1.01	-0.77	0.221	1.06
ACSM2B	0.61	0.73	0.988	-0.95	0.171	1.03	-0.3	0.381	1.03
ACSM3	-0.97	0.167	1.08	0.13	0.552	1.01	-1.35	0.0889	1.07
ACSM4	-0.82	0.206	1.08	-0.12	0.451	1.02	-0.77	0.222	1.06
ACSM5	-0.03	0.489	1.01	-0.81	0.208	1.03	-0.37	0.356	1.03
ACSS1	-0.05	0.479	1.01	1.22	0.889	0.993	1.58	0.943	0.994
ACSS2	-1.61	0.0539	1.05	1.14	0.874	0.992	1.26	0.896	0.993
ACSS3	0.49	0.687	0.99	-1.05	0.148	1.02	1.3	0.903	0.993
ACTA1	-0.76	0.225	1.07	-0.13	0.449	1.03	-0.54	0.295	1.05
ACTA2	-2.31	0.0106	0.887	-0.15	0.44	1.02	-0.28	0.388	1.02
ACTBL2	0.64	0.74	0.988	-0.13	0.449	1.03	-0.76	0.222	1.06
ACTC1	0.11	0.545	1	-1.97	0.0244	0.859	-0.28	0.388	1.02
ACTG2	-1.11	0.134	1.07	-0.09	0.463	1.02	-0.79	0.215	1.06
ACTL10	-0.66	0.254	1.05	0.3	0.619	1.01	0	0.5	1.02
ACTL6B	-0.28	0.391	1.02	0.37	0.645	1.01	-0.95	0.171	1.07
ACTL7A	-0.92	0.179	1.08	-1.04	0.148	1.02	0.16	0.565	1.01
ACTL7B	0.13	0.553	1	-2.69	0.00359	0.544	0.99	0.839	0.989
ACTL8	0.84	0.801	0.984	-0.52	0.302	1.04	-0.74	0.229	1.06
ACTL9	-0.02	0.494	1.01	0.19	0.576	1.01	0.83	0.795	0.994
ACTN1	0.81	0.791	0.984	0.13	0.551	1.01	-0.9	0.185	1.07
ACTN2	-1.04	0.149	1.08	0.07	0.527	1.02	0.8	0.788	0.994
ACTN4	-0.75	0.228	1.07	1.05	0.853	0.994	0.16	0.564	1
ACTR1A	1.12	0.868	0.987	-1.25	0.105	1.01	-0.95	0.17	1.07
ACTR1B	0.22	0.589	0.998	0.29	0.616	1.01	-0.58	0.28	1.05
ACTR3B	2.11	0.983	1	-1.12	0.132	1.01	-0.55	0.292	1.05
ACTR5	-1.68	0.0465	1.03	-2.03	0.021	0.835	-0.54	0.294	1.05
ACTR6	0.94	0.826	0.986	-0.42	0.337	1.04	-0.59	0.276	1.05
ACTR8	0.65	0.743	0.988	-0.12	0.452	1.02	-0.61	0.27	1.05
ACTRT1	-0.86	0.195	1.08	-0.07	0.473	1.02	1.25	0.894	0.992
ACTRT2	0.02	0.508	1.01	-0.53	0.298	1.05	0.64	0.738	0.991
ACTRT3	0.43	0.667	0.991	0.22	0.587	1.01	0.47	0.68	0.994
ACVR1	0.55	0.708	0.988	-0.63	0.264	1.04	-0.48	0.316	1.04
ACVR1B	-0.67	0.251	1.05	0.75	0.775	0.994	1.11	0.866	0.991
ACVR1C	-1.53	0.0631	1.06	1.81	0.965	0.995	-0.29	0.387	1.02
ACVR2A	-1.35	0.0886	1.08	1.03	0.849	0.994	-0.54	0.294	1.05
ACVR2B	-0.08	0.47	1.01	0.71	0.761	0.997	-0.86	0.196	1.06
ACVRL1	0.35	0.639	0.99	-1.43	0.0764	0.995	0.15	0.56	1
ACY1	-0.83	0.203	1.08	1	0.842	0.995	-0.03	0.489	1.02
ACY3	-1.65	0.0494	1.03	0.86	0.805	0.993	-0.73	0.234	1.06
ACYP1	-0.83	0.203	1.08	-0.1	0.459	1.02	-0.66	0.255	1.06
ACYP2	0.02	0.51	1.01	1.2	0.885	0.993	-0.08	0.468	1.02
ADA	0.28	0.612	0.994	-0.01	0.497	1.02	0.7	0.757	0.994
ADAD1	0.91	0.818	0.984	1.07	0.859	0.992	0.74	0.771	0.995
ADAD2	0.9	0.817	0.984	0.12	0.546	1.01	0.33	0.631	1
ADAL	-0.21	0.417	1.02	-0.69	0.244	1.03	-0.09	0.462	1.02
ADAM10	0.48	0.685	0.989	0.21	0.583	1.01	-0.09	0.465	1.02
ADAM11	-0.24	0.405	1.02	0.65	0.741	1	1.53	0.937	0.994
ADAM12	-0.98	0.164	1.07	-0.84	0.201	1.03	0.23	0.59	1
ADAM15	-0.32	0.376	1.03	0.55	0.708	1	0.41	0.66	1
ADAM17	-1.75	0.0405	0.993	-2.69	0.00353	0.554	0.86	0.805	0.992
ADAM18	0.44	0.67	0.99	-0.67	0.251	1.04	-0.26	0.397	1.02
ADAM19	1.13	0.871	0.988	0.09	0.534	1.01	0.17	0.567	1.01
ADAM2	-0.51	0.306	1.03	-1.01	0.156	1.02	0.46	0.677	0.994
ADAM20	-0.47	0.32	1.03	-0.66	0.254	1.04	-0.3	0.383	1.02
ADAM22	-0.17	0.431	1.02	0.39	0.651	1.01	-0.68	0.247	1.05
ADAM23	-0.74	0.228	1.07	0.75	0.773	0.994	0.11	0.543	1.01
ADAM28	1.2	0.886	0.989	1.25	0.895	0.992	-0.34	0.368	1.03
ADAM29	-0.19	0.424	1.02	0.66	0.744	0.999	2.14	0.984	0.998
ADAM30	1.61	0.946	0.996	-0.92	0.179	1.04	-0.7	0.241	1.06
ADAM32	-0.09	0.465	1.01	-0.15	0.439	1.03	-0.87	0.193	1.07
ADAM33	0.81	0.792	0.984	1.85	0.968	0.995	2.18	0.985	0.998
ADAM7	-0.12	0.452	1.02	-0.19	0.426	1.03	0.86	0.804	0.992
ADAM8	-0.11	0.456	1.01	0.42	0.663	1.01	0.77	0.78	0.995
ADAM9	-1.32	0.0934	1.07	1.01	0.843	0.994	-0.33	0.372	1.02
ADAMDEC1	0.99	0.839	0.987	-0.87	0.191	1.03	-0.14	0.446	1.02
ADAMTS1	-0.65	0.259	1.05	1.16	0.878	0.992	0.92	0.822	0.99
ADAMTS10	1.04	0.852	0.986	0.28	0.609	1.01	-0.44	0.331	1.04
ADAMTS12	0.78	0.782	0.983	0.81	0.791	0.993	0.19	0.574	1
ADAMTS13	0.23	0.592	0.998	-1	0.158	1.02	0.32	0.625	1
ADAMTS14	-0.65	0.258	1.05	-0.32	0.375	1.04	0.09	0.535	1.01
ADAMTS15	-2.23	0.013	0.919	-0.72	0.236	1.03	-0.35	0.365	1.03
ADAMTS16	0.68	0.751	0.985	0.54	0.706	1	-1.31	0.0945	1.07
ADAMTS17	0.37	0.644	0.991	0.67	0.75	0.998	0.46	0.676	0.994
ADAMTS18	-1.22	0.11	1.08	-0.67	0.253	1.04	1.13	0.872	0.991
ADAMTS19	-0.78	0.216	1.07	0.1	0.538	1.01	-0.63	0.263	1.05
ADAMTS2	-1.88	0.0298	0.934	-1.47	0.0702	0.987	-2.08	0.019	0.877
ADAMTS20	0.1	0.54	1.01	-1.07	0.141	1.01	-0.25	0.402	1.02
ADAMTS3	-0.6	0.275	1.04	0.53	0.701	1	1	0.842	0.989
ADAMTS4	-0.44	0.33	1.03	-1.61	0.0537	0.965	-0.7	0.243	1.06
ADAMTS5	0.55	0.709	0.988	0.04	0.517	1.02	-0.55	0.291	1.05
ADAMTS7	0.13	0.554	1	-0.27	0.395	1.04	-0.17	0.432	1.02
ADAMTS8	0.02	0.509	1.01	-0.62	0.269	1.04	0.58	0.72	0.992
ADAMTS9	-0.02	0.494	1.01	-0.93	0.176	1.04	1.55	0.939	0.994
ADAMTSL1	-0.71	0.239	1.06	-0.34	0.368	1.04	-0.7	0.243	1.06
ADAMTSL2	1.03	0.849	0.986	-0.68	0.247	1.03	-0.72	0.235	1.06
ADAMTSL3	0.44	0.669	0.991	1.01	0.843	0.995	-0.62	0.268	1.05
ADAMTSL4	0.62	0.732	0.989	0	0.499	1.02	-2.11	0.0176	0.855
ADAMTSL5	1.07	0.858	0.986	0.51	0.695	1.01	-0.17	0.431	1.02
ADAP1	-0.94	0.174	1.08	1.91	0.972	0.996	-1.15	0.125	1.07
ADAP2	-0.58	0.282	1.04	0.02	0.508	1.02	0.17	0.568	1.01
ADAR	0.18	0.573	0.999	-1.1	0.136	1.01	0.23	0.59	1
ADARB1	1.43	0.924	0.994	0.52	0.698	1.01	-0.52	0.301	1.05
ADARB2	-1.4	0.0807	1.08	0.46	0.678	1.01	-0.02	0.493	1.02
ADAT1	0.16	0.562	0.999	-0.37	0.354	1.04	-1.49	0.0686	1.05
ADAT2	-0.68	0.248	1.06	0.07	0.528	1.01	0	0.5	1.02
ADAT3	1.02	0.847	0.986	-1.04	0.15	1.02	0.01	0.504	1.02
ADC	-0.64	0.262	1.05	-0.38	0.35	1.04	0.22	0.587	1
ADCK1	-1.19	0.118	1.08	0.12	0.549	1.01	1.19	0.883	0.991
ADCK2	-0.73	0.233	1.07	-0.57	0.283	1.04	-1.46	0.0719	1.05
ADCK3	-0.45	0.327	1.03	0.29	0.615	1.01	0.11	0.544	1.01
ADCK4	-1.13	0.13	1.08	2.72	0.997	1	1.57	0.942	0.994
ADCK5	-0.63	0.264	1.05	-0.74	0.23	1.03	0.86	0.806	0.991
ADCY1	-2.04	0.0207	0.906	0.05	0.519	1.02	0.21	0.585	1
ADCY10	-0.38	0.353	1.03	-1.23	0.11	1	-0.44	0.331	1.04
ADCY2	-0.3	0.382	1.03	-0.55	0.292	1.05	-0.45	0.325	1.04
ADCY3	-0.56	0.289	1.04	0.86	0.806	0.992	0.19	0.577	1
ADCY4	2.1	0.982	1	-0.5	0.31	1.04	-0.13	0.448	1.02
ADCY5	-0.17	0.434	1.02	-0.35	0.363	1.04	0.45	0.672	0.995
ADCY6	-0.83	0.202	1.08	-0.41	0.34	1.04	-0.36	0.361	1.03
ADCY7	-0.54	0.296	1.03	-0.46	0.322	1.04	-0.32	0.374	1.02
ADCY8	0.74	0.771	0.984	0.28	0.61	1.01	-0.57	0.285	1.05
ADCY9	-0.64	0.262	1.05	-0.55	0.293	1.04	-1.41	0.0789	1.06
ADCYAP1	-0.45	0.326	1.03	1.33	0.908	0.992	0.49	0.688	0.992
ADCYAP1R1	-0.81	0.21	1.07	0.28	0.609	1.01	0.06	0.524	1.01
ADD1	-0.4	0.346	1.03	0.72	0.763	0.997	1.67	0.952	0.994
ADD2	-0.32	0.373	1.03	-0.22	0.412	1.03	-1.84	0.033	0.948
ADD3	0.71	0.763	0.984	0.3	0.619	1.01	-0.4	0.343	1.04
ADGB	0.41	0.66	0.993	-1.28	0.101	1.01	-0.96	0.169	1.07
ADH4	0.97	0.833	0.987	-0.29	0.387	1.04	-0.11	0.455	1.02
ADH5	-0.74	0.228	1.07	-0.3	0.384	1.04	0.36	0.641	1
ADH6	-0.99	0.162	1.08	1.44	0.925	0.991	1.45	0.927	0.994
ADH7	0.69	0.753	0.986	0.87	0.809	0.992	0.53	0.701	0.993
ADHFE1	-1.09	0.138	1.08	-0.91	0.181	1.04	0.59	0.722	0.992
ADI1	-0.12	0.452	1.02	-1.48	0.0698	0.986	0.38	0.649	1
ADIG	-0.21	0.417	1.02	0.22	0.588	1.01	1.14	0.873	0.99
ADIPOQ	-1.27	0.102	1.07	0.31	0.62	1.01	-1.31	0.0955	1.07
ADIPOR1	-0.44	0.328	1.03	-0.26	0.399	1.04	-0.07	0.47	1.02
ADIPOR2	0.06	0.523	1.01	0.49	0.686	1.01	-0.39	0.348	1.03
ADIRF	-0.68	0.247	1.06	2.01	0.978	0.997	-0.81	0.208	1.06
ADK	-0.28	0.389	1.02	1.05	0.854	0.994	0.79	0.784	0.994
ADM	-1.03	0.151	1.08	-1.23	0.11	1	-0.84	0.201	1.06
ADM2	-0.07	0.472	1.01	0.68	0.751	0.998	-1.48	0.0694	1.05
ADM5	-2.33	0.0099	0.891	1.6	0.945	0.995	-1.4	0.0801	1.06
ADNP	1.61	0.946	0.996	0.95	0.829	0.994	-0.55	0.29	1.05
ADNP2	2.26	0.988	1	0.3	0.617	1.01	0.15	0.561	1
ADO	1.51	0.935	0.994	0.53	0.704	1	0.43	0.665	0.998
ADORA1	-0.17	0.431	1.02	-1.42	0.0778	1	0.41	0.66	1
ADORA2A	-0.48	0.314	1.03	-0.48	0.317	1.04	-0.62	0.267	1.05
ADORA2B	-0.29	0.385	1.03	-0.12	0.454	1.02	2.08	0.981	0.997
ADORA3	0.76	0.777	0.985	-1.32	0.0927	1.01	0.11	0.545	1.01
ADPGK	0.91	0.818	0.984	-0.11	0.458	1.02	0.21	0.584	1
ADPRH	1.06	0.856	0.986	0.35	0.638	1.01	0.43	0.668	0.996
ADPRHL1	-0.43	0.332	1.03	-0.08	0.467	1.02	1.44	0.925	0.994
ADPRHL2	-0.23	0.408	1.02	-1.04	0.149	1.02	-1	0.159	1.07
ADPRM	0.49	0.688	0.99	-0.33	0.369	1.04	0.5	0.693	0.993
ADRA1A	2.27	0.988	1	-1.06	0.145	1.01	0.63	0.736	0.992
ADRA1B	0.26	0.602	0.994	-1.73	0.0419	0.944	1.99	0.977	0.996
ADRA1D	0.76	0.775	0.984	0.85	0.801	0.993	0.74	0.769	0.995
ADRA2A	0.34	0.632	0.991	1.31	0.905	0.993	1.51	0.935	0.993
ADRA2B	-0.75	0.227	1.07	-0.45	0.327	1.04	-0.61	0.271	1.05
ADRA2C	0.04	0.518	1.01	1.26	0.895	0.992	-0.23	0.408	1.02
ADRB1	1.52	0.936	0.995	0.43	0.665	1.01	0.2	0.578	1
ADRB2	1.05	0.853	0.986	-0.4	0.344	1.04	0.47	0.681	0.994
ADRB3	1.14	0.873	0.987	-1.69	0.0457	0.967	-0.68	0.249	1.06
ADRBK1	0.07	0.527	1.01	0.95	0.829	0.993	0.68	0.751	0.993
ADRBK2	0.25	0.599	0.995	-0.11	0.458	1.02	-0.02	0.491	1.02
ADRM1	0.74	0.77	0.984	2.29	0.989	0.998	0.64	0.739	0.992
ADSL	-1.57	0.0578	1.05	-0.91	0.182	1.04	0.79	0.784	0.995
ADSSL1	-0.29	0.388	1.02	1.71	0.956	0.994	0.45	0.674	0.995
ADTRP	-0.7	0.241	1.06	0.09	0.538	1.01	0.25	0.6	1
AEBP1	0.73	0.768	0.985	0.8	0.789	0.993	-0.72	0.236	1.06
AEBP2	1.47	0.929	0.994	2.1	0.982	0.998	2.83	0.998	1
AEN	1.39	0.918	0.993	-1.31	0.0959	1.01	1.06	0.854	0.99
AES	0.29	0.615	0.995	0.5	0.69	1.01	1.31	0.905	0.993
AFAP1	0.08	0.531	1	-0.49	0.312	1.04	-0.66	0.256	1.05
AFAP1L1	0.22	0.586	0.998	-0.58	0.282	1.04	-1.48	0.0689	1.05
AFAP1L2	-0.9	0.183	1.08	-1.03	0.152	1.02	0.33	0.628	1
AFF1	0.92	0.822	0.985	1.42	0.922	0.991	1.31	0.905	0.993
AFF2	-1.72	0.0428	1.01	-2.6	0.00466	0.566	0.66	0.746	0.992
AFF3	0.15	0.558	1	1.12	0.87	0.993	-1	0.158	1.07
AFF4	-0.57	0.283	1.04	1.34	0.91	0.993	1.68	0.953	0.994
AFG3L2	-1.93	0.0266	0.915	0.33	0.63	1.01	-0.12	0.452	1.02
AFM	0.36	0.639	0.99	1.35	0.912	0.993	0.35	0.636	1
AFMID	0.93	0.823	0.985	0.67	0.747	0.998	1.77	0.962	0.995
AFP	-0.81	0.209	1.07	2.24	0.988	0.998	1.83	0.967	0.996
AFTPH	0.23	0.59	0.998	-0.07	0.472	1.02	0.29	0.616	1
AGA	-1.08	0.141	1.08	0.18	0.572	1.01	0.06	0.523	1.01
AGAP1	0.02	0.508	1.01	0.23	0.591	1.01	1.02	0.846	0.989
AGAP2	-3.51	0.00022	0.192	-0.31	0.377	1.04	1.49	0.932	0.994
AGAP3	-2.24	0.0125	0.913	0.66	0.744	0.999	0.42	0.665	0.998
AGBL1	-0.28	0.391	1.02	1.08	0.859	0.992	-0.56	0.289	1.05
AGBL2	-0.83	0.204	1.08	-1.12	0.131	1.01	0.04	0.517	1.01
AGBL3	0.44	0.67	0.991	-0.23	0.408	1.04	0.77	0.78	0.994
AGBL4	0.42	0.662	0.991	-0.93	0.176	1.04	0.36	0.639	1
AGBL5	0.28	0.612	0.995	1.01	0.844	0.994	1.07	0.859	0.99
AGER	0.24	0.593	0.996	0.29	0.614	1.01	-1.17	0.121	1.07
AGFG1	-0.76	0.225	1.07	1.85	0.968	0.995	-0.23	0.408	1.02
AGFG2	0.83	0.798	0.984	-0.23	0.41	1.04	0.25	0.6	1
AGGF1	-0.48	0.315	1.03	-0.53	0.296	1.05	-1.41	0.0794	1.06
AGK	-0.06	0.474	1.01	0.19	0.574	1.01	0.55	0.71	0.992
AGL	-1.15	0.125	1.08	-1.1	0.137	1.01	0.1	0.541	1.01
AGMAT	-0.3	0.38	1.03	0.15	0.558	1.01	-0.73	0.231	1.06
AGMO	-0.74	0.23	1.07	0.53	0.703	1	0.52	0.698	0.994
AGO1	1.8	0.964	0.997	-0.29	0.388	1.04	0.64	0.737	0.992
AGO2	0.04	0.516	1.01	2.08	0.981	0.998	0.08	0.531	1.01
AGO3	1.58	0.943	0.996	-0.71	0.238	1.03	1.47	0.929	0.993
AGO4	-0.81	0.21	1.07	0.15	0.558	1.01	-0.66	0.255	1.06
AGPAT1	0.99	0.839	0.986	0.6	0.726	1	-0.49	0.313	1.04
AGPAT2	1.4	0.919	0.993	-0.91	0.181	1.04	-0.39	0.348	1.03
AGPAT3	1.38	0.916	0.993	-1.05	0.146	1.02	-0.9	0.185	1.07
AGPAT4	-1.31	0.0947	1.07	0.09	0.536	1.01	0.53	0.704	0.993
AGPAT5	-1.55	0.061	1.06	0.69	0.754	0.997	-0.09	0.465	1.02
AGPAT6	-0.9	0.185	1.08	0.21	0.583	1.01	-0.79	0.215	1.06
AGPAT9	-0.78	0.219	1.07	0.35	0.636	1.01	1.28	0.9	0.993
AGPS	0.35	0.638	0.99	-0.57	0.286	1.04	0.03	0.514	1.01
AGR2	-0.22	0.413	1.02	-0.35	0.363	1.04	-0.35	0.364	1.03
AGRN	-0.6	0.273	1.04	-0.3	0.383	1.04	-0.9	0.183	1.07
AGRP	1.88	0.97	0.998	-0.89	0.187	1.03	-0.76	0.225	1.06
AGT	-0.38	0.352	1.03	-0.44	0.329	1.04	-0.4	0.344	1.03
AGTPBP1	-0.14	0.445	1.02	-1.76	0.039	0.929	-1.66	0.0484	1
AGTR1	0	0.501	1.01	0.16	0.563	1.01	0.21	0.581	1
AGTR2	0.76	0.775	0.984	-0.3	0.382	1.04	0.15	0.561	1
AGTRAP	-0.25	0.4	1.02	-1.12	0.131	1.02	0.66	0.746	0.992
AGXT	-0.72	0.237	1.06	-0.59	0.278	1.04	-0.01	0.494	1.02
AGXT2	-0.45	0.327	1.03	0.65	0.741	1	-0.58	0.281	1.05
AHCTF1	-1.31	0.0951	1.06	-0.78	0.218	1.03	-1.43	0.0758	1.05
AHCY	1.3	0.903	0.99	-0.24	0.405	1.04	0.91	0.819	0.99
AHCYL1	-1.1	0.135	1.08	-1.7	0.0447	0.963	1.5	0.933	0.994
AHCYL2	0.83	0.798	0.984	-0.59	0.278	1.04	-0.28	0.391	1.02
AHDC1	-1.05	0.147	1.08	0.25	0.601	1.01	0.01	0.505	1.02
AHI1	-1.36	0.0867	1.08	1.8	0.964	0.995	0.25	0.599	1
AHNAK	-1.05	0.146	1.08	-2.07	0.0193	0.836	-0.82	0.207	1.06
AHNAK2	-0.74	0.228	1.07	0.18	0.571	1.01	-0.12	0.451	1.02
AHR	1.65	0.951	0.997	0.08	0.534	1.01	1.62	0.947	0.994
AHRR	-0.67	0.253	1.05	-1.83	0.0338	0.914	-0.15	0.439	1.02
AHSA1	1.13	0.872	0.987	-0.32	0.375	1.04	-0.46	0.324	1.04
AHSA2	-1.19	0.117	1.08	-0.51	0.304	1.05	0.26	0.601	1
AHSG	0.31	0.621	0.995	0.51	0.693	1.01	-1.53	0.0633	1.05
AICDA	-0.46	0.323	1.03	0	0.5	1.02	-0.54	0.296	1.04
AIF1L	1.12	0.869	0.987	-0.84	0.202	1.03	-1.56	0.0598	1.04
AIFM1	0.72	0.765	0.984	0.61	0.729	1	-1.03	0.152	1.07
AIFM2	-0.82	0.206	1.08	-0.53	0.3	1.05	-0.31	0.38	1.03
AIFM3	0.64	0.74	0.988	-0.46	0.322	1.04	-0.96	0.168	1.08
AIG1	1.02	0.846	0.986	-0.68	0.249	1.04	-0.26	0.396	1.02
AIM1	0.87	0.809	0.984	1.37	0.914	0.992	0.88	0.81	0.99
AIM1L	-0.97	0.166	1.08	0.52	0.698	1.01	-0.98	0.164	1.08
AIM2	0.99	0.84	0.986	-0.76	0.224	1.03	-1.04	0.148	1.07
AIMP1	-0.02	0.494	1.01	0.85	0.801	0.993	0.61	0.73	0.992
AIMP2	1.24	0.893	0.989	-0.89	0.186	1.03	-0.27	0.393	1.02
AIP	5.06	1	1	-2.48	0.00656	0.649	-1.93	0.0269	0.936
AIPL1	0.17	0.567	0.998	1.69	0.955	0.994	0.7	0.757	0.994
AIRE	0.28	0.609	0.995	-0.46	0.324	1.04	0.74	0.771	0.995
AJAP1	0.29	0.613	0.995	0.25	0.599	1.01	-0.77	0.222	1.06
AJUBA	-0.92	0.179	1.08	-0.17	0.432	1.03	-2.42	0.00779	0.651
AK1	-1.69	0.0458	1.04	0.62	0.731	1	0.14	0.555	1.01
AK5	-0.48	0.316	1.03	0.09	0.536	1.01	-1.17	0.122	1.07
AK7	-1.39	0.0829	1.08	-0.15	0.441	1.03	1.31	0.905	0.993
AK8	-0.09	0.466	1.01	-0.68	0.247	1.04	0.42	0.664	0.998
AK9	0.2	0.581	0.999	0.97	0.834	0.993	0.57	0.715	0.992
AKAP1	-0.68	0.25	1.06	1.14	0.873	0.991	1.13	0.871	0.991
AKAP10	1.5	0.934	0.995	0	0.501	1.02	1.45	0.927	0.994
AKAP11	-0.04	0.482	1.01	-0.8	0.212	1.03	-2.46	0.00694	0.628
AKAP12	-3.08	0.00105	0.417	1.73	0.959	0.994	0.87	0.809	0.991
AKAP13	0.34	0.631	0.992	0.13	0.551	1.01	-0.3	0.383	1.02
AKAP14	0.68	0.751	0.986	1.74	0.959	0.994	0.21	0.585	1
AKAP3	0.15	0.56	1	0.2	0.58	1.01	-0.5	0.31	1.04
AKAP4	-0.49	0.313	1.03	0.83	0.797	0.993	-0.82	0.207	1.06
AKAP5	1.06	0.856	0.986	0.52	0.697	1.01	0.26	0.604	1
AKAP6	-0.04	0.482	1.01	-0.08	0.468	1.02	-0.17	0.434	1.02
AKAP7	-0.09	0.464	1.01	-0.77	0.221	1.03	-0.62	0.267	1.05
AKAP8	-0.12	0.451	1.02	0.28	0.612	1.01	1.38	0.917	0.994
AKAP8L	0.17	0.567	0.999	-0.12	0.454	1.02	0.43	0.668	0.997
AKAP9	0.89	0.812	0.984	-0.49	0.311	1.05	-1.31	0.0956	1.07
AKIP1	-0.46	0.324	1.03	-0.6	0.273	1.04	-0.2	0.419	1.02
AKIRIN2	-0.3	0.381	1.03	-1.07	0.142	1.01	0.41	0.659	1
AKNA	1.21	0.887	0.989	0.8	0.788	0.993	-1.15	0.125	1.06
AKNAD1	0.07	0.528	1	-0.83	0.204	1.03	-1.19	0.117	1.07
AKR1A1	-1.09	0.138	1.08	0.58	0.718	1	-1.63	0.0517	1.01
AKR1B1	0.49	0.689	0.99	0.7	0.758	0.997	1.1	0.863	0.99
AKR1C3	1.39	0.917	0.993	-0.02	0.49	1.02	-0.26	0.398	1.02
AKR1D1	-0.07	0.47	1.01	0.28	0.611	1.01	0.45	0.673	0.995
AKR1E2	-0.63	0.265	1.05	0.85	0.802	0.993	-0.04	0.483	1.02
AKR7A2	-1.38	0.0834	1.08	-0.07	0.473	1.02	2.46	0.993	1
AKT1	2.61	0.995	1	-0.5	0.309	1.05	-0.31	0.38	1.03
AKT1S1	-0.4	0.345	1.03	0.21	0.584	1.01	-0.36	0.361	1.03
AKT2	-1.98	0.0237	0.904	0.11	0.545	1.01	2.53	0.994	1
AKT3	-0.04	0.483	1.01	0.16	0.562	1.01	0.11	0.542	1.01
ALAD	1.25	0.894	0.989	-0.78	0.218	1.03	0.61	0.729	0.993
ALAS1	-0.01	0.498	1	-0.06	0.475	1.02	0.24	0.595	1
ALAS2	-0.72	0.234	1.07	-0.87	0.192	1.03	0.03	0.514	1.01
ALB	-0.62	0.266	1.05	1.63	0.948	0.995	1.2	0.885	0.991
ALCAM	0.62	0.731	0.988	0.22	0.586	1.01	0.66	0.746	0.991
ALDH16A1	-0.51	0.304	1.04	0.19	0.575	1.01	-0.88	0.191	1.07
ALDH18A1	1.39	0.918	0.993	0.25	0.599	1.01	-0.27	0.394	1.02
ALDH1A1	-0.38	0.352	1.03	-0.44	0.331	1.04	-1.09	0.138	1.07
ALDH1A2	-0.88	0.188	1.08	0.5	0.691	1.01	0.6	0.726	0.993
ALDH1A3	0.11	0.543	1	-0.4	0.344	1.04	0.44	0.669	0.997
ALDH1B1	-0.28	0.388	1.02	-0.99	0.162	1.02	-0.2	0.419	1.02
ALDH1L1	0.57	0.717	0.988	-0.32	0.376	1.04	-0.88	0.189	1.07
ALDH1L2	-0.45	0.326	1.03	-0.75	0.228	1.03	1.54	0.938	0.994
ALDH2	-1.27	0.101	1.07	0.16	0.564	1.01	-0.28	0.389	1.02
ALDH3A1	0.03	0.514	1.01	-0.36	0.361	1.04	-0.04	0.483	1.02
ALDH3A2	0.81	0.791	0.984	0.95	0.828	0.994	-0.51	0.307	1.04
ALDH3B2	-0.74	0.23	1.07	-2.52	0.00589	0.617	-0.01	0.498	1.02
ALDH4A1	-0.05	0.481	1.01	0.3	0.619	1.01	0.87	0.807	0.991
ALDH5A1	0.9	0.816	0.984	-1.85	0.0323	0.906	-1.26	0.103	1.07
ALDH6A1	1.48	0.931	0.994	-1.19	0.117	1.01	0.62	0.734	0.992
ALDH7A1	0.99	0.839	0.987	1.59	0.944	0.994	0.32	0.624	1
ALDH8A1	0.67	0.748	0.986	-2.59	0.00482	0.569	0.22	0.587	1
ALDH9A1	-0.42	0.335	1.03	-1.92	0.0275	0.876	-0.88	0.19	1.07
ALDOA	1.97	0.976	0.999	0.99	0.84	0.994	0.81	0.79	0.994
ALDOB	0.14	0.557	1	-1.23	0.109	1.01	0.03	0.513	1.01
ALDOC	-0.78	0.219	1.07	0.91	0.82	0.993	1.88	0.97	0.996
ALG1	-1.35	0.0887	1.08	0.35	0.636	1.01	1.26	0.895	0.993
ALG11	-0.72	0.236	1.06	1.75	0.96	0.994	-1.61	0.0539	1.01
ALG12	2.32	0.99	1	0.41	0.658	1.01	1.37	0.914	0.994
ALG13	-0.49	0.311	1.03	0.51	0.693	1.01	0.02	0.506	1.01
ALG14	-2.66	0.00394	0.702	0.69	0.754	0.997	-0.33	0.37	1.03
ALG2	0.66	0.744	0.988	0.48	0.686	1.01	-0.21	0.418	1.02
ALG3	3.55	1	1	0.84	0.8	0.994	0.02	0.508	1.01
ALG5	1.53	0.937	0.995	0.08	0.534	1.01	-0.01	0.495	1.02
ALG6	-0.31	0.38	1.03	-0.88	0.189	1.03	-0.96	0.168	1.08
ALG8	0.95	0.829	0.986	-1.03	0.151	1.02	-0.13	0.448	1.02
ALG9	1.58	0.943	0.996	0.97	0.833	0.993	-0.29	0.385	1.03
ALK	-1.12	0.131	1.07	0.29	0.615	1.01	1.02	0.845	0.989
ALKBH1	0.52	0.697	0.991	0.8	0.787	0.993	-1.04	0.149	1.07
ALKBH2	0.44	0.67	0.99	0.78	0.784	0.994	0.75	0.775	0.995
ALKBH3	-0.62	0.269	1.05	-0.58	0.28	1.04	1.01	0.845	0.989
ALKBH4	0.77	0.779	0.984	0.94	0.825	0.994	-0.89	0.185	1.07
ALKBH5	2.28	0.989	1	0.36	0.641	1.01	2.05	0.98	0.997
ALKBH6	1.3	0.904	0.99	-0.41	0.34	1.04	0.31	0.622	1
ALKBH7	0.38	0.646	0.991	1.38	0.915	0.991	0.39	0.652	1
ALKBH8	-0.61	0.27	1.05	-0.1	0.46	1.02	1.02	0.845	0.989
ALLC	-0.15	0.442	1.02	0.79	0.785	0.994	-0.21	0.416	1.02
ALMS1	0.57	0.715	0.988	0.74	0.771	0.995	0.36	0.64	1
ALOX12	0.27	0.607	0.995	0.14	0.555	1.01	0.26	0.603	1
ALOX12B	-0.57	0.286	1.04	-0.1	0.46	1.02	-0.35	0.365	1.03
ALOX15	-0.3	0.382	1.03	0.22	0.586	1.01	0.48	0.686	0.993
ALOX15B	-0.08	0.47	1.01	-0.5	0.309	1.04	2.36	0.991	1
ALOX5	-0.52	0.3	1.03	-0.11	0.457	1.02	0.72	0.766	0.995
ALOX5AP	0.16	0.563	0.999	0.04	0.517	1.02	-0.81	0.209	1.06
ALOXE3	0.37	0.646	0.991	1.04	0.851	0.994	1.11	0.867	0.99
ALPI	0.41	0.659	0.992	-0.86	0.196	1.03	-1.08	0.141	1.07
ALPK1	0.38	0.649	0.991	1.02	0.845	0.994	2.42	0.992	1
ALPK2	1.18	0.882	0.988	0.01	0.503	1.02	-1.26	0.104	1.07
ALPK3	1.07	0.857	0.986	0	0.5	1.02	-0.44	0.331	1.04
ALPL	0.3	0.618	0.994	-0.35	0.364	1.04	-0.71	0.239	1.06
ALS2	1.19	0.882	0.988	0.17	0.568	1.01	-0.32	0.375	1.02
ALS2CL	0.85	0.803	0.983	1.12	0.868	0.993	-0.02	0.494	1.02
ALS2CR11	0.33	0.628	0.992	-0.53	0.299	1.05	-0.51	0.306	1.05
ALS2CR12	0.02	0.507	1.01	-1.69	0.0453	0.963	0.04	0.516	1.01
ALX1	-0.43	0.332	1.04	1.37	0.915	0.992	0.37	0.644	1
ALX3	0.71	0.761	0.984	-0.44	0.331	1.04	-0.51	0.306	1.05
ALX4	-1.96	0.0252	0.903	0.29	0.612	1.01	-1.44	0.0751	1.06
ALYREF	1.18	0.88	0.988	-0.14	0.445	1.03	1.69	0.955	0.994
AMACR	0.78	0.781	0.983	-1.34	0.0908	1	1.17	0.88	0.991
AMBN	-1.24	0.107	1.07	0.99	0.839	0.994	1.41	0.92	0.993
AMBP	0	0.501	1.01	0.64	0.739	1	-0.4	0.344	1.03
AMBRA1	-0.18	0.429	1.02	-1.16	0.123	1.02	0.51	0.694	0.994
AMDHD1	0.43	0.667	0.991	-1.77	0.0386	0.925	-0.28	0.391	1.02
AMDHD2	-0.47	0.318	1.03	-1.08	0.14	1.01	-1.48	0.0698	1.05
AMER1	0.88	0.811	0.984	0.58	0.718	1	0.79	0.784	0.994
AMER2	-1.56	0.0598	1.06	-0.61	0.271	1.04	0.98	0.836	0.989
AMER3	0.34	0.633	0.99	0.03	0.51	1.02	0.59	0.723	0.993
AMFR	0.18	0.573	0.999	-1.63	0.051	0.978	-0.22	0.413	1.02
AMH	-0.58	0.28	1.04	-0.13	0.449	1.03	-0.65	0.259	1.05
AMHR2	-0.07	0.473	1.01	0.03	0.513	1.02	1.46	0.928	0.994
AMICA1	-0.15	0.439	1.02	-0.66	0.254	1.04	1.05	0.854	0.99
AMIGO1	-0.46	0.324	1.03	-1.41	0.0786	1	-0.65	0.257	1.05
AMIGO2	-0.48	0.316	1.03	-0.47	0.318	1.04	0.05	0.521	1.01
AMMECR1	1.26	0.897	0.99	-0.88	0.19	1.03	-0.46	0.323	1.04
AMMECR1L	-0.59	0.277	1.04	0.53	0.702	1	-0.46	0.324	1.04
AMN	1.29	0.901	0.989	-0.56	0.287	1.04	-1.39	0.0823	1.07
AMN1	-0.08	0.468	1.01	0.34	0.633	1.01	0.56	0.711	0.992
AMOT	-0.05	0.479	1.01	0.43	0.665	1.01	0.31	0.62	1
AMOTL1	1.04	0.85	0.986	-0.4	0.346	1.04	-2.21	0.0136	0.814
AMOTL2	-0.52	0.302	1.03	0.46	0.678	1.01	-0.73	0.233	1.06
AMPD1	-0.74	0.23	1.07	-0.16	0.437	1.03	1.03	0.849	0.989
AMPD2	1.22	0.889	0.989	-0.78	0.218	1.03	-0.22	0.412	1.02
AMPD3	2.2	0.986	1	2.13	0.983	0.998	-0.1	0.459	1.02
AMPH	-1.23	0.109	1.08	0.87	0.807	0.992	-0.24	0.405	1.02
AMT	0.86	0.804	0.983	0.4	0.656	1.01	-0.66	0.255	1.06
AMTN	-1.16	0.122	1.08	0.59	0.722	1	0.53	0.702	0.992
AMZ1	-1.14	0.128	1.08	-0.85	0.199	1.03	1.09	0.861	0.99
ANAPC11	-0.24	0.405	1.02	0.54	0.705	1	2.25	0.988	0.999
ANAPC13	1.08	0.861	0.987	0.77	0.779	0.994	-1	0.158	1.07
ANAPC15	2.62	0.996	1	-0.84	0.202	1.03	-1.9	0.0287	0.943
ANAPC16	-0.79	0.215	1.07	0.28	0.612	1.01	1.19	0.884	0.991
ANAPC2	-1.17	0.121	1.08	0.62	0.731	1	1.46	0.927	0.994
ANAPC4	-1.31	0.0955	1.06	-1.18	0.119	1.02	0.19	0.576	1.01
ANAPC5	-0.47	0.317	1.03	1.25	0.895	0.992	-1.44	0.0753	1.05
ANAPC7	-0.79	0.214	1.07	-0.64	0.262	1.04	-2.33	0.00999	0.718
ANG	0.65	0.742	0.989	-0.1	0.458	1.02	1.25	0.895	0.992
ANGEL1	1.59	0.944	0.996	0.11	0.542	1.01	0.54	0.704	0.993
ANGEL2	0.27	0.605	0.994	-1.4	0.0815	1	1.64	0.95	0.995
ANGPT1	0.51	0.695	0.991	-0.28	0.391	1.04	-0.13	0.449	1.02
ANGPT2	-0.52	0.3	1.03	-0.91	0.181	1.04	-0.13	0.447	1.02
ANGPT4	0.73	0.766	0.985	1.63	0.949	0.995	1.7	0.955	0.994
ANGPTL1	-0.62	0.269	1.05	-0.67	0.251	1.04	1.34	0.91	0.994
ANGPTL2	0.13	0.552	1	0.65	0.741	1	1.53	0.937	0.994
ANGPTL3	-1.12	0.132	1.07	-0.02	0.491	1.02	-0.08	0.466	1.02
ANGPTL4	-0.61	0.269	1.05	1.18	0.88	0.993	0.48	0.685	0.993
ANGPTL5	-0.61	0.27	1.05	-0.38	0.353	1.04	-1.18	0.119	1.08
ANGPTL6	-0.63	0.264	1.05	-0.05	0.482	1.02	-1.15	0.125	1.06
ANGPTL7	0.86	0.805	0.983	-1.78	0.0378	0.927	-0.49	0.313	1.04
ANHX	0.24	0.594	0.996	-1.26	0.105	1.01	-1.39	0.0829	1.07
ANK1	-0.01	0.498	1	0.37	0.646	1.01	-0.45	0.325	1.04
ANK2	-0.08	0.468	1.01	0.74	0.77	0.995	-0.31	0.378	1.03
ANK3	0.5	0.69	0.99	0.56	0.711	1	-1.01	0.157	1.08
ANKAR	-0.83	0.202	1.08	-1.16	0.123	1.02	-1.26	0.104	1.07
ANKDD1A	1.66	0.952	0.997	-0.09	0.462	1.02	-0.79	0.216	1.06
ANKDD1B	0.05	0.518	1.01	-0.65	0.256	1.04	0.93	0.824	0.991
ANKEF1	0.14	0.556	1	0.44	0.67	1.01	0.52	0.7	0.993
ANKFN1	0.48	0.685	0.989	0.87	0.808	0.992	1.07	0.858	0.99
ANKFY1	-1.06	0.144	1.08	1.13	0.87	0.993	0.58	0.721	0.993
ANKH	-1.23	0.11	1.08	-1.04	0.149	1.02	-0.7	0.242	1.06
ANKIB1	0.29	0.616	0.995	0.51	0.695	1.01	0	0.499	1.02
ANKK1	-0.17	0.433	1.02	0.22	0.588	1.01	-0.34	0.366	1.03
ANKLE1	-1.07	0.143	1.08	0.46	0.678	1.01	0.41	0.657	1
ANKLE2	0.45	0.675	0.991	0.46	0.677	1.01	0.54	0.706	0.992
ANKMY1	0.79	0.785	0.984	-1.56	0.0592	0.959	1.49	0.932	0.994
ANKMY2	-0.57	0.286	1.04	-1.05	0.147	1.02	-1.52	0.0648	1.05
ANKRA2	-0.16	0.436	1.02	-0.8	0.213	1.03	1.16	0.877	0.991
ANKRD1	-0.09	0.464	1.01	-0.05	0.479	1.02	0.4	0.657	1
ANKRD10	-1.24	0.107	1.07	-0.8	0.212	1.03	0.11	0.543	1.01
ANKRD11	0.24	0.593	0.996	-0.95	0.17	1.03	0.18	0.572	1.01
ANKRD12	0.15	0.561	0.999	1.04	0.851	0.994	0.38	0.647	1
ANKRD13A	1.81	0.965	0.998	0.81	0.791	0.993	-0.23	0.409	1.02
ANKRD13B	-0.12	0.454	1.02	1.34	0.909	0.993	1.63	0.949	0.994
ANKRD13C	-0.53	0.297	1.03	-0.88	0.19	1.03	1.06	0.855	0.99
ANKRD13D	0.3	0.618	0.994	-0.19	0.426	1.03	-0.59	0.276	1.05
ANKRD16	0.93	0.824	0.985	0.36	0.641	1.01	0.83	0.796	0.994
ANKRD17	-0.24	0.404	1.02	0.4	0.656	1.01	2.23	0.987	0.999
ANKRD2	-0.78	0.217	1.07	-1.57	0.058	0.957	0.52	0.699	0.993
ANKRD22	-0.02	0.49	1.01	-0.05	0.479	1.02	0.1	0.541	1.01
ANKRD23	-0.31	0.377	1.03	-0.07	0.474	1.02	0.01	0.503	1.02
ANKRD24	1.47	0.929	0.994	-0.48	0.317	1.04	0.14	0.558	1.01
ANKRD26	-0.56	0.289	1.04	0.15	0.558	1.01	1.02	0.846	0.99
ANKRD27	0.9	0.816	0.984	-0.03	0.49	1.02	0.82	0.794	0.994
ANKRD28	-1.43	0.077	1.08	0.44	0.671	1.01	-0.72	0.237	1.06
ANKRD29	1.18	0.881	0.988	-0.49	0.311	1.05	-0.43	0.333	1.04
ANKRD30B	-1.25	0.105	1.07	-0.2	0.419	1.03	-1.22	0.111	1.07
ANKRD31	-0.33	0.371	1.03	-0.28	0.39	1.04	0.41	0.658	1
ANKRD32	-0.68	0.248	1.06	-1.2	0.115	1.01	-2.41	0.008	0.662
ANKRD33	-1.47	0.0709	1.06	-0.18	0.43	1.03	0.8	0.789	0.994
ANKRD33B	-1.1	0.136	1.08	-0.81	0.209	1.03	0.5	0.692	0.993
ANKRD34A	-0.58	0.28	1.04	1.89	0.97	0.995	1.01	0.843	0.989
ANKRD34B	-0.31	0.38	1.03	1.49	0.932	0.992	-0.21	0.418	1.02
ANKRD34C	-0.4	0.345	1.03	0.84	0.8	0.994	-1.66	0.0483	1
ANKRD35	1.74	0.959	0.997	0.59	0.723	1	-0.47	0.318	1.04
ANKRD36C	-0.19	0.424	1.02	0.37	0.645	1.01	1.04	0.85	0.99
ANKRD37	0.61	0.728	0.989	0.5	0.692	1.01	1.05	0.853	0.99
ANKRD39	0.33	0.63	0.992	1.24	0.893	0.993	-1.47	0.0712	1.05
ANKRD40	0.71	0.76	0.985	0.54	0.705	1	-0.09	0.465	1.02
ANKRD42	-0.7	0.243	1.06	-0.55	0.293	1.05	0.73	0.768	0.996
ANKRD44	-1.43	0.0762	1.08	-0.36	0.358	1.04	-0.34	0.367	1.03
ANKRD45	0.16	0.565	0.999	-2.38	0.00869	0.692	-0.73	0.234	1.06
ANKRD46	-1.17	0.121	1.09	0.56	0.713	1	0.62	0.734	0.992
ANKRD49	0.73	0.768	0.984	-1.74	0.0414	0.94	-3.14	0.000852	0.266
ANKRD50	-0.67	0.252	1.05	-0.48	0.316	1.04	0.28	0.609	1
ANKRD52	-0.21	0.416	1.02	1.04	0.85	0.994	2.02	0.978	0.997
ANKRD53	-0.84	0.201	1.08	0.12	0.547	1.01	-2.37	0.00892	0.689
ANKRD54	0.79	0.786	0.984	-1.93	0.0266	0.861	0.03	0.511	1.01
ANKRD55	1.01	0.844	0.986	0.8	0.788	0.993	-0.65	0.258	1.05
ANKRD6	0.35	0.636	0.99	-0.74	0.23	1.03	-0.33	0.369	1.03
ANKRD61	0.83	0.798	0.984	0.17	0.566	1.01	-0.66	0.253	1.06
ANKRD62	-0.38	0.35	1.03	0.33	0.629	1.01	-0.07	0.472	1.02
ANKRD63	-0.99	0.162	1.08	-0.95	0.17	1.03	-0.43	0.335	1.04
ANKRD65	-0.19	0.425	1.02	2.04	0.979	0.997	-0.13	0.447	1.02
ANKRD66	0.72	0.765	0.984	-0.51	0.306	1.04	-1.1	0.136	1.07
ANKRD7	-0.33	0.37	1.03	0.38	0.646	1.01	-0.12	0.454	1.02
ANKRD9	0.72	0.763	0.984	-0.42	0.338	1.04	-0.04	0.486	1.02
ANKS1A	0.32	0.626	0.993	-1.29	0.0989	1.01	0.86	0.806	0.991
ANKS1B	-1.58	0.057	1.06	-1.53	0.063	0.969	0.03	0.513	1.01
ANKS3	0.61	0.73	0.989	-0.02	0.491	1.02	0.32	0.624	1
ANKS4B	-0.05	0.48	1.01	0.24	0.596	1.01	-0.51	0.307	1.04
ANKS6	0.68	0.752	0.985	0.66	0.744	0.999	-0.34	0.369	1.03
ANKUB1	0.55	0.708	0.988	1.05	0.853	0.994	-0.51	0.304	1.05
ANKZF1	1.18	0.88	0.988	-0.31	0.377	1.04	-0.02	0.494	1.02
ANLN	2.02	0.978	0.999	-1.01	0.156	1.02	-0.21	0.417	1.02
ANO1	-0.51	0.304	1.04	-1.16	0.124	1.02	-0.47	0.32	1.04
ANO10	0.05	0.518	1.01	0.46	0.679	1.01	-0.59	0.279	1.05
ANO2	0.84	0.801	0.984	-0.97	0.165	1.03	0.6	0.726	0.993
ANO3	-1.08	0.14	1.08	-2.29	0.0111	0.722	-1.09	0.137	1.07
ANO4	-0.16	0.436	1.02	2.33	0.99	0.998	0.93	0.824	0.991
ANO5	0.7	0.759	0.985	-0.22	0.411	1.04	-1.2	0.116	1.07
ANO6	0.41	0.66	0.992	1.2	0.885	0.993	1.88	0.97	0.996
ANO7	-0.05	0.479	1.01	-0.86	0.195	1.03	-1.12	0.131	1.06
ANO8	0.1	0.542	1	0.51	0.697	1.01	0.63	0.735	0.992
ANO9	0.27	0.605	0.994	0.33	0.628	1.01	0.81	0.79	0.994
ANP32A	-0.37	0.355	1.03	-1.09	0.138	1.01	-1.31	0.0957	1.07
ANP32E	-1.96	0.025	0.9	-0.07	0.47	1.02	-0.1	0.461	1.02
ANPEP	0.41	0.66	0.992	-0.92	0.18	1.04	-0.37	0.355	1.03
ANTXR1	-0.56	0.286	1.04	0.33	0.628	1.01	0.79	0.784	0.994
ANTXR2	0.31	0.623	0.994	0.88	0.81	0.992	0.13	0.551	1.01
ANTXRL	-0.52	0.302	1.03	-0.59	0.278	1.04	1.08	0.859	0.99
ANXA1	-1.07	0.142	1.08	0.03	0.51	1.02	0.93	0.823	0.99
ANXA10	-0.21	0.417	1.02	1.36	0.913	0.992	-0.25	0.402	1.02
ANXA11	0.42	0.664	0.991	-0.35	0.365	1.04	-1.21	0.114	1.07
ANXA13	0.39	0.651	0.992	-0.54	0.295	1.05	-0.87	0.193	1.07
ANXA2R	-0.42	0.337	1.03	1.87	0.97	0.995	-1.95	0.0257	0.931
ANXA3	-0.08	0.47	1.01	0.49	0.687	1.01	-0.15	0.439	1.02
ANXA4	-0.32	0.374	1.03	-1.62	0.053	0.971	1.49	0.932	0.994
ANXA5	0.31	0.622	0.994	0.06	0.523	1.02	0.76	0.776	0.995
ANXA6	0.34	0.632	0.991	-0.26	0.397	1.04	0.53	0.703	0.993
ANXA7	0.7	0.757	0.985	1.2	0.884	0.993	-1.91	0.0282	0.943
ANXA9	0.67	0.747	0.987	0.1	0.541	1.01	0.1	0.54	1.01
AOAH	-0.51	0.306	1.03	-1.95	0.0257	0.852	-0.34	0.367	1.03
AOC2	0.09	0.538	1	0.91	0.818	0.993	-2.32	0.0101	0.717
AOC3	0.69	0.755	0.986	-0.12	0.453	1.02	0.99	0.839	0.989
AOX1	-0.36	0.36	1.03	-0.51	0.304	1.05	-0.73	0.234	1.06
AP1AR	-1.07	0.142	1.08	-0.42	0.338	1.04	0.02	0.509	1.01
AP1B1	1.65	0.95	0.997	-0.73	0.233	1.03	-0.85	0.197	1.06
AP1G1	1.23	0.89	0.989	0.48	0.683	1.01	-1.18	0.12	1.08
AP1G2	-1.52	0.0645	1.04	-0.84	0.2	1.03	-0.75	0.227	1.06
AP1M1	-0.3	0.38	1.03	-0.39	0.347	1.04	-1.15	0.125	1.06
AP1M2	-0.43	0.334	1.03	-0.04	0.486	1.02	1.46	0.928	0.994
AP1S1	0.66	0.744	0.988	-1.71	0.0438	0.959	0.11	0.542	1.01
AP1S3	1.1	0.865	0.987	-0.49	0.312	1.04	1.04	0.852	0.99
AP2A1	-0.22	0.412	1.02	1.51	0.935	0.993	0.44	0.671	0.995
AP2A2	0.6	0.724	0.988	-0.86	0.195	1.03	-0.99	0.161	1.07
AP2B1	1.53	0.937	0.995	-0.76	0.223	1.03	-0.25	0.402	1.02
AP2M1	1.54	0.939	0.996	0.02	0.506	1.02	0.48	0.686	0.993
AP2S1	-0.27	0.394	1.02	1.16	0.876	0.992	0.42	0.663	0.998
AP3B1	-0.15	0.442	1.02	1.92	0.973	0.996	0.09	0.536	1.01
AP3B2	-0.35	0.363	1.03	-0.74	0.23	1.03	-0.12	0.453	1.02
AP3D1	0.25	0.599	0.995	1.65	0.95	0.995	0.39	0.651	1
AP3M1	-1.64	0.0508	1.04	0	0.501	1.02	-0.95	0.172	1.07
AP3M2	-0.19	0.426	1.02	-0.9	0.184	1.03	0.51	0.695	0.994
AP3S2	-0.19	0.423	1.02	0.95	0.829	0.994	-0.43	0.335	1.04
AP4B1	0.72	0.765	0.984	0.22	0.587	1.01	-1.75	0.0397	0.981
AP4E1	-0.26	0.399	1.02	0.45	0.673	1.01	-0.65	0.259	1.05
AP4M1	-0.47	0.321	1.03	1.16	0.878	0.992	0.4	0.654	1
AP5B1	0.42	0.661	0.992	-2.7	0.00344	0.554	-1.4	0.0806	1.06
AP5M1	-1.31	0.0947	1.07	0.27	0.606	1.01	-0.22	0.411	1.02
AP5S1	-0.05	0.479	1.01	0	0.501	1.02	1.61	0.946	0.994
AP5Z1	-0.78	0.217	1.07	1	0.842	0.995	-0.26	0.396	1.02
APAF1	0.46	0.678	0.99	-0.07	0.471	1.02	-0.04	0.485	1.02
APBA1	0.01	0.502	1.01	-1.81	0.0351	0.92	-0.35	0.364	1.03
APBA2	0.01	0.506	1.01	-2.63	0.00422	0.554	-0.75	0.227	1.06
APBA3	0.61	0.729	0.989	-0.78	0.217	1.03	0.95	0.828	0.991
APBB1	1.63	0.949	0.997	0.13	0.551	1.01	0.11	0.543	1.01
APBB1IP	1	0.842	0.986	0.5	0.69	1.01	-0.41	0.342	1.04
APBB2	-0.16	0.437	1.02	1.33	0.909	0.993	1.4	0.919	0.993
APBB3	0.13	0.55	1	-1.51	0.0654	0.982	-0.05	0.482	1.02
APC	1.45	0.927	0.994	0.77	0.779	0.994	-1.01	0.156	1.08
APC2	0.08	0.532	1	-0.62	0.268	1.04	-1.98	0.0236	0.911
APCDD1	-0.27	0.395	1.02	0.57	0.717	1	0.49	0.688	0.992
APCDD1L	0.02	0.508	1.01	0.17	0.566	1.01	1.96	0.975	0.996
APCS	0.69	0.756	0.985	-1.89	0.0294	0.901	1	0.841	0.989
APEH	-1.04	0.149	1.08	1.03	0.849	0.994	1.47	0.929	0.993
APEX1	-3.5	0.00023	0.192	-1.73	0.0415	0.941	-1.73	0.0421	0.99
APEX2	-3.13	0.000862	0.407	-0.14	0.445	1.03	-2.63	0.00424	0.497
APH1A	0.24	0.593	0.997	-0.89	0.186	1.03	-0.05	0.481	1.02
APH1B	0.39	0.65	0.991	-0.55	0.293	1.05	-0.05	0.481	1.02
APLF	0.52	0.699	0.99	-0.67	0.253	1.04	-0.38	0.351	1.03
APLN	0.67	0.748	0.986	0.64	0.738	1	-2.07	0.0191	0.88
APLNR	-0.16	0.434	1.02	-1.87	0.0306	0.916	0.48	0.685	0.993
APLP1	0.03	0.514	1.01	-1.04	0.148	1.02	1.54	0.938	0.994
APLP2	0.72	0.764	0.984	-1.63	0.0517	0.98	1.73	0.958	0.994
APMAP	-0.89	0.187	1.08	1.66	0.951	0.995	2.42	0.992	1
APOA1	-0.08	0.469	1.01	-0.17	0.432	1.03	-2.51	0.00608	0.594
APOA1BP	1.26	0.896	0.989	-0.54	0.293	1.05	1.42	0.922	0.994
APOA2	-0.53	0.297	1.03	-0.2	0.42	1.03	-0.99	0.161	1.07
APOA4	-0.22	0.412	1.02	0.46	0.675	1.01	-0.9	0.184	1.07
APOA5	-2.48	0.0065	0.806	0.96	0.832	0.993	-1.59	0.0563	1.02
APOB	-0.69	0.246	1.06	-0.78	0.218	1.03	1.11	0.867	0.99
APOBEC1	-0.03	0.487	1.01	-0.35	0.364	1.04	0.56	0.711	0.992
APOBEC2	-0.1	0.458	1.01	-0.04	0.483	1.02	0.62	0.731	0.992
APOBEC3A	0.32	0.626	0.993	-0.12	0.453	1.02	-1	0.159	1.07
APOBEC3D	0.14	0.554	1	0.55	0.708	1	1.24	0.893	0.993
APOBEC3G	-2.12	0.017	0.914	1.13	0.871	0.993	-0.24	0.406	1.02
APOBEC3H	0.08	0.53	1	0.2	0.581	1.01	0.14	0.558	1.01
APOBR	-1	0.16	1.08	-2.65	0.00402	0.566	-0.09	0.466	1.02
APOC3	0.59	0.723	0.988	-1.48	0.0691	0.984	-0.86	0.196	1.06
APOC4	0.96	0.832	0.987	0.23	0.591	1.01	-0.49	0.311	1.04
APOD	-0.61	0.271	1.05	0.71	0.76	0.997	0.04	0.514	1.01
APOE	-1.75	0.0404	0.993	0.24	0.594	1.01	0.08	0.534	1.01
APOF	0.51	0.696	0.991	0.72	0.765	0.997	-0.98	0.165	1.08
APOH	0.45	0.675	0.99	0.48	0.685	1.01	1.85	0.968	0.996
APOL1	-0.01	0.495	1	-0.49	0.312	1.04	-1.52	0.0646	1.05
APOL2	-1.25	0.106	1.07	-0.4	0.344	1.04	0.51	0.694	0.994
APOL3	0.34	0.632	0.991	0.06	0.526	1.02	-0.59	0.278	1.05
APOL5	0.9	0.815	0.984	0.53	0.703	1	-0.17	0.432	1.02
APOL6	-2.71	0.00339	0.658	-0.08	0.466	1.02	-1.2	0.115	1.07
APOLD1	-1.62	0.053	1.04	1.41	0.921	0.991	-0.96	0.169	1.08
APOM	-1.66	0.0489	1.04	0.2	0.581	1.01	-2.1	0.0177	0.855
APOO	-0.07	0.474	1.01	-0.07	0.473	1.02	0.32	0.626	1
APOOL	0.52	0.698	0.99	-2.01	0.0224	0.834	-0.24	0.406	1.02
APP	0.85	0.801	0.984	1.05	0.854	0.994	-0.97	0.167	1.08
APPBP2	0.53	0.703	0.989	0.92	0.82	0.993	-0.56	0.286	1.05
APPL1	0.7	0.758	0.985	0.7	0.758	0.997	0.56	0.713	0.992
APPL2	-1.05	0.147	1.08	-0.4	0.343	1.04	-0.4	0.346	1.03
APRT	-0.98	0.163	1.08	1.56	0.941	0.994	1.63	0.948	0.994
APTX	0.7	0.757	0.985	-0.12	0.453	1.02	-1.39	0.0824	1.07
AQP1	-0.77	0.222	1.07	-1.24	0.107	1.01	-0.46	0.322	1.04
AQP10	0.2	0.578	0.999	-1	0.158	1.02	-2.77	0.00282	0.439
AQP11	0.63	0.736	0.988	0.35	0.636	1.01	0.01	0.502	1.02
AQP2	0.02	0.508	1.01	1	0.84	0.994	-0.32	0.374	1.02
AQP3	0.7	0.758	0.985	-0.94	0.174	1.04	-1.13	0.129	1.06
AQP4	2.73	0.997	1	1.49	0.931	0.992	-0.68	0.248	1.05
AQP5	0.69	0.754	0.986	-0.38	0.354	1.04	0.15	0.559	1.01
AQP6	-1.46	0.0728	1.07	1.1	0.863	0.992	1.16	0.877	0.991
AQP8	0.11	0.542	1	-0.24	0.405	1.04	0.02	0.51	1.01
AQP9	0.67	0.748	0.987	0.4	0.655	1.01	-0.15	0.438	1.02
AQR	-0.73	0.232	1.07	-0.4	0.345	1.04	0.01	0.505	1.01
AR	0.25	0.597	0.995	-0.56	0.287	1.04	0.31	0.623	1
ARAF	-1.53	0.0628	1.05	1.4	0.92	0.991	1.8	0.964	0.996
ARAP1	-1.94	0.0261	0.916	1.11	0.867	0.993	-2.95	0.00159	0.392
ARAP2	-0.77	0.221	1.07	1.98	0.976	0.996	-0.29	0.385	1.03
ARAP3	-0.59	0.278	1.04	-0.54	0.294	1.05	0.45	0.675	0.995
ARC	-0.07	0.473	1.01	-1.68	0.0469	0.968	-0.19	0.424	1.02
ARCN1	1.53	0.937	0.995	-0.32	0.376	1.04	0.23	0.591	1
AREL1	-1.45	0.0735	1.07	0.34	0.633	1.01	1.18	0.881	0.991
ARF1	0.38	0.647	0.99	0.68	0.753	0.998	-1.28	0.101	1.07
ARF3	1.17	0.88	0.988	0.55	0.708	1	1.14	0.872	0.99
ARF5	0.51	0.696	0.991	0.25	0.599	1.01	0.24	0.594	1
ARFGAP1	-1.15	0.125	1.08	-0.21	0.416	1.03	1.5	0.933	0.994
ARFGAP2	-0.63	0.265	1.05	-1.7	0.0444	0.963	-0.16	0.435	1.02
ARFGAP3	-0.76	0.224	1.07	1.66	0.952	0.994	0.01	0.504	1.02
ARFGEF1	0.21	0.584	0.998	0.1	0.538	1.01	-0.91	0.182	1.08
ARFGEF2	1.04	0.851	0.986	1.39	0.918	0.991	1.61	0.946	0.994
ARFIP2	-1.51	0.0659	1.05	-0.6	0.275	1.04	-0.14	0.446	1.02
ARFRP1	1.06	0.855	0.986	-1	0.159	1.03	0.9	0.816	0.99
ARG1	0.05	0.522	1.01	-0.11	0.455	1.02	-0.76	0.223	1.06
ARG2	0.55	0.708	0.988	0.4	0.655	1.01	0.31	0.62	1
ARGLU1	0.49	0.686	0.99	0.51	0.697	1.01	0.42	0.664	0.998
ARHGAP1	-1.75	0.0399	0.996	-1.46	0.072	0.986	0.18	0.572	1.01
ARHGAP10	0.11	0.542	1	0.82	0.795	0.993	0.55	0.709	0.992
ARHGAP11A	-2.02	0.0219	0.893	-0.28	0.391	1.04	-0.44	0.33	1.04
ARHGAP12	0.44	0.669	0.99	-0.06	0.476	1.02	0.24	0.596	1
ARHGAP15	-0.51	0.304	1.04	-0.48	0.314	1.04	1.08	0.861	0.99
ARHGAP17	1.05	0.852	0.986	-0.71	0.24	1.03	0.38	0.646	1
ARHGAP18	1.75	0.96	0.997	0.87	0.808	0.992	-0.43	0.332	1.04
ARHGAP19	0.27	0.607	0.995	-0.53	0.297	1.05	0.53	0.701	0.993
ARHGAP20	-1.02	0.153	1.09	-0.48	0.315	1.04	-0.65	0.257	1.05
ARHGAP21	-0.8	0.211	1.07	0.04	0.515	1.02	-1.02	0.153	1.07
ARHGAP22	-0.88	0.189	1.08	-0.29	0.384	1.04	0.12	0.549	1.01
ARHGAP23	0.02	0.507	1.01	1.01	0.845	0.994	0.86	0.806	0.991
ARHGAP24	1.08	0.859	0.987	0.7	0.758	0.997	1.83	0.967	0.996
ARHGAP25	-0.3	0.382	1.03	-0.07	0.471	1.02	-0.59	0.276	1.05
ARHGAP26	-1.32	0.0928	1.07	-0.09	0.464	1.02	0.54	0.705	0.992
ARHGAP27	-0.36	0.361	1.03	1.02	0.846	0.994	2.34	0.99	1
ARHGAP28	-0.39	0.349	1.03	0.52	0.699	1.01	1.75	0.96	0.995
ARHGAP29	-1.79	0.037	0.996	-0.99	0.162	1.02	-0.49	0.312	1.04
ARHGAP30	-0.13	0.449	1.02	-1.51	0.0659	0.982	-0.73	0.232	1.06
ARHGAP31	-0.97	0.166	1.08	-1.45	0.073	0.988	1.07	0.858	0.99
ARHGAP32	1.69	0.955	0.997	-0.83	0.202	1.03	-0.04	0.484	1.02
ARHGAP33	-1.69	0.0458	1.04	0.52	0.699	1.01	0.89	0.812	0.991
ARHGAP35	0.62	0.733	0.988	1.11	0.865	0.993	2.78	0.997	1
ARHGAP36	-1.47	0.071	1.06	0.46	0.678	1.01	-0.37	0.354	1.03
ARHGAP39	0.64	0.739	0.988	-0.99	0.162	1.02	-1.43	0.0766	1.05
ARHGAP4	-0.43	0.335	1.03	-0.17	0.432	1.03	0.84	0.8	0.993
ARHGAP42	-0.16	0.438	1.02	0.24	0.594	1.01	0.86	0.806	0.991
ARHGAP44	-0.61	0.272	1.04	1.22	0.89	0.993	0.39	0.651	1
ARHGAP5	0.15	0.561	0.999	0.49	0.689	1.01	2.03	0.979	0.997
ARHGAP6	-0.69	0.244	1.06	-1.03	0.151	1.02	-0.2	0.421	1.02
ARHGAP8	-0.82	0.206	1.08	0.5	0.692	1.01	0.76	0.778	0.995
ARHGAP9	-1.92	0.0275	0.93	2.24	0.988	0.998	1.39	0.918	0.994
ARHGDIA	-0.32	0.373	1.03	0.3	0.618	1.01	1.26	0.896	0.993
ARHGDIB	0.54	0.706	0.989	0.23	0.593	1.01	0.54	0.705	0.993
ARHGDIG	1.06	0.856	0.987	-0.51	0.306	1.04	-0.9	0.185	1.07
ARHGEF1	-0.27	0.392	1.02	0.29	0.615	1.01	0.37	0.645	1
ARHGEF10	0.06	0.524	1.01	1.41	0.92	0.991	0.8	0.788	0.994
ARHGEF10L	0.43	0.667	0.991	-1.79	0.0366	0.923	-0.27	0.392	1.02
ARHGEF11	-1.16	0.122	1.08	-1.21	0.114	1.01	-0.8	0.213	1.06
ARHGEF12	0.88	0.81	0.984	-0.69	0.244	1.03	-0.56	0.287	1.05
ARHGEF15	0.7	0.757	0.985	-0.96	0.169	1.03	1.04	0.852	0.99
ARHGEF16	0.96	0.832	0.987	0.67	0.748	0.999	-0.51	0.305	1.05
ARHGEF17	0.31	0.623	0.994	-0.3	0.382	1.04	-0.59	0.277	1.05
ARHGEF18	-0.09	0.463	1.01	-0.09	0.464	1.02	0.51	0.694	0.994
ARHGEF19	-0.29	0.385	1.03	-0.79	0.215	1.03	0	0.499	1.02
ARHGEF2	0.1	0.54	1.01	-0.6	0.274	1.05	-1.47	0.071	1.05
ARHGEF25	-0.14	0.446	1.02	0.64	0.738	1	-0.27	0.393	1.02
ARHGEF26	-0.83	0.204	1.08	1.92	0.973	0.996	-0.36	0.359	1.03
ARHGEF28	-0.26	0.397	1.02	-0.01	0.496	1.02	-1.82	0.0343	0.95
ARHGEF3	-0.01	0.498	1.01	1.41	0.921	0.991	0.03	0.513	1.01
ARHGEF33	-3.14	0.000851	0.425	0.21	0.582	1.01	-0.06	0.475	1.02
ARHGEF37	-0.27	0.393	1.02	0.38	0.648	1.01	0.34	0.634	1
ARHGEF38	0.25	0.598	0.995	1.1	0.864	0.993	1.29	0.901	0.993
ARHGEF39	-0.4	0.345	1.03	-0.46	0.322	1.04	-0.39	0.349	1.03
ARHGEF40	0.18	0.57	0.998	-0.16	0.437	1.03	0.22	0.588	1
ARHGEF5	0.29	0.613	0.995	0.57	0.717	1	-1.56	0.0599	1.04
ARHGEF6	0.02	0.51	1.01	0.23	0.593	1.01	0.19	0.575	1
ARHGEF7	-0.2	0.419	1.02	0.7	0.759	0.997	0.38	0.647	1
ARHGEF9	0.42	0.661	0.992	1.12	0.869	0.993	0.53	0.7	0.993
ARID1A	1.21	0.888	0.989	-0.77	0.219	1.03	0.95	0.829	0.991
ARID1B	1	0.842	0.986	-0.21	0.416	1.03	-0.47	0.32	1.04
ARID2	-1.87	0.0307	0.946	1.39	0.918	0.991	-1.71	0.0434	0.986
ARID3A	0.47	0.679	0.99	1.57	0.942	0.994	1.67	0.953	0.994
ARID3C	1.14	0.872	0.987	-0.73	0.232	1.03	-0.6	0.274	1.05
ARID4A	0.87	0.808	0.984	-1.27	0.101	1.01	0.33	0.628	1
ARID4B	0.61	0.729	0.989	0.65	0.742	1	-0.15	0.44	1.02
ARID5A	0.36	0.64	0.99	-1.12	0.131	1.01	0.91	0.819	0.991
ARID5B	-1.33	0.0921	1.07	-1.64	0.0505	0.98	-0.17	0.431	1.02
ARIH1	2.75	0.997	1	-0.64	0.26	1.04	-0.17	0.431	1.02
ARIH2	-2.16	0.0152	0.894	2.66	0.996	1	1.56	0.94	0.994
ARIH2OS	0.31	0.62	0.995	1.05	0.854	0.993	0.37	0.645	1
ARL1	-0.03	0.487	1.01	0.73	0.767	0.996	-1.21	0.113	1.07
ARL10	-0.19	0.426	1.02	1.06	0.856	0.993	-0.27	0.395	1.02
ARL11	1.08	0.861	0.987	-0.44	0.331	1.04	-0.16	0.438	1.02
ARL13A	-0.31	0.377	1.03	1.82	0.966	0.995	-0.61	0.272	1.05
ARL13B	-0.33	0.37	1.03	1.13	0.871	0.993	-0.12	0.452	1.02
ARL14	-0.18	0.427	1.02	0.31	0.621	1.01	1.41	0.92	0.993
ARL14EP	-0.34	0.368	1.03	-0.63	0.266	1.04	-1.56	0.0599	1.04
ARL15	-0.45	0.326	1.03	-0.26	0.396	1.04	1.39	0.917	0.993
ARL16	-0.75	0.226	1.07	0.81	0.792	0.993	0.21	0.585	1
ARL2	-0.35	0.364	1.03	0.53	0.703	1	0.41	0.66	1
ARL3	-0.51	0.304	1.04	0.28	0.609	1.01	-1.53	0.0635	1.05
ARL4C	-0.6	0.273	1.04	-0.35	0.361	1.04	1.2	0.886	0.991
ARL4D	0.65	0.743	0.988	0.63	0.736	1	0.06	0.524	1.01
ARL5B	1.51	0.934	0.994	0.06	0.525	1.01	0.6	0.725	0.993
ARL5C	-1.31	0.0948	1.06	0.8	0.787	0.993	2.72	0.997	1
ARL6	0.97	0.834	0.987	0.92	0.822	0.994	-0.75	0.227	1.06
ARL6IP1	-0.92	0.18	1.08	1.02	0.846	0.994	-0.25	0.402	1.02
ARL6IP4	1.14	0.872	0.988	0.62	0.734	1	-0.54	0.294	1.05
ARL6IP5	1.26	0.896	0.989	-0.72	0.235	1.03	0.34	0.634	1
ARL6IP6	0.47	0.682	0.99	0.24	0.595	1.01	-1.48	0.0697	1.05
ARL8A	0.65	0.741	0.989	0.47	0.681	1.01	-0.88	0.19	1.07
ARL9	1.12	0.869	0.987	1.8	0.964	0.995	1.99	0.977	0.996
ARMC1	0.33	0.631	0.992	-0.57	0.284	1.04	1.06	0.856	0.99
ARMC12	0.59	0.722	0.988	0.6	0.726	1	1.4	0.92	0.993
ARMC2	-0.46	0.322	1.03	0.86	0.805	0.993	0.61	0.73	0.992
ARMC3	-0.54	0.293	1.04	0.15	0.56	1.01	1.07	0.858	0.99
ARMC4	-0.61	0.27	1.05	0.49	0.688	1.01	-0.95	0.17	1.07
ARMC5	0.94	0.827	0.986	-0.23	0.407	1.04	-0.54	0.295	1.04
ARMC6	1.16	0.877	0.987	1.73	0.958	0.994	-0.32	0.373	1.02
ARMC7	-2.28	0.0113	0.888	-1.77	0.0385	0.925	-0.53	0.299	1.05
ARMC8	0.37	0.643	0.991	0.07	0.526	1.02	1.44	0.925	0.994
ARMC9	-1.11	0.133	1.08	-1.1	0.136	1.01	-2.4	0.00819	0.672
ARMCX1	1.23	0.89	0.989	-0.8	0.213	1.03	1.58	0.943	0.994
ARMCX2	-0.3	0.384	1.03	-1.6	0.0546	0.959	-0.13	0.45	1.02
ARMCX3	-1.09	0.138	1.08	0.34	0.631	1.01	-1.11	0.134	1.07
ARMCX4	1.42	0.923	0.993	0.58	0.72	1	-1.08	0.141	1.07
ARMCX5	-1.48	0.0689	1.05	0.61	0.728	1	0.11	0.543	1.01
ARMCX6	-0.53	0.299	1.03	-0.3	0.384	1.04	-1.2	0.115	1.07
ARMS2	2.5	0.994	1	0.53	0.703	1	1.37	0.915	0.994
ARNT	1	0.841	0.986	-0.44	0.33	1.04	1.08	0.859	0.99
ARNT2	0.16	0.564	0.999	-0.63	0.264	1.04	-0.57	0.283	1.05
ARNTL	0.11	0.542	1	-1.79	0.037	0.927	0.09	0.535	1.01
ARNTL2	0.08	0.532	1	-0.29	0.387	1.04	-1.01	0.157	1.07
ARPC1A	0.97	0.834	0.987	-0.78	0.218	1.03	-0.6	0.275	1.05
ARPC1B	-0.91	0.182	1.08	-0.01	0.495	1.02	-2.98	0.00144	0.371
ARPC2	-1.4	0.08	1.08	0.9	0.816	0.993	1.99	0.977	0.996
ARPC4	-1.15	0.126	1.08	-1.12	0.13	1.01	-0.03	0.489	1.02
ARPC5	-2.06	0.0199	0.919	0.85	0.802	0.993	-0.57	0.286	1.05
ARPC5L	0.27	0.605	0.994	0.1	0.539	1.01	1.06	0.856	0.99
ARPP19	0.8	0.787	0.983	0.65	0.742	1	1.28	0.9	0.993
ARPP21	-0.24	0.406	1.02	-0.14	0.445	1.03	-0.92	0.178	1.07
ARR3	-1.09	0.138	1.08	-0.4	0.346	1.04	0.81	0.792	0.994
ARRB1	-1.25	0.106	1.07	0.28	0.612	1.01	-0.51	0.305	1.05
ARRB2	0.3	0.619	0.995	-1.86	0.0318	0.903	0.4	0.654	1
ARRDC1	-0.1	0.46	1.02	-0.23	0.409	1.04	-1.28	0.1	1.07
ARRDC2	-0.75	0.227	1.07	-0.17	0.431	1.03	-0.1	0.462	1.02
ARRDC3	-0.5	0.308	1.03	0.67	0.748	0.998	0.51	0.697	0.994
ARRDC4	-0.17	0.434	1.02	0.14	0.555	1.01	-1.2	0.114	1.07
ARRDC5	0.46	0.679	0.99	0.11	0.545	1.01	0.53	0.702	0.993
ARSA	0.52	0.697	0.99	-0.94	0.173	1.04	-1.31	0.0947	1.07
ARSB	-1.25	0.106	1.07	-1.13	0.129	1.01	-0.23	0.407	1.02
ARSD	0.11	0.543	1	1.5	0.933	0.992	-0.39	0.35	1.03
ARSE	0.17	0.567	0.999	0.3	0.619	1.01	-0.23	0.41	1.02
ARSF	0.31	0.622	0.994	0.32	0.625	1.01	1.25	0.894	0.993
ARSG	-0.55	0.29	1.04	-0.32	0.375	1.04	1.5	0.933	0.994
ARSH	-0.55	0.29	1.04	1.36	0.913	0.992	0.98	0.836	0.989
ARSI	0.02	0.509	1.01	-0.31	0.38	1.04	0.44	0.67	0.996
ARSJ	0.24	0.596	0.995	0.53	0.703	1	0.47	0.679	0.994
ARSK	-1.47	0.0712	1.06	0.04	0.515	1.02	0.14	0.554	1.01
ART1	0.65	0.741	0.989	0.08	0.532	1.01	-1.18	0.118	1.08
ART3	-0.54	0.295	1.03	1.84	0.967	0.995	0.31	0.622	1
ART4	-0.69	0.246	1.06	-0.21	0.419	1.03	0.09	0.535	1.01
ART5	-1.15	0.125	1.08	0.26	0.604	1.01	-1.15	0.124	1.07
ARTN	-1.04	0.15	1.08	1.07	0.857	0.993	-0.54	0.294	1.05
ARV1	0.62	0.734	0.988	-0.5	0.309	1.04	1.08	0.861	0.99
ARVCF	0.51	0.696	0.991	-0.73	0.234	1.03	-0.47	0.319	1.04
ARX	-0.33	0.371	1.03	0.43	0.667	1.01	-0.35	0.365	1.03
AS3MT	0.23	0.592	0.998	0.24	0.596	1.01	0.4	0.655	1
ASAH1	0.04	0.516	1.01	-0.48	0.314	1.04	0.74	0.772	0.995
ASAH2	-0.69	0.244	1.06	-1.06	0.144	1.01	-1.35	0.0879	1.07
ASAP1	-0.21	0.417	1.02	-0.06	0.476	1.02	0.48	0.683	0.993
ASAP2	1.33	0.908	0.991	0.88	0.811	0.992	1.56	0.941	0.994
ASAP3	-0.2	0.423	1.02	-0.7	0.241	1.03	-0.69	0.247	1.05
ASB1	-0.23	0.407	1.02	0.17	0.567	1.01	0.99	0.839	0.989
ASB10	-0.4	0.344	1.03	-1.3	0.0976	1.01	0.36	0.641	1
ASB11	0.84	0.799	0.984	-0.09	0.465	1.02	1.87	0.969	0.997
ASB12	0.1	0.541	1.01	1.19	0.883	0.993	0.6	0.727	0.993
ASB13	0.87	0.808	0.984	-0.95	0.172	1.03	1.18	0.881	0.991
ASB14	-1.31	0.0947	1.07	0.66	0.746	0.999	1.98	0.976	0.996
ASB15	0.19	0.573	0.999	1.5	0.933	0.992	-0.29	0.386	1.03
ASB16	1.35	0.912	0.992	-1.62	0.0521	0.976	0.29	0.612	1
ASB18	-0.89	0.188	1.08	1.27	0.898	0.993	0.5	0.693	0.993
ASB2	-0.04	0.486	1.01	0.73	0.766	0.996	0.02	0.508	1.01
ASB4	-0.65	0.259	1.05	0.83	0.795	0.993	0.44	0.669	0.997
ASB5	-0.04	0.482	1.01	1.36	0.912	0.992	0.88	0.811	0.99
ASB6	1.37	0.915	0.993	-0.25	0.4	1.04	-0.87	0.192	1.07
ASB7	-1.09	0.138	1.08	0.26	0.604	1.01	0.97	0.835	0.99
ASB8	0.38	0.648	0.991	0.87	0.809	0.992	1.65	0.951	0.995
ASB9	0.44	0.669	0.99	-0.97	0.166	1.03	0.77	0.779	0.994
ASCC1	1.01	0.844	0.986	0.96	0.831	0.994	1.44	0.925	0.994
ASCC2	-0.88	0.188	1.08	0.73	0.767	0.996	-1.28	0.101	1.07
ASCC3	0.71	0.76	0.984	0.55	0.71	1	-1.03	0.151	1.07
ASCL1	-1.04	0.149	1.08	0.32	0.625	1.01	0.97	0.834	0.99
ASCL2	-1.04	0.148	1.08	2.35	0.991	0.999	-0.21	0.415	1.02
ASCL3	0.25	0.598	0.995	0.13	0.553	1.01	-0.35	0.365	1.03
ASCL4	-0.91	0.181	1.08	-1.32	0.0934	1.01	0.83	0.798	0.994
ASCL5	-1.02	0.154	1.08	-0.14	0.443	1.03	1.28	0.9	0.993
ASF1A	1.94	0.974	0.999	-2.68	0.0037	0.547	0.8	0.789	0.994
ASF1B	1.56	0.94	0.996	-0.02	0.494	1.02	0.24	0.595	1
ASGR1	-0.61	0.271	1.05	-0.75	0.226	1.03	0.67	0.748	0.992
ASGR2	0.66	0.744	0.988	-0.09	0.463	1.02	1.04	0.852	0.99
ASH1L	0.35	0.636	0.99	0.65	0.741	1	-1.24	0.107	1.06
ASH2L	-0.34	0.366	1.03	-1.7	0.0448	0.963	0.26	0.604	1
ASIC1	-0.21	0.418	1.02	-0.53	0.297	1.05	0.37	0.643	1
ASIC2	-0.37	0.357	1.03	0.04	0.517	1.02	-1.57	0.0581	1.03
ASIC3	-0.78	0.219	1.07	-0.24	0.406	1.04	0.62	0.732	0.992
ASIC4	-1.71	0.0433	1.02	0.95	0.83	0.994	-1.1	0.136	1.07
ASIC5	-0.38	0.354	1.03	0.61	0.728	1	1.42	0.923	0.994
ASIP	-0.03	0.486	1.01	1.44	0.925	0.991	2.95	0.998	1
ASL	0.69	0.755	0.986	-0.6	0.273	1.04	-0.02	0.492	1.02
ASNA1	-0.03	0.49	1.01	0.03	0.512	1.02	-0.15	0.439	1.02
ASNSD1	-1.47	0.0703	1.05	0.26	0.601	1.01	-0.47	0.319	1.04
ASPA	-0.25	0.4	1.02	1	0.842	0.995	-0.56	0.288	1.05
ASPDH	0.36	0.642	0.991	0.46	0.676	1.01	1.03	0.849	0.99
ASPG	1.53	0.937	0.995	0.15	0.558	1.01	0.27	0.608	1
ASPH	1.06	0.856	0.986	0.15	0.56	1.01	-0.25	0.403	1.02
ASPHD1	0.42	0.662	0.991	-0.7	0.242	1.03	-0.64	0.263	1.05
ASPHD2	0.26	0.602	0.994	0.96	0.831	0.994	0.33	0.629	1
ASPM	-0.54	0.293	1.03	-2.46	0.00692	0.654	1.13	0.871	0.991
ASPRV1	1.22	0.89	0.989	0.05	0.52	1.02	1.86	0.969	0.997
ASPSCR1	-0.34	0.368	1.03	-1.03	0.151	1.02	0.9	0.815	0.99
ASRGL1	1.27	0.898	0.989	-1.24	0.107	1.01	-0.74	0.229	1.06
ASTE1	-0.54	0.295	1.03	0	0.5	1.02	-0.6	0.275	1.05
ASTL	1.13	0.87	0.988	-0.49	0.311	1.05	-0.11	0.455	1.02
ASTN1	-0.96	0.169	1.08	-0.38	0.352	1.04	0.62	0.734	0.992
ASTN2	0.64	0.74	0.988	-0.41	0.339	1.04	0.61	0.73	0.993
ASXL1	-1.56	0.0592	1.06	-0.16	0.435	1.03	1.09	0.863	0.99
ASXL2	-0.88	0.189	1.08	-0.02	0.492	1.02	-0.61	0.27	1.05
ASXL3	0.07	0.527	1.01	0.33	0.628	1.01	-0.74	0.23	1.06
ASZ1	-0.47	0.318	1.03	-0.75	0.228	1.03	0.75	0.774	0.995
ATAD2	-0.2	0.421	1.02	0.37	0.644	1.01	2.01	0.978	0.996
ATAD2B	0.11	0.543	1	-0.6	0.273	1.04	0.02	0.508	1.01
ATAD3C	-1.72	0.0427	1.01	-0.09	0.463	1.02	0.45	0.672	0.995
ATAD5	-0.84	0.199	1.08	1.04	0.851	0.994	0.64	0.739	0.991
ATAT1	-0.02	0.493	1.01	-0.83	0.203	1.03	-0.4	0.346	1.03
ATCAY	1.52	0.936	0.995	0.31	0.623	1.01	1.89	0.971	0.996
ATE1	-1.36	0.0866	1.08	0.49	0.686	1.01	0.37	0.644	1
ATF2	-1.92	0.0274	0.928	-0.6	0.275	1.04	-0.73	0.232	1.06
ATF3	-0.28	0.39	1.02	0.13	0.55	1.01	-0.17	0.433	1.02
ATF5	0.76	0.775	0.985	1.57	0.942	0.994	-1.2	0.115	1.07
ATF6	-0.32	0.374	1.03	-0.29	0.385	1.04	1.89	0.971	0.996
ATF6B	0.84	0.801	0.984	-0.13	0.45	1.02	-0.93	0.175	1.07
ATF7	0.74	0.772	0.984	0.89	0.813	0.993	0	0.499	1.02
ATF7IP	0.76	0.777	0.985	-0.21	0.417	1.03	0.08	0.531	1.01
ATF7IP2	1.1	0.863	0.988	1.49	0.932	0.992	-0.41	0.34	1.03
ATG10	-0.69	0.244	1.06	0.18	0.572	1.01	0.01	0.505	1.02
ATG12	-0.61	0.272	1.04	2.37	0.991	0.998	0.55	0.71	0.992
ATG13	-0.69	0.246	1.06	-0.92	0.178	1.04	0.03	0.514	1.01
ATG14	-0.28	0.391	1.02	-1.59	0.0555	0.961	1.45	0.927	0.994
ATG16L1	-2.72	0.00331	0.665	0.21	0.582	1.01	-0.9	0.183	1.07
ATG16L2	-0.6	0.274	1.04	-1.6	0.0547	0.958	0.42	0.662	0.998
ATG2A	-2.72	0.00324	0.691	-0.79	0.216	1.03	0.08	0.532	1.01
ATG2B	-0.62	0.267	1.05	0.37	0.645	1.01	-0.52	0.301	1.05
ATG3	-1.11	0.134	1.07	0.83	0.797	0.993	-1.34	0.0906	1.07
ATG4A	-1.33	0.0919	1.07	-1.31	0.0946	1.01	1.59	0.944	0.994
ATG4B	-0.32	0.375	1.03	-0.37	0.355	1.04	0.55	0.707	0.992
ATG4D	-1.14	0.126	1.08	0.53	0.703	1	0.54	0.707	0.992
ATG5	-1.56	0.0591	1.06	0.24	0.593	1.01	0	0.499	1.02
ATG7	1.38	0.916	0.992	0.75	0.772	0.995	-0.28	0.39	1.02
ATG9A	1.43	0.924	0.993	0.58	0.718	1	1.69	0.955	0.994
ATHL1	-2.12	0.0172	0.909	-0.59	0.277	1.04	-0.4	0.345	1.03
ATIC	1.23	0.891	0.989	0.95	0.828	0.994	-1.52	0.0644	1.05
ATL1	0.84	0.8	0.984	1.06	0.855	0.993	0.2	0.58	1
ATL2	0.97	0.834	0.987	-0.73	0.233	1.03	-0.47	0.319	1.04
ATL3	-1.36	0.087	1.08	0.36	0.641	1.01	0.36	0.641	1
ATM	-3.36	0.00039	0.284	-1.69	0.0457	0.966	1.34	0.91	0.994
ATMIN	0.77	0.781	0.984	0.68	0.753	0.998	0.98	0.836	0.99
ATN1	1.48	0.931	0.994	0.39	0.653	1.01	0.01	0.506	1.02
ATOH1	-1.15	0.126	1.08	-0.09	0.463	1.02	0.48	0.685	0.993
ATOH7	-0.69	0.247	1.06	2.32	0.99	0.998	0.55	0.71	0.992
ATOH8	-0.32	0.376	1.03	-0.64	0.262	1.04	-0.05	0.481	1.02
ATOX1	1.79	0.963	0.997	-0.87	0.193	1.03	0.75	0.775	0.995
ATP10A	-0.53	0.299	1.03	-1.25	0.106	1.01	-0.63	0.265	1.05
ATP10B	-1	0.158	1.08	1.83	0.967	0.995	-0.69	0.245	1.05
ATP10D	0.59	0.724	0.988	-0.53	0.299	1.05	-0.3	0.383	1.02
ATP11A	-0.48	0.314	1.03	1.21	0.887	0.993	0.83	0.796	0.994
ATP11B	-0.83	0.204	1.08	-0.48	0.314	1.04	-0.56	0.287	1.05
ATP11C	-0.43	0.332	1.03	0.62	0.732	1	-0.15	0.441	1.02
ATP12A	-0.32	0.376	1.03	0.95	0.83	0.994	0.83	0.795	0.994
ATP13A1	0.02	0.509	1.01	0.86	0.806	0.992	-0.61	0.272	1.05
ATP13A2	2.65	0.996	1	-1.57	0.0579	0.959	-0.39	0.348	1.03
ATP13A3	-1.79	0.0366	0.995	0.04	0.516	1.02	2.32	0.99	1
ATP13A4	-0.04	0.486	1.01	-0.14	0.445	1.03	0.03	0.511	1.01
ATP13A5	-0.63	0.266	1.05	0.02	0.506	1.02	-0.58	0.282	1.05
ATP1A1	0.41	0.661	0.992	-2.01	0.0225	0.834	0.08	0.532	1.01
ATP1A2	0.84	0.798	0.984	-0.73	0.232	1.03	-0.36	0.36	1.03
ATP1A3	0.49	0.687	0.989	0.48	0.684	1.01	0.41	0.66	1
ATP1A4	-0.17	0.432	1.02	-0.92	0.179	1.04	3.33	1	1
ATP1B1	1.31	0.905	0.99	0.81	0.792	0.993	0.47	0.682	0.993
ATP1B2	-0.04	0.483	1.01	-1.26	0.104	1.01	0.76	0.777	0.995
ATP1B4	-1.28	0.1	1.07	-1.09	0.138	1.01	-0.22	0.412	1.02
ATP2A1	-1.15	0.125	1.08	0.13	0.551	1.01	-1.34	0.0906	1.07
ATP2A3	0.7	0.757	0.985	-1.14	0.127	1.02	-0.45	0.327	1.04
ATP2B1	1.31	0.906	0.991	1.34	0.91	0.993	0.45	0.674	0.995
ATP2B2	0.91	0.818	0.984	1.34	0.91	0.993	-0.37	0.356	1.03
ATP2B3	0.34	0.633	0.99	-0.15	0.442	1.03	-0.31	0.377	1.03
ATP2B4	-0.31	0.379	1.03	-0.09	0.465	1.02	0.39	0.653	1
ATP2C1	-2.24	0.0124	0.911	-0.32	0.373	1.04	-0.43	0.334	1.04
ATP2C2	-0.46	0.322	1.03	1.45	0.926	0.992	-0.15	0.439	1.02
ATP4A	0.23	0.591	0.998	0.94	0.826	0.994	0.1	0.541	1.01
ATP4B	-0.55	0.292	1.04	-1.22	0.111	1	-1.57	0.0587	1.03
ATP5A1	-1.47	0.0704	1.05	0.09	0.536	1.01	0.46	0.676	0.995
ATP5B	1.07	0.857	0.986	-0.03	0.489	1.02	1.91	0.972	0.996
ATP5D	1.09	0.862	0.987	0.93	0.824	0.994	1.72	0.957	0.995
ATP5F1	1.38	0.917	0.993	0.64	0.739	1	0.28	0.609	1
ATP5G2	1.28	0.899	0.989	0.3	0.618	1.01	-0.8	0.213	1.06
ATP5G3	-1.13	0.129	1.08	0.7	0.757	0.997	0.25	0.6	1
ATP5I	0.85	0.802	0.984	0.45	0.674	1.01	2.16	0.985	0.998
ATP5L	0.87	0.807	0.984	-0.09	0.466	1.02	-0.49	0.313	1.04
ATP5S	0.48	0.684	0.99	1.55	0.939	0.994	0.28	0.608	1
ATP5SL	3.08	0.999	1	0.66	0.747	0.999	2.37	0.991	1
ATP6AP1	-0.64	0.263	1.05	-0.13	0.449	1.03	-0.36	0.358	1.03
ATP6AP1L	-0.57	0.284	1.04	0.9	0.816	0.993	1.05	0.852	0.99
ATP6AP2	0.44	0.671	0.99	-2.8	0.00257	0.552	-0.8	0.213	1.06
ATP6V0A1	1.32	0.906	0.991	-0.19	0.424	1.03	0.24	0.593	1
ATP6V0A2	0.09	0.536	1	0.64	0.739	1	-0.18	0.429	1.02
ATP6V0A4	0.84	0.798	0.984	-0.74	0.229	1.03	-1.19	0.117	1.07
ATP6V0B	1.22	0.889	0.989	-0.18	0.427	1.03	0.06	0.522	1.01
ATP6V0D1	0.91	0.82	0.985	-0.27	0.394	1.04	-0.8	0.212	1.06
ATP6V0D2	0.2	0.577	0.999	0.58	0.719	1	-0.95	0.171	1.07
ATP6V0E1	-0.66	0.253	1.05	-1.05	0.148	1.02	-0.74	0.229	1.06
ATP6V0E2	0.74	0.771	0.984	-0.19	0.423	1.03	0.27	0.606	1
ATP6V1B1	1.45	0.926	0.993	1.49	0.931	0.992	0.83	0.796	0.994
ATP6V1B2	-1.57	0.0584	1.06	-1.08	0.139	1.01	1.66	0.951	0.995
ATP6V1C1	0.11	0.545	1	-1.25	0.106	1.01	-0.44	0.33	1.04
ATP6V1C2	-2.15	0.0158	0.89	-1.93	0.0265	0.86	-0.05	0.478	1.02
ATP6V1D	0.52	0.697	0.99	0.13	0.553	1.01	0.15	0.561	1
ATP6V1E2	-0.63	0.265	1.05	0.82	0.795	0.993	-0.51	0.306	1.05
ATP6V1F	-0.66	0.255	1.05	0.37	0.644	1.01	1.08	0.86	0.99
ATP6V1G1	1.49	0.932	0.994	-0.99	0.161	1.02	0.51	0.694	0.994
ATP6V1G2	1.81	0.965	0.998	0.29	0.614	1.01	-0.21	0.417	1.02
ATP6V1G3	-0.14	0.445	1.02	-0.55	0.292	1.05	0.6	0.727	0.993
ATP6V1H	0.41	0.659	0.993	0.16	0.563	1.01	0.63	0.735	0.992
ATP7A	-0.73	0.232	1.07	-0.25	0.403	1.04	0.86	0.806	0.992
ATP7B	0.86	0.806	0.984	0.2	0.58	1.01	0.31	0.621	1
ATP8A1	0.28	0.609	0.995	0.66	0.744	0.999	1.08	0.861	0.99
ATP8A2	-1.11	0.134	1.07	-1.14	0.128	1.02	-0.49	0.314	1.04
ATP8B1	-0.29	0.387	1.02	1.43	0.923	0.991	1.02	0.846	0.99
ATP8B2	-2	0.0226	0.889	0.09	0.538	1.01	0.3	0.618	1
ATP8B3	-0.82	0.206	1.08	2.19	0.986	0.998	1.19	0.883	0.991
ATP8B4	-1.04	0.149	1.08	-0.02	0.491	1.02	0.06	0.524	1.01
ATP9A	-0.26	0.398	1.02	0.29	0.615	1.01	0.23	0.59	1
ATP9B	-0.6	0.275	1.04	-0.34	0.366	1.04	-0.35	0.364	1.03
ATPAF1	-0.54	0.293	1.04	-2.06	0.0196	0.837	0.22	0.587	1
ATPAF2	0.65	0.743	0.988	0.73	0.767	0.996	0.56	0.714	0.992
ATPIF1	-1.6	0.0548	1.05	-0.29	0.386	1.04	0.31	0.621	1
ATR	-0.17	0.433	1.02	-2.18	0.0146	0.773	-0.05	0.478	1.02
ATRAID	-0.78	0.216	1.07	-0.65	0.258	1.04	-0.75	0.228	1.06
ATRIP	-0.7	0.243	1.06	-3.02	0.00128	0.449	-2.74	0.00306	0.457
ATRN	0.61	0.728	0.989	0.78	0.783	0.994	0.46	0.677	0.994
ATRNL1	-0.22	0.415	1.02	0.07	0.529	1.01	1.28	0.899	0.993
ATRX	0.08	0.532	1	-0.13	0.45	1.03	-1.32	0.093	1.08
ATXN1	0.45	0.673	0.99	0.02	0.508	1.02	1.16	0.877	0.991
ATXN10	-0.38	0.352	1.03	1.99	0.977	0.996	1.59	0.944	0.994
ATXN1L	-0.34	0.368	1.03	-0.78	0.217	1.03	0.13	0.55	1.01
ATXN2	-0.61	0.272	1.04	1.31	0.905	0.993	1.28	0.9	0.993
ATXN2L	0.42	0.663	0.991	-1.75	0.0404	0.935	1.35	0.911	0.993
ATXN3	1.81	0.965	0.998	1.26	0.896	0.993	0.65	0.741	0.992
ATXN3L	1.04	0.85	0.986	0.64	0.737	1	1.3	0.903	0.993
ATXN7	-0.07	0.473	1.01	0.6	0.727	1	0.45	0.674	0.995
ATXN7L1	0.01	0.503	1.01	0.31	0.62	1.01	-1.23	0.11	1.07
ATXN7L2	0.2	0.578	0.999	-1.25	0.106	1.01	0.15	0.558	1.01
ATXN7L3	0.55	0.709	0.988	1.15	0.875	0.992	2.86	0.998	1
ATXN7L3B	-1.36	0.0877	1.08	1.31	0.905	0.993	-1.09	0.138	1.07
AUH	-0.5	0.31	1.03	1.07	0.859	0.992	-0.95	0.171	1.07
AUNIP	-0.72	0.237	1.06	-1.01	0.156	1.02	0.47	0.682	0.994
AUP1	-0.11	0.458	1.02	-0.91	0.181	1.04	-0.64	0.262	1.05
AURKA	1.13	0.87	0.988	2.01	0.978	0.997	0.9	0.816	0.99
AURKAIP1	1.6	0.945	0.996	0.25	0.6	1.01	-0.7	0.243	1.06
AURKB	-0.03	0.488	1.01	-0.73	0.232	1.03	0.28	0.608	1
AURKC	0.42	0.663	0.991	-1.25	0.105	1.01	1.65	0.951	0.995
AUTS2	-0.17	0.434	1.02	-0.41	0.342	1.04	0.51	0.695	0.994
AVEN	1.67	0.953	0.997	1.02	0.846	0.994	0.18	0.57	1.01
AVIL	0.51	0.696	0.991	0.13	0.551	1.01	0.48	0.684	0.992
AVL9	-0.49	0.313	1.03	1.04	0.852	0.994	0.87	0.808	0.991
AVP	-0.58	0.282	1.04	1.63	0.949	0.995	0.89	0.814	0.99
AVPI1	0.46	0.679	0.99	-0.6	0.276	1.04	0.36	0.64	1
AVPR1A	0.83	0.796	0.984	-0.63	0.266	1.04	1.83	0.966	0.996
AVPR1B	0.52	0.698	0.99	1.15	0.874	0.992	0.7	0.759	0.994
AVPR2	-1.53	0.0625	1.06	-0.18	0.428	1.03	0.65	0.742	0.992
AWAT1	-0.5	0.309	1.03	-0.32	0.376	1.04	-0.07	0.474	1.02
AWAT2	0.5	0.692	0.991	1.28	0.9	0.993	-0.54	0.295	1.05
AXDND1	-1.01	0.156	1.08	-0.78	0.217	1.03	-0.8	0.212	1.06
AXIN1	3.38	1	1	0.68	0.752	0.998	-0.89	0.186	1.07
AXIN2	0.74	0.772	0.984	0.97	0.834	0.993	1.94	0.974	0.996
AXL	-0.75	0.227	1.07	1.83	0.966	0.995	1.46	0.928	0.994
AZGP1	-1.97	0.0242	0.906	0.46	0.678	1.01	-1.87	0.031	0.941
AZI1	0.86	0.804	0.984	-0.06	0.476	1.02	-0.56	0.286	1.05
AZI2	0.2	0.581	0.999	-1.47	0.0704	0.986	-0.5	0.31	1.04
AZIN1	-0.51	0.306	1.03	-0.51	0.305	1.04	-0.32	0.375	1.02
AZU1	-1.02	0.154	1.09	1.75	0.96	0.994	0.54	0.705	0.992
B2M	-0.4	0.344	1.03	0.37	0.643	1.01	-0.61	0.271	1.05
B3GALNT1	0.16	0.562	0.999	0.38	0.649	1.01	0.08	0.533	1.01
B3GALNT2	0.13	0.551	1	0.22	0.585	1.01	-0.47	0.318	1.04
B3GALT1	1.57	0.942	0.996	1.51	0.935	0.993	-1.04	0.15	1.07
B3GALT2	0	0.499	1	-0.15	0.441	1.03	0.33	0.629	1
B3GALT4	-2.29	0.0111	0.888	-1.75	0.0396	0.927	1.76	0.961	0.995
B3GALT5	1.92	0.972	0.998	1.06	0.856	0.993	-0.51	0.306	1.05
B3GALTL	-0.29	0.387	1.02	-0.52	0.301	1.05	0.73	0.766	0.995
B3GAT1	0.71	0.763	0.984	0	0.501	1.02	-0.15	0.442	1.02
B3GAT2	0.68	0.751	0.986	0.76	0.776	0.994	-0.14	0.446	1.02
B3GAT3	-0.92	0.178	1.08	-1.58	0.057	0.957	0.67	0.748	0.992
B3GNT1	-0.73	0.231	1.07	-0.46	0.324	1.04	0.47	0.681	0.994
B3GNT2	-1.03	0.153	1.09	0.01	0.504	1.02	0.26	0.603	1
B3GNT3	0.21	0.583	0.998	-0.54	0.295	1.05	0.96	0.831	0.99
B3GNT4	-0.47	0.318	1.03	0.59	0.723	1	-1.33	0.0921	1.07
B3GNT5	-0.13	0.45	1.02	0.54	0.706	1	0.47	0.682	0.994
B3GNT6	-0.05	0.482	1.01	0.31	0.62	1.01	-2.1	0.018	0.862
B3GNT7	-0.9	0.185	1.08	0.12	0.547	1.01	0.21	0.585	1
B3GNT8	0.88	0.81	0.984	1.02	0.847	0.994	0.22	0.588	1
B3GNT9	-0.41	0.341	1.03	-2.97	0.00147	0.432	-2.59	0.00479	0.533
B3GNTL1	-0.91	0.182	1.08	0.49	0.687	1.01	0.2	0.579	1
B4GALNT1	0.12	0.548	1	-0.65	0.258	1.04	0.39	0.652	1
B4GALNT2	0.59	0.721	0.988	-0.38	0.353	1.04	-0.08	0.467	1.02
B4GALNT3	-1.4	0.0815	1.08	0.58	0.72	1	0.36	0.642	1
B4GALNT4	0.04	0.515	1.01	-0.69	0.245	1.03	-0.11	0.457	1.02
B4GALT1	-1.62	0.0521	1.04	-0.41	0.341	1.04	-0.56	0.288	1.05
B4GALT2	1.61	0.946	0.996	-0.89	0.187	1.03	1.05	0.852	0.99
B4GALT3	-1.54	0.0614	1.06	-0.46	0.324	1.04	-2	0.0226	0.9
B4GALT4	-0.94	0.173	1.08	-1.63	0.0513	0.977	1.38	0.916	0.993
B4GALT5	-0.86	0.196	1.07	-0.22	0.414	1.03	0.01	0.502	1.02
B4GALT6	0.34	0.633	0.99	-0.75	0.227	1.03	0.37	0.644	1
B4GALT7	-0.95	0.172	1.08	1.07	0.858	0.993	2.32	0.99	0.999
B9D1	0.75	0.774	0.984	-0.35	0.365	1.04	0.33	0.627	1
B9D2	0.31	0.621	0.995	2.56	0.995	0.999	0.81	0.792	0.994
BAALC	0.12	0.547	1	-0.68	0.249	1.04	0.54	0.704	0.993
BAAT	-0.54	0.293	1.04	-0.51	0.306	1.04	-0.95	0.17	1.07
BABAM1	0.61	0.73	0.989	0.52	0.698	1.01	-0.4	0.344	1.03
BACE1	1.42	0.922	0.993	0.96	0.831	0.994	0.14	0.556	1.01
BACE2	1.12	0.869	0.987	-0.71	0.238	1.03	0.58	0.72	0.992
BACH1	0.76	0.776	0.985	0.14	0.556	1.01	-0.23	0.41	1.02
BACH2	0.61	0.73	0.989	1.08	0.859	0.993	-0.37	0.356	1.03
BAD	0.37	0.644	0.991	0.83	0.797	0.993	-0.83	0.203	1.06
BAG1	0.08	0.533	1	-1.36	0.0869	1	-0.14	0.446	1.02
BAG2	0.36	0.642	0.991	-0.08	0.47	1.02	0.46	0.677	0.994
BAG3	0.4	0.656	0.991	0.82	0.795	0.993	0.68	0.753	0.993
BAG4	-0.7	0.241	1.06	-1.6	0.0543	0.962	-1	0.158	1.07
BAG5	0.53	0.702	0.989	-0.47	0.32	1.04	0.55	0.71	0.992
BAG6	0.21	0.584	0.998	0.63	0.735	1	-1.93	0.0266	0.946
BAHD1	2.47	0.993	1	0.22	0.586	1.01	-0.05	0.482	1.02
BAI1	0.29	0.614	0.995	-1.86	0.0315	0.912	-0.23	0.408	1.02
BAI2	-0.88	0.19	1.08	-0.32	0.375	1.04	0.27	0.608	1
BAI3	0.13	0.554	1	-1.18	0.119	1.02	-0.27	0.392	1.02
BAIAP2	0.17	0.568	0.999	-0.53	0.297	1.05	1.72	0.958	0.995
BAIAP2L1	-1.28	0.0995	1.07	-0.17	0.431	1.03	-1.05	0.146	1.07
BAIAP2L2	0.44	0.67	0.991	1.08	0.86	0.992	-0.57	0.283	1.05
BAIAP3	0.52	0.697	0.991	0.14	0.555	1.01	0.64	0.74	0.992
BAMBI	-0.05	0.479	1.01	-0.24	0.406	1.04	1.93	0.973	0.996
BANK1	-0.22	0.412	1.02	1.14	0.872	0.992	0.26	0.601	1
BAP1	1.61	0.946	0.996	-2.2	0.0138	0.756	-0.79	0.214	1.06
BARD1	0.32	0.625	0.995	-1.78	0.0376	0.931	0.75	0.772	0.995
BARHL1	1.04	0.851	0.986	-3.51	0.000221	0.177	-0.29	0.386	1.02
BARHL2	-0.68	0.248	1.06	-2.25	0.0123	0.735	-1.07	0.143	1.07
BARX1	0.17	0.568	0.999	-0.84	0.2	1.03	0.34	0.631	1
BARX2	0.31	0.623	0.994	-0.54	0.293	1.04	1.03	0.849	0.989
BASP1	0.47	0.68	0.99	1.66	0.951	0.995	-1.75	0.0404	0.981
BATF	1.98	0.976	0.999	0.83	0.795	0.993	0.31	0.621	1
BATF2	0.16	0.565	0.999	0.24	0.596	1.01	-0.38	0.35	1.03
BATF3	0.09	0.537	1	0.91	0.817	0.993	1.17	0.879	0.992
BAX	1.63	0.949	0.997	0.15	0.561	1.01	1.65	0.95	0.995
BAZ1A	1.28	0.9	0.989	-0.58	0.282	1.04	1.84	0.967	0.996
BAZ1B	0.9	0.817	0.984	0.9	0.817	0.993	0.17	0.568	1.01
BAZ2A	-1.78	0.0373	0.997	0.21	0.583	1.01	0.47	0.68	0.994
BAZ2B	-0.4	0.343	1.03	0.14	0.556	1.01	0.89	0.813	0.991
BBC3	-0.02	0.492	1.01	-0.06	0.478	1.02	0.48	0.686	0.993
BBIP1	0.62	0.733	0.988	0.41	0.658	1.01	0.79	0.785	0.995
BBOX1	-1.47	0.0703	1.05	0.49	0.689	1.01	1.1	0.864	0.99
BBS1	-0.79	0.214	1.07	-0.12	0.454	1.03	-1.15	0.124	1.07
BBS10	1.51	0.934	0.994	0.65	0.743	0.999	0.94	0.827	0.991
BBS12	0.84	0.801	0.984	0.27	0.606	1.01	0.8	0.788	0.994
BBS2	0.21	0.583	0.998	-1.11	0.133	1.01	-0.25	0.402	1.02
BBS4	0.77	0.78	0.984	-0.76	0.222	1.03	0.4	0.656	1
BBS5	-0.06	0.477	1.01	-0.22	0.412	1.03	-0.26	0.398	1.02
BBS7	0.73	0.767	0.985	0.77	0.78	0.994	1.66	0.952	0.994
BBS9	-0.61	0.271	1.05	-0.23	0.408	1.04	0.48	0.685	0.993
BBX	-0.54	0.296	1.03	0.38	0.647	1.01	1.18	0.881	0.991
BCAM	0.59	0.724	0.988	-0.59	0.277	1.04	0.03	0.513	1.01
BCAN	-0.25	0.399	1.02	-0.37	0.356	1.04	0.44	0.67	0.996
BCAP31	-0.37	0.355	1.03	-0.19	0.424	1.03	0.44	0.668	0.996
BCAR1	1.39	0.918	0.993	-3.11	0.000925	0.417	0.22	0.588	1
BCAR3	1.4	0.92	0.993	0.63	0.736	1	0.04	0.515	1.01
BCAS1	-0.25	0.401	1.02	0.99	0.839	0.994	0.81	0.791	0.994
BCAS2	-0.04	0.483	1.01	-0.27	0.394	1.04	-0.13	0.448	1.02
BCAS3	1.02	0.846	0.986	1.74	0.959	0.994	0.95	0.83	0.99
BCAS4	-0.8	0.213	1.07	0.08	0.533	1.01	0.63	0.735	0.992
BCAT1	0.54	0.704	0.99	0.51	0.696	1.01	-0.56	0.289	1.05
BCAT2	1.75	0.96	0.997	1.02	0.846	0.994	0.25	0.599	1
BCCIP	-0.45	0.325	1.03	-2.1	0.0178	0.826	0.85	0.803	0.993
BCDIN3D	1.47	0.929	0.994	-0.66	0.255	1.03	-0.16	0.437	1.02
BCHE	-0.85	0.197	1.07	0.22	0.589	1.01	-0.9	0.183	1.08
BCKDHA	-0.37	0.357	1.03	-1.01	0.155	1.02	0.85	0.803	0.993
BCKDHB	-0.1	0.459	1.01	1.05	0.852	0.994	0.53	0.703	0.993
BCKDK	-0.9	0.183	1.08	-1.34	0.0893	1	-0.75	0.228	1.06
BCL10	-0.99	0.162	1.08	0.1	0.539	1.01	-0.03	0.487	1.02
BCL11A	-0.14	0.445	1.02	0.34	0.634	1.01	1.02	0.846	0.989
BCL11B	0.78	0.782	0.983	-0.69	0.245	1.03	0.6	0.724	0.992
BCL2	-0.19	0.423	1.02	0.69	0.756	0.996	-0.37	0.354	1.03
BCL2L1	1.28	0.899	0.989	1.31	0.904	0.993	2.43	0.993	1
BCL2L10	-1.44	0.0749	1.07	0.07	0.528	1.01	-0.08	0.468	1.02
BCL2L11	0.91	0.819	0.984	-0.92	0.18	1.04	0.31	0.62	1
BCL2L12	0.27	0.605	0.994	0.11	0.545	1.01	0.57	0.715	0.992
BCL2L13	0.38	0.647	0.991	-1.15	0.125	1.02	-1.31	0.0943	1.08
BCL2L14	0.93	0.824	0.985	0.01	0.506	1.02	0.88	0.81	0.99
BCL2L15	1.84	0.967	0.998	0.34	0.632	1.01	-1.57	0.0587	1.03
BCL3	0.02	0.509	1.01	-0.14	0.445	1.03	1.31	0.905	0.993
BCL6	-1.03	0.152	1.09	0.54	0.705	1	2.07	0.981	0.997
BCL6B	1.96	0.975	0.999	0.6	0.726	1	0.45	0.673	0.995
BCL7A	-1.07	0.143	1.08	0.14	0.557	1.01	-0.31	0.378	1.03
BCL7B	-2.3	0.0106	0.89	-1.03	0.152	1.02	-0.96	0.168	1.08
BCL7C	0.2	0.581	0.999	-1.37	0.0847	1.01	-1.27	0.101	1.07
BCL9	-0.93	0.176	1.08	-0.23	0.408	1.04	-0.56	0.286	1.05
BCL9L	-0.13	0.449	1.02	0.19	0.576	1.01	-0.78	0.217	1.07
BCMO1	-0.36	0.36	1.03	-0.32	0.374	1.04	-0.85	0.198	1.06
BCO2	-2.36	0.00923	0.896	-1.22	0.112	1	0.81	0.79	0.994
BCOR	0.23	0.592	0.998	0.03	0.51	1.02	-0.68	0.249	1.06
BCORL1	-0.21	0.418	1.02	1.36	0.913	0.992	-0.87	0.193	1.07
BCR	1.86	0.969	0.998	-0.33	0.369	1.04	0.27	0.606	1
BCS1L	1.63	0.949	0.997	-0.12	0.451	1.02	1.63	0.949	0.994
BDH1	-0.65	0.259	1.05	0.52	0.698	1.01	1.36	0.913	0.994
BDKRB1	0.29	0.613	0.995	1.05	0.852	0.994	-0.95	0.17	1.07
BDKRB2	0.24	0.596	0.995	-0.93	0.176	1.04	-0.11	0.455	1.02
BDNF	-2.3	0.0108	0.884	0.11	0.543	1.01	0.8	0.789	0.994
BDP1	-0.9	0.185	1.08	0.48	0.685	1.01	-1.45	0.0738	1.05
BEAN1	0.46	0.678	0.99	-0.13	0.448	1.03	-0.04	0.484	1.02
BECN1	-0.1	0.461	1.01	1.02	0.846	0.994	1.09	0.862	0.99
BEGAIN	0.06	0.525	1.01	-0.93	0.175	1.04	1.08	0.86	0.99
BEND2	0.27	0.607	0.995	-0.38	0.353	1.04	-0.95	0.17	1.07
BEND3	-1.52	0.064	1.05	0.71	0.76	0.997	0.5	0.692	0.993
BEND4	1.35	0.912	0.992	1.01	0.843	0.994	-0.53	0.299	1.05
BEND5	-0.78	0.218	1.07	-2.61	0.00453	0.565	-0.03	0.486	1.02
BEND6	-0.12	0.454	1.02	-0.58	0.279	1.04	1.02	0.846	0.989
BEND7	0.79	0.786	0.983	-0.27	0.392	1.04	0.87	0.807	0.991
BEST1	-0.58	0.282	1.04	-1.3	0.0976	1.01	-0.58	0.281	1.05
BEST2	-1.23	0.109	1.08	0.81	0.791	0.993	-1.68	0.0467	0.993
BEST3	-0.64	0.26	1.05	-0.7	0.243	1.03	-0.19	0.424	1.02
BEST4	-0.46	0.323	1.03	0.25	0.601	1.01	-0.99	0.162	1.07
BET1L	-0.12	0.451	1.02	0.08	0.531	1.01	-1.29	0.0988	1.07
BEX1	-0.47	0.32	1.03	0.59	0.722	1	-0.47	0.32	1.04
BEX4	-0.09	0.464	1.01	0.06	0.523	1.02	-0.23	0.409	1.02
BEX5	-1.11	0.134	1.07	1.01	0.844	0.994	-1.32	0.0937	1.08
BFAR	-2.08	0.0189	0.908	-0.89	0.188	1.03	-1.53	0.0629	1.05
BFSP1	-0.64	0.263	1.05	1.38	0.916	0.991	1.63	0.948	0.994
BFSP2	-2.05	0.0201	0.914	-0.87	0.191	1.03	0.2	0.579	1
BGLAP	-1.04	0.149	1.08	-1.23	0.11	1	-0.3	0.383	1.03
BGN	0.07	0.527	1.01	-0.58	0.279	1.04	0.43	0.666	0.997
BHLHA15	-2.44	0.00738	0.871	-1.59	0.056	0.963	-0.94	0.173	1.07
BHLHA9	1.43	0.924	0.993	-1.87	0.0311	0.912	-0.67	0.251	1.05
BHLHB9	-0.45	0.326	1.03	0.46	0.679	1.01	-1.61	0.0539	1.02
BHLHE22	1.07	0.857	0.986	-0.42	0.337	1.04	-0.13	0.448	1.02
BHLHE23	-0.67	0.252	1.05	0.05	0.521	1.02	1.01	0.845	0.989
BHLHE40	-0.73	0.232	1.07	0.31	0.621	1.01	0.41	0.66	0.999
BHLHE41	2.19	0.986	1	-0.26	0.398	1.04	-1.22	0.112	1.07
BHMT	-0.57	0.284	1.04	-0.34	0.367	1.04	-2.64	0.0041	0.501
BHMT2	-0.79	0.214	1.07	0.03	0.512	1.02	0.07	0.529	1.01
BICC1	-0.68	0.248	1.06	-0.32	0.374	1.04	-0.37	0.356	1.03
BICD1	0.78	0.782	0.983	0.53	0.701	1	-0.22	0.412	1.02
BICD2	0.32	0.625	0.994	-0.69	0.245	1.03	1.09	0.861	0.99
BID	0.18	0.571	0.999	-0.41	0.342	1.04	-0.67	0.251	1.05
BIK	-0.34	0.366	1.03	1.15	0.875	0.992	-0.53	0.298	1.05
BIN1	0.64	0.739	0.988	1.63	0.948	0.995	0.34	0.632	1
BIN3	-0.17	0.434	1.02	0.96	0.833	0.993	-0.23	0.41	1.02
BIRC2	-2.88	0.00201	0.595	-0.78	0.217	1.03	1.08	0.86	0.99
BIRC3	-1.12	0.132	1.07	-2.06	0.0197	0.835	0.41	0.661	0.999
BIRC5	0.08	0.534	1	-2.42	0.00779	0.669	1.81	0.965	0.996
BIRC6	3.47	1	1	-0.97	0.166	1.03	-1.82	0.0343	0.951
BIRC7	0.49	0.688	0.99	1.05	0.853	0.994	-0.97	0.165	1.07
BIRC8	0.07	0.527	1.01	-0.2	0.422	1.03	0.74	0.769	0.995
BIVM	1.06	0.856	0.986	0.9	0.817	0.993	0.62	0.733	0.992
BLACE	0.52	0.699	0.99	0.36	0.64	1.01	1.04	0.852	0.99
BLCAP	-0.59	0.278	1.04	0.09	0.534	1.01	1.1	0.865	0.99
BLID	-0.32	0.376	1.03	-0.89	0.186	1.03	0.53	0.702	0.992
BLK	-0.88	0.189	1.08	0.88	0.812	0.992	0.96	0.83	0.991
BLM	-1.17	0.122	1.08	-1.47	0.0706	0.985	-0.24	0.405	1.02
BLMH	0.31	0.621	0.995	1.64	0.95	0.995	0.99	0.84	0.989
BLNK	0.15	0.561	0.999	-0.85	0.198	1.03	0.41	0.659	1
BLOC1S1	-0.99	0.16	1.08	1.06	0.856	0.993	1.31	0.905	0.993
BLOC1S3	-1.92	0.0275	0.931	0.4	0.654	1.01	1.34	0.91	0.994
BLOC1S4	-0.46	0.323	1.03	0.86	0.805	0.992	0.52	0.697	0.994
BLOC1S5	0.28	0.61	0.995	-1.02	0.155	1.02	-1.34	0.0897	1.08
BLOC1S6	-2.05	0.02	0.918	0.12	0.549	1.01	-0.47	0.32	1.04
BLVRA	-0.45	0.325	1.03	0.45	0.673	1.01	1.57	0.941	0.994
BLVRB	-0.48	0.314	1.03	0.29	0.615	1.01	1.6	0.946	0.994
BLZF1	0.66	0.747	0.987	-0.47	0.32	1.04	-0.33	0.371	1.03
BMF	-0.55	0.291	1.04	0.25	0.598	1.01	-0.4	0.343	1.04
BMI1	0.74	0.769	0.984	-0.23	0.411	1.04	-1.11	0.134	1.07
BMP1	-0.26	0.397	1.02	1.67	0.952	0.995	-1.08	0.14	1.07
BMP10	0.6	0.724	0.988	-0.13	0.45	1.02	0.46	0.679	0.994
BMP15	-1.78	0.0378	0.993	0.1	0.54	1.01	-0.18	0.43	1.02
BMP2	-1.75	0.0402	0.992	0.68	0.752	0.998	0.79	0.784	0.994
BMP2K	-0.14	0.443	1.02	0.07	0.528	1.01	1.32	0.907	0.993
BMP3	-0.43	0.334	1.03	-0.11	0.455	1.02	1.79	0.963	0.996
BMP4	-0.32	0.373	1.03	-0.93	0.175	1.04	-0.04	0.486	1.02
BMP5	-0.19	0.424	1.02	0.79	0.785	0.993	0.21	0.583	1
BMP6	1.43	0.924	0.994	-0.75	0.225	1.03	-1.35	0.0884	1.07
BMP7	-0.39	0.347	1.03	0.97	0.835	0.993	-0.03	0.486	1.02
BMPER	0.81	0.79	0.984	-0.75	0.226	1.03	-0.55	0.291	1.05
BMPR1B	0.59	0.721	0.988	0.32	0.627	1.01	1.11	0.866	0.99
BMPR2	-0.32	0.373	1.03	0.81	0.792	0.993	0.15	0.56	1
BMS1	-0.94	0.172	1.08	-1.53	0.0628	0.969	-0.76	0.225	1.06
BMX	0.41	0.66	0.992	0.89	0.813	0.993	0.4	0.656	1
BNC1	0.06	0.526	1.01	0.25	0.599	1.01	-1.53	0.0635	1.05
BNC2	-0.49	0.312	1.03	-0.7	0.242	1.03	-0.85	0.197	1.06
BNIP1	0.43	0.665	0.991	-0.75	0.228	1.03	-0.91	0.182	1.08
BNIP2	-0.19	0.426	1.02	-0.67	0.253	1.04	-1.28	0.0997	1.07
BNIP3L	0.39	0.651	0.992	-0.65	0.258	1.04	-0.69	0.244	1.06
BNIPL	0.61	0.73	0.989	-0.95	0.172	1.04	0.99	0.838	0.989
BOC	1.19	0.883	0.988	-0.98	0.163	1.02	1.09	0.861	0.99
BOD1L1	-0.13	0.448	1.02	-1.17	0.12	1.02	-0.4	0.343	1.04
BOD1L2	-0.83	0.204	1.08	-0.01	0.498	1.02	0.06	0.523	1.01
BOK	1.52	0.936	0.995	0.3	0.62	1.01	1.05	0.852	0.99
BOLA1	-2.15	0.016	0.894	-1.18	0.119	1.02	-0.16	0.437	1.02
BOLL	0.11	0.542	1	-0.95	0.17	1.03	1.64	0.95	0.995
BOP1	2.47	0.993	1	-0.67	0.25	1.04	-2.12	0.0168	0.855
BORA	0.4	0.656	0.991	2.41	0.992	0.999	0.92	0.822	0.99
BPGM	-1.97	0.0242	0.906	-0.2	0.421	1.03	-0.21	0.418	1.02
BPHL	0.46	0.678	0.99	-0.33	0.37	1.04	-0.43	0.334	1.04
BPI	0.09	0.537	1	0.13	0.552	1.01	0.65	0.742	0.992
BPIFA1	-0.56	0.289	1.04	0.79	0.784	0.994	-0.67	0.252	1.06
BPIFA2	0.14	0.554	1	1.56	0.941	0.994	0.11	0.544	1.01
BPIFA3	-1.14	0.128	1.08	0.33	0.63	1.01	-0.21	0.415	1.02
BPIFB1	-0.43	0.334	1.03	-0.21	0.418	1.03	1.5	0.933	0.994
BPIFB2	0.49	0.688	0.99	1.68	0.953	0.994	0.28	0.611	1
BPIFB3	0.54	0.707	0.989	-0.82	0.205	1.03	2.24	0.987	0.999
BPIFB4	-0.72	0.236	1.06	1.16	0.878	0.992	-0.48	0.315	1.04
BPIFB6	-0.56	0.289	1.04	0.9	0.817	0.993	1.58	0.943	0.994
BPIFC	0.06	0.526	1.01	-0.83	0.203	1.03	-0.75	0.227	1.06
BPNT1	0.62	0.734	0.988	0.04	0.517	1.02	0.84	0.8	0.993
BPTF	1.01	0.845	0.986	-0.04	0.485	1.02	-0.66	0.255	1.06
BRAF	0.08	0.531	1	0.62	0.734	1	-0.49	0.312	1.04
BRAP	2.88	0.998	1	-1.67	0.0475	0.967	-0.2	0.419	1.02
BRAT1	-1.18	0.119	1.08	-0.55	0.292	1.05	-0.5	0.31	1.04
BRCA1	-0.67	0.253	1.05	-0.18	0.429	1.03	-0.58	0.282	1.05
BRCA2	-0.04	0.485	1.01	-1.98	0.024	0.855	-3.31	0.00047	0.178
BRCC3	0.62	0.732	0.988	0.4	0.656	1.01	-0.44	0.329	1.04
BRD1	-0.03	0.488	1.01	-2.73	0.00315	0.559	-3.5	0.000234	0.117
BRD2	-0.61	0.271	1.05	2.89	0.998	1	1.38	0.916	0.993
BRD3	0.06	0.525	1.01	-1.29	0.099	1.01	-1.45	0.0734	1.05
BRD4	-0.1	0.46	1.02	-0.52	0.302	1.05	-0.73	0.231	1.06
BRD8	-0.04	0.482	1.01	1.45	0.926	0.992	1.56	0.94	0.994
BRD9	0.25	0.597	0.995	1.35	0.912	0.992	-0.14	0.446	1.02
BRDT	0.88	0.81	0.984	-0.11	0.455	1.02	0.77	0.78	0.995
BRE	-0.1	0.461	1.01	-0.03	0.487	1.02	-0.18	0.429	1.02
BRF1	0.55	0.708	0.988	0.73	0.766	0.996	0.21	0.584	1
BRF2	0.23	0.59	0.998	0.28	0.61	1.01	0.71	0.762	0.995
BRI3	-3.06	0.00112	0.434	-0.09	0.464	1.02	1.03	0.848	0.989
BRI3BP	0.63	0.735	0.988	-0.84	0.201	1.03	-0.17	0.431	1.02
BRICD5	0.58	0.72	0.988	0.6	0.725	1	-0.16	0.435	1.02
BRIP1	-3.37	0.000377	0.286	-0.79	0.214	1.03	-0.93	0.177	1.07
BRIX1	0.5	0.693	0.99	-1.43	0.0767	0.997	0.05	0.518	1.01
BRK1	0.99	0.839	0.987	0.59	0.722	1	0	0.502	1.02
BRMS1	0.07	0.526	1.01	-0.48	0.316	1.04	1.32	0.907	0.993
BRMS1L	-0.21	0.415	1.02	0.73	0.766	0.996	0.61	0.729	0.993
BROX	0.12	0.55	1	1.2	0.885	0.993	-0.51	0.306	1.05
BRPF1	-0.25	0.401	1.02	0.19	0.574	1.01	1.19	0.883	0.991
BRPF3	0.39	0.65	0.991	-1.17	0.122	1.01	-0.23	0.407	1.02
BRS3	-1.62	0.0523	1.04	0.69	0.755	0.996	-0.66	0.256	1.05
BRSK1	-0.18	0.429	1.02	1.05	0.853	0.994	-0.17	0.433	1.02
BRSK2	0.71	0.762	0.984	-1.49	0.0684	0.978	-0.69	0.245	1.05
BRWD1	-0.53	0.296	1.03	-0.62	0.268	1.04	-1.63	0.0519	1.01
BRWD3	-0.83	0.204	1.08	0.64	0.738	1	0.8	0.787	0.994
BSCL2	-0.11	0.456	1.02	-0.3	0.382	1.04	-0.7	0.243	1.06
BSDC1	0.93	0.824	0.985	0.14	0.554	1.01	-0.3	0.381	1.03
BSG	0.4	0.654	0.991	1.78	0.962	0.995	0.4	0.654	1
BSN	-2.05	0.0201	0.918	-0.01	0.495	1.02	0.33	0.63	1
BSND	1.11	0.867	0.987	-0.75	0.226	1.03	-0.81	0.209	1.06
BSPH1	-0.21	0.418	1.02	0.11	0.543	1.01	0.06	0.524	1.01
BSPRY	-0.8	0.213	1.07	-1.74	0.0406	0.932	0.1	0.541	1.01
BST1	1.1	0.865	0.987	1.22	0.888	0.993	1.45	0.926	0.994
BST2	-1.43	0.076	1.07	-0.78	0.218	1.03	0.18	0.573	1.01
BSX	0.83	0.796	0.984	-0.47	0.32	1.04	-0.93	0.177	1.07
BTAF1	0.55	0.708	0.988	1.04	0.85	0.994	2.18	0.986	0.998
BTBD1	0.58	0.719	0.988	0.58	0.719	1	-1.04	0.15	1.07
BTBD10	-0.9	0.184	1.08	-3.57	0.000175	0.181	-1.94	0.0262	0.936
BTBD11	-1.49	0.0679	1.05	1.35	0.911	0.993	-0.7	0.243	1.06
BTBD16	0.73	0.768	0.984	-0.89	0.187	1.03	-0.18	0.43	1.02
BTBD17	1.91	0.972	0.998	0.82	0.793	0.993	1.98	0.976	0.996
BTBD18	-1.22	0.111	1.07	-1.17	0.121	1.02	-1.8	0.0357	0.964
BTBD19	0.65	0.742	0.988	-0.61	0.269	1.04	0.64	0.739	0.991
BTBD2	-0.19	0.426	1.02	-2.27	0.0117	0.719	0.76	0.777	0.995
BTBD3	0.93	0.824	0.985	-0.08	0.469	1.02	0.44	0.67	0.996
BTBD6	1.03	0.849	0.986	-0.3	0.382	1.04	0.49	0.687	0.993
BTBD7	0.84	0.799	0.984	2.06	0.981	0.998	0.54	0.705	0.992
BTBD8	-0.38	0.353	1.03	-1.03	0.151	1.02	-0.23	0.408	1.02
BTBD9	-0.67	0.251	1.06	0.62	0.731	1	-0.09	0.466	1.02
BTC	-0.71	0.24	1.06	1	0.842	0.995	0.41	0.661	0.999
BTD	-1.22	0.111	1.07	1.14	0.873	0.991	0.36	0.639	1
BTG1	1.43	0.924	0.994	-0.88	0.191	1.02	-0.86	0.195	1.06
BTG2	-0.71	0.239	1.06	-0.81	0.209	1.03	-2.43	0.00761	0.645
BTG3	-2.2	0.0141	0.897	0.13	0.551	1.01	-0.29	0.385	1.03
BTG4	-0.48	0.317	1.03	-0.37	0.357	1.04	-0.34	0.365	1.03
BTK	-0.3	0.382	1.03	1.75	0.96	0.994	0.92	0.821	0.991
BTLA	-0.77	0.221	1.07	-0.75	0.227	1.03	0.02	0.509	1.01
BTN1A1	-0.52	0.303	1.03	0.06	0.523	1.02	0.07	0.53	1.01
BTN2A1	-1.76	0.0392	0.996	0.92	0.821	0.993	-0.28	0.388	1.02
BTN2A2	1.87	0.969	0.998	0.79	0.785	0.993	-0.12	0.45	1.02
BTN3A1	1.47	0.93	0.994	0.34	0.633	1.01	0.16	0.563	1
BTN3A3	-0.04	0.482	1.01	-0.19	0.424	1.03	0.69	0.754	0.993
BTNL3	0.8	0.788	0.983	-0.52	0.3	1.04	1.06	0.855	0.99
BTNL8	0.68	0.751	0.986	-0.38	0.352	1.04	0.35	0.638	1
BTNL9	2.42	0.992	1	-0.52	0.302	1.04	0.51	0.696	0.994
BTRC	0.47	0.682	0.99	-0.9	0.183	1.04	-0.32	0.375	1.02
BUB1	0.09	0.538	1	-1.28	0.101	1.01	-0.62	0.268	1.05
BUB1B	1.45	0.927	0.994	-0.28	0.388	1.04	-0.47	0.319	1.04
BUD13	0.49	0.689	0.99	-0.57	0.285	1.04	0.04	0.516	1.01
BUD31	0.13	0.554	1	-0.81	0.21	1.03	-0.02	0.491	1.02
BVES	0.28	0.61	0.995	-0.58	0.28	1.04	-0.58	0.281	1.05
BYSL	0.92	0.822	0.985	-0.15	0.441	1.03	1.52	0.936	0.994
BZRAP1	0.75	0.774	0.984	1.29	0.901	0.993	0.3	0.618	1
BZW1	-1.13	0.129	1.08	0.48	0.686	1.01	0.86	0.804	0.992
BZW2	0	0.498	1	0.38	0.646	1.01	1.08	0.861	0.99
C10orf10	-0.23	0.408	1.02	0.75	0.772	0.995	-0.38	0.351	1.03
C10orf105	-0.25	0.4	1.02	0.54	0.707	1	-1.29	0.099	1.07
C10orf11	-1.9	0.0285	0.938	-0.11	0.455	1.02	0.58	0.719	0.993
C10orf113	-0.92	0.178	1.08	0.02	0.506	1.02	-0.24	0.405	1.02
C10orf118	-1.94	0.0264	0.912	0.36	0.641	1.01	1.54	0.938	0.994
C10orf12	0.39	0.651	0.992	-0.72	0.237	1.03	-0.31	0.38	1.03
C10orf120	-1.39	0.0823	1.08	-0.42	0.337	1.04	-0.96	0.169	1.07
C10orf128	0.85	0.803	0.984	0.49	0.689	1.01	-0.29	0.385	1.03
C10orf129	-1.16	0.122	1.08	-1.22	0.112	1	0.47	0.683	0.993
C10orf137	-0.9	0.183	1.08	0.47	0.68	1.01	0.87	0.807	0.991
C10orf2	-0.72	0.236	1.07	0.57	0.715	1	0.41	0.658	1
C10orf25	-0.4	0.346	1.03	-0.81	0.208	1.03	0.84	0.801	0.993
C10orf32	2.16	0.985	1	0.73	0.768	0.996	1.84	0.967	0.996
C10orf35	0.77	0.78	0.984	-0.68	0.249	1.04	0.79	0.784	0.994
C10orf53	-0.22	0.412	1.02	0.49	0.688	1.01	-0.74	0.229	1.06
C10orf54	0.12	0.547	1	-0.25	0.402	1.04	0.12	0.547	1.01
C10orf55	-0.79	0.216	1.07	0.4	0.655	1.01	0.7	0.759	0.994
C10orf62	1.2	0.884	0.988	0.49	0.689	1.01	-0.19	0.426	1.02
C10orf67	0.28	0.611	0.995	1.27	0.899	0.993	-0.98	0.164	1.08
C10orf71	1.08	0.861	0.987	-0.52	0.3	1.04	0	0.499	1.02
C10orf76	0.77	0.78	0.984	-0.38	0.351	1.04	-0.8	0.211	1.06
C10orf82	-1.35	0.0886	1.08	-0.35	0.363	1.04	-0.03	0.487	1.02
C10orf85	0.73	0.767	0.985	-0.58	0.28	1.04	-0.86	0.196	1.06
C10orf88	0.52	0.7	0.99	-0.29	0.387	1.04	0.2	0.579	1
C10orf90	-2.39	0.00839	0.857	0.68	0.753	0.998	0.46	0.675	0.995
C10orf91	0.98	0.836	0.987	0.18	0.572	1.01	-0.16	0.438	1.02
C10orf95	0.92	0.821	0.985	-0.4	0.345	1.04	2.84	0.998	1
C10orf99	0.15	0.561	0.999	0.92	0.822	0.994	-0.88	0.19	1.07
C11orf1	-0.45	0.325	1.03	0.19	0.575	1.01	-0.95	0.171	1.07
C11orf16	-2.32	0.0101	0.897	-0.46	0.323	1.04	0.07	0.529	1.01
C11orf21	0.06	0.524	1.01	1.31	0.904	0.993	0.27	0.605	1
C11orf24	0.02	0.509	1.01	0.64	0.739	1	-0.44	0.332	1.04
C11orf30	-0.5	0.309	1.03	-0.67	0.25	1.04	-0.18	0.429	1.02
C11orf31	-0.31	0.376	1.03	0.24	0.595	1.01	-1.18	0.119	1.08
C11orf35	-0.87	0.193	1.08	-0.7	0.242	1.03	-0.93	0.177	1.07
C11orf40	0.18	0.571	0.998	-0.28	0.388	1.04	-0.05	0.481	1.02
C11orf42	-0.01	0.497	1.01	0.83	0.797	0.993	-0.86	0.195	1.06
C11orf45	-0.12	0.452	1.01	0.96	0.833	0.993	-0.05	0.481	1.02
C11orf48	-0.77	0.221	1.07	-0.66	0.256	1.03	-2.14	0.0162	0.842
C11orf49	0.74	0.771	0.984	-2.03	0.0209	0.835	-1.25	0.105	1.07
C11orf52	-0.27	0.392	1.02	-0.67	0.252	1.04	-1.14	0.126	1.06
C11orf53	0.33	0.63	0.992	-0.29	0.385	1.04	-1.16	0.124	1.07
C11orf54	-0.73	0.232	1.07	-0.82	0.208	1.03	1.03	0.848	0.989
C11orf57	1.57	0.941	0.996	-0.35	0.363	1.04	-2.44	0.00739	0.652
C11orf63	1.01	0.844	0.986	1.24	0.892	0.993	0.2	0.581	1
C11orf68	0.6	0.727	0.989	-0.04	0.485	1.02	-1.03	0.152	1.07
C11orf70	0.11	0.543	1	-0.66	0.254	1.04	1.01	0.843	0.989
C11orf71	1.28	0.901	0.989	-0.26	0.399	1.04	-0.17	0.431	1.02
C11orf72	0.45	0.674	0.99	-0.65	0.257	1.04	-0.86	0.196	1.06
C11orf80	0.15	0.559	1	0.33	0.629	1.01	-1.41	0.0791	1.06
C11orf82	0.69	0.755	0.985	0.97	0.833	0.993	0.62	0.732	0.992
C11orf83	0.26	0.603	0.994	0.54	0.704	1	-0.53	0.298	1.05
C11orf84	0.19	0.577	0.999	-0.65	0.258	1.04	-0.3	0.382	1.03
C11orf85	0.58	0.719	0.988	-0.3	0.384	1.04	0.2	0.579	1
C11orf86	-0.26	0.396	1.02	-2.21	0.0136	0.762	-0.52	0.302	1.05
C11orf87	1	0.841	0.986	0.32	0.624	1.01	-0.52	0.303	1.05
C11orf88	0.66	0.746	0.987	0.55	0.708	1	-0.42	0.338	1.03
C11orf89	-0.53	0.297	1.03	-2.44	0.00726	0.672	-1.3	0.0963	1.07
C11orf91	0.28	0.61	0.994	-1.35	0.0883	1.01	-0.29	0.387	1.02
C11orf94	-0.22	0.412	1.02	0.36	0.642	1.01	-1.26	0.103	1.07
C11orf96	-0.26	0.398	1.02	0.17	0.569	1.01	-0.34	0.366	1.03
C12orf10	-1.75	0.0402	0.991	-1.18	0.12	1.02	0.13	0.552	1.01
C12orf36	-0.17	0.432	1.02	0.32	0.626	1.01	-1.14	0.127	1.06
C12orf39	-0.24	0.405	1.02	-0.19	0.423	1.03	0.05	0.52	1.01
C12orf4	1.08	0.861	0.987	1.47	0.93	0.992	-0.71	0.24	1.06
C12orf40	-0.23	0.41	1.02	1.45	0.926	0.992	2.13	0.984	0.998
C12orf42	0.09	0.535	1	-0.13	0.447	1.03	0.79	0.786	0.995
C12orf44	1.2	0.885	0.989	-0.5	0.307	1.04	0.59	0.723	0.993
C12orf45	0.57	0.716	0.988	1.06	0.855	0.993	1.66	0.952	0.994
C12orf49	-0.53	0.3	1.03	-0.97	0.165	1.03	-0.64	0.262	1.05
C12orf5	0.44	0.671	0.99	1.44	0.925	0.991	0.65	0.743	0.992
C12orf50	-2.83	0.00235	0.612	-0.39	0.349	1.04	0.53	0.7	0.993
C12orf52	-2	0.0226	0.891	0.02	0.506	1.02	0.43	0.665	0.997
C12orf54	-0.65	0.257	1.05	0.33	0.63	1.01	1.25	0.895	0.992
C12orf55	0.87	0.809	0.984	-0.89	0.186	1.03	0.04	0.516	1.01
C12orf56	0.9	0.816	0.984	2.33	0.99	0.998	2.13	0.983	0.998
C12orf57	0.47	0.681	0.99	-0.04	0.483	1.02	-0.18	0.427	1.02
C12orf61	-0.37	0.356	1.03	0.67	0.75	0.998	-0.16	0.438	1.02
C12orf65	2.76	0.997	1	1.75	0.96	0.994	0.44	0.669	0.996
C12orf66	-0.72	0.235	1.07	0.69	0.754	0.997	-0.1	0.462	1.02
C12orf68	0.3	0.618	0.994	-0.13	0.447	1.03	0.02	0.507	1.01
C12orf73	0.81	0.792	0.984	1.53	0.937	0.993	0.52	0.698	0.993
C12orf74	0.31	0.623	0.994	-0.35	0.364	1.04	-1.36	0.0863	1.07
C12orf75	-0.93	0.177	1.08	-0.4	0.346	1.04	0.55	0.709	0.992
C12orf76	-0.05	0.478	1.01	-0.21	0.417	1.03	0.26	0.603	1
C12orf77	1	0.841	0.986	-0.28	0.392	1.04	-0.39	0.347	1.03
C13orf35	-1.51	0.0658	1.05	-0.9	0.184	1.03	-0.42	0.336	1.04
C14orf1	0.99	0.839	0.987	1.1	0.865	0.993	2.78	0.997	1
C14orf105	0.25	0.598	0.995	-0.8	0.213	1.03	-0.12	0.453	1.02
C14orf119	0.04	0.515	1.01	-0.59	0.276	1.04	-0.73	0.232	1.06
C14orf132	0.47	0.68	0.99	1.35	0.912	0.992	-0.58	0.28	1.05
C14orf142	1.44	0.925	0.994	-0.39	0.347	1.04	1.13	0.871	0.991
C14orf159	-0.16	0.436	1.02	-1.23	0.109	1.01	0.14	0.556	1
C14orf164	-0.49	0.311	1.03	1.23	0.891	0.993	0.51	0.693	0.994
C14orf166	0.74	0.769	0.984	-1.36	0.0876	1	-0.84	0.201	1.06
C14orf166B	-1.28	0.1	1.07	1.22	0.89	0.993	0.09	0.535	1.01
C14orf177	-0.79	0.215	1.07	0.67	0.748	0.998	1.49	0.932	0.994
C14orf180	-1.17	0.122	1.08	1.39	0.918	0.991	-0.04	0.483	1.02
C14orf183	0.19	0.576	1	-0.65	0.256	1.04	0.46	0.679	0.994
C14orf37	-0.61	0.27	1.05	0.85	0.803	0.993	0.44	0.672	0.995
C14orf79	1.02	0.847	0.986	1.18	0.881	0.993	0.59	0.724	0.993
C14orf80	-0.58	0.28	1.04	0.9	0.815	0.993	-0.76	0.224	1.06
C14orf93	0.91	0.819	0.984	-1.19	0.117	1.01	0.87	0.808	0.991
C15orf26	-0.8	0.212	1.07	-1.2	0.114	1.01	-0.01	0.496	1.02
C15orf27	0.66	0.745	0.988	-0.2	0.419	1.03	-0.92	0.177	1.07
C15orf32	0.35	0.635	0.99	0.21	0.585	1.01	0.09	0.536	1.01
C15orf37	1.1	0.864	0.988	0	0.499	1.02	0.14	0.557	1
C15orf39	0.03	0.513	1.01	0.18	0.571	1.01	-0.82	0.205	1.06
C15orf40	0.33	0.631	0.992	-0.22	0.411	1.04	-0.13	0.449	1.02
C15orf41	-0.93	0.176	1.08	-0.45	0.328	1.04	-1.6	0.0543	1.01
C15orf43	0.34	0.632	0.991	-0.7	0.243	1.03	-0.86	0.196	1.06
C15orf48	-1.27	0.101	1.07	0.28	0.608	1.01	-1.36	0.0873	1.07
C15orf52	1.93	0.973	0.999	-0.01	0.497	1.02	0.24	0.595	1
C15orf53	-0.18	0.429	1.02	0.36	0.641	1.01	-0.11	0.456	1.02
C15orf56	0.21	0.583	0.998	-0.49	0.313	1.04	-2.59	0.00481	0.532
C15orf57	-0.05	0.482	1.01	-0.72	0.235	1.03	-0.22	0.414	1.02
C15orf59	0.08	0.533	1	0.45	0.675	1.01	-1.49	0.0687	1.05
C15orf60	-1.41	0.0788	1.08	1.17	0.879	0.992	-0.14	0.446	1.02
C15orf61	0.57	0.717	0.988	0.53	0.702	1	0.85	0.801	0.993
C15orf62	-1.95	0.0256	0.911	0.84	0.8	0.994	-1.45	0.0737	1.05
C16orf11	-1.03	0.151	1.08	-0.69	0.246	1.03	-0.44	0.331	1.04
C16orf13	-1.16	0.122	1.08	0	0.498	1.02	-2.08	0.0189	0.877
C16orf3	-1.25	0.106	1.07	-0.11	0.456	1.02	-0.29	0.387	1.03
C16orf45	0.97	0.833	0.987	-0.51	0.306	1.04	-1.5	0.0667	1.05
C16orf46	0.98	0.836	0.987	0	0.5	1.02	0.86	0.805	0.992
C16orf47	-1.07	0.143	1.08	-0.26	0.397	1.04	0.42	0.661	0.999
C16orf52	1.06	0.856	0.986	0.26	0.604	1.01	-2.06	0.0197	0.879
C16orf54	0.22	0.587	0.998	-2.28	0.0113	0.728	-1.77	0.0381	0.98
C16orf58	-2.83	0.00233	0.616	-1.26	0.103	1.01	-0.3	0.381	1.03
C16orf59	-0.1	0.461	1.01	0.13	0.553	1.01	0.87	0.807	0.991
C16orf62	-0.35	0.364	1.03	0.76	0.776	0.994	0.48	0.683	0.992
C16orf70	-0.91	0.183	1.08	-0.62	0.266	1.04	-2.59	0.00481	0.529
C16orf71	2.08	0.981	1	-1.26	0.103	1.01	-0.03	0.489	1.02
C16orf72	-4.24	1.14e-05	0.02	-1.13	0.128	1.01	-3.23	0.000614	0.21
C16orf74	1.29	0.901	0.989	-1.5	0.0671	0.979	0.25	0.598	1
C16orf78	0.7	0.759	0.985	-0.14	0.443	1.03	-0.43	0.335	1.04
C16orf80	-0.73	0.232	1.07	-0.08	0.469	1.02	-0.31	0.38	1.03
C16orf86	1.26	0.896	0.989	-1.81	0.0355	0.913	-1.14	0.128	1.06
C16orf87	0.5	0.691	0.99	0.5	0.693	1.01	0.9	0.816	0.99
C16orf89	1.02	0.845	0.986	-0.62	0.269	1.04	-0.73	0.233	1.06
C16orf90	-0.63	0.263	1.05	-2.57	0.00509	0.567	-0.38	0.351	1.03
C16orf91	-0.23	0.41	1.02	-0.25	0.401	1.04	0.45	0.672	0.995
C16orf92	-0.12	0.45	1.02	-1.05	0.146	1.02	-2.79	0.00266	0.434
C16orf93	1.77	0.961	0.997	0.38	0.649	1.01	-0.89	0.188	1.07
C16orf95	0.73	0.769	0.984	0.73	0.768	0.996	-1.01	0.156	1.08
C16orf96	-0.22	0.414	1.02	-0.54	0.295	1.05	-2.95	0.00157	0.392
C16orf97	-0.55	0.29	1.04	-0.45	0.327	1.04	-0.16	0.437	1.02
C17orf100	0.22	0.587	0.998	1.69	0.954	0.994	0.3	0.617	1
C17orf102	-0.93	0.177	1.08	1.43	0.923	0.991	0.71	0.762	0.995
C17orf104	0.01	0.502	1.01	0.71	0.76	0.997	-0.88	0.19	1.07
C17orf105	-0.57	0.283	1.04	1.68	0.954	0.994	-0.21	0.417	1.02
C17orf107	-0.67	0.253	1.05	-0.34	0.366	1.04	-0.42	0.336	1.04
C17orf47	0.36	0.64	0.99	1.22	0.89	0.993	1.29	0.902	0.993
C17orf50	0.97	0.833	0.987	-1.17	0.12	1.02	-1.02	0.155	1.08
C17orf51	1.17	0.878	0.987	-1.03	0.152	1.02	0.45	0.672	0.995
C17orf53	-4.28	9.17e-06	0.0178	-2.96	0.00155	0.44	-2.7	0.00351	0.479
C17orf59	0.84	0.8	0.984	-1.3	0.0975	1.01	0.81	0.79	0.994
C17orf62	-0.4	0.343	1.03	0.5	0.692	1.01	0.73	0.768	0.995
C17orf64	0.08	0.532	1	1.25	0.894	0.992	1.31	0.905	0.993
C17orf66	0.38	0.647	0.991	1.52	0.936	0.993	-2.58	0.00495	0.54
C17orf67	-0.26	0.396	1.02	0.64	0.74	1	0.63	0.736	0.992
C17orf70	-0.16	0.437	1.02	-1.4	0.0807	1	-2.82	0.00238	0.432
C17orf72	0.17	0.566	0.999	0.93	0.825	0.994	0.86	0.804	0.992
C17orf74	-0.15	0.439	1.02	-0.91	0.182	1.04	0.48	0.685	0.993
C17orf75	1.16	0.877	0.987	1.24	0.893	0.993	1.22	0.888	0.992
C17orf77	1.13	0.871	0.988	-0.44	0.33	1.04	0.75	0.773	0.995
C17orf78	0.76	0.778	0.984	0.23	0.59	1.01	0.8	0.787	0.994
C17orf80	-0.94	0.173	1.08	2.04	0.98	0.997	0.46	0.677	0.994
C17orf82	1.6	0.945	0.996	0.27	0.607	1.01	-0.39	0.346	1.03
C17orf85	-1.14	0.127	1.08	1.06	0.854	0.993	0.46	0.676	0.995
C17orf89	1.14	0.873	0.987	1.97	0.975	0.996	0.85	0.802	0.993
C17orf96	-0.91	0.181	1.08	2.26	0.988	0.998	-0.28	0.388	1.02
C17orf97	0.57	0.714	0.988	1.71	0.956	0.994	1.35	0.912	0.993
C17orf98	-1.12	0.131	1.07	0.09	0.536	1.01	0.07	0.526	1.01
C17orf99	1.03	0.847	0.986	0.77	0.778	0.994	-0.02	0.491	1.02
C18orf21	-0.52	0.302	1.03	0.68	0.751	0.998	-0.36	0.36	1.03
C18orf25	-0.45	0.327	1.03	-0.33	0.37	1.04	0.96	0.831	0.99
C18orf54	-0.08	0.466	1.01	1.08	0.861	0.993	-0.21	0.418	1.02
C18orf63	0.76	0.776	0.985	-0.36	0.36	1.04	-0.29	0.386	1.02
C18orf8	-0.64	0.263	1.05	0.21	0.584	1.01	0.13	0.55	1.01
C19orf10	0.71	0.762	0.984	-1.13	0.13	1.02	0.18	0.569	1.01
C19orf12	-0.3	0.382	1.03	0.53	0.702	1	0.11	0.544	1.01
C19orf18	0.32	0.627	0.993	0.82	0.795	0.993	1.02	0.845	0.989
C19orf24	1.07	0.858	0.986	0.8	0.787	0.993	-0.88	0.19	1.07
C19orf25	-2.44	0.0074	0.868	-0.33	0.372	1.04	-0.38	0.351	1.03
C19orf26	-0.44	0.33	1.03	-0.02	0.492	1.02	-1.63	0.0512	1.01
C19orf33	-1.49	0.0675	1.05	1.65	0.95	0.995	0.81	0.79	0.994
C19orf35	0.52	0.697	0.991	-0.72	0.235	1.03	1	0.842	0.989
C19orf38	-0.56	0.286	1.04	-0.42	0.338	1.04	-0.37	0.355	1.03
C19orf40	0.64	0.739	0.988	-2.47	0.00674	0.652	0.5	0.69	0.993
C19orf43	1.73	0.958	0.997	1	0.842	0.995	-1.41	0.079	1.06
C19orf44	-0.56	0.289	1.04	1.37	0.915	0.992	1.64	0.95	0.995
C19orf45	0.52	0.699	0.99	0.76	0.778	0.994	1.71	0.956	0.995
C19orf47	1.65	0.95	0.997	-0.22	0.411	1.03	0.74	0.77	0.995
C19orf48	-0.08	0.467	1.01	1.65	0.951	0.995	0.11	0.545	1.01
C19orf52	-0.04	0.483	1.01	-0.91	0.18	1.04	0.55	0.708	0.993
C19orf53	0.94	0.826	0.986	0.94	0.827	0.993	1.06	0.856	0.99
C19orf54	-0.67	0.25	1.05	0.25	0.599	1.01	0.81	0.792	0.994
C19orf55	0.32	0.627	0.993	-1.4	0.0802	1	1.2	0.885	0.991
C19orf57	-0.06	0.478	1.01	0.02	0.509	1.02	2.67	0.996	1
C19orf59	-1.31	0.0954	1.06	0.76	0.777	0.994	0.81	0.791	0.994
C19orf60	-1.22	0.111	1.07	-0.84	0.2	1.03	-1.03	0.15	1.07
C19orf66	-0.85	0.198	1.08	-0.36	0.36	1.04	1.15	0.875	0.991
C19orf67	-0.88	0.19	1.08	1.27	0.897	0.993	1.82	0.966	0.996
C19orf68	0.37	0.646	0.991	-0.84	0.201	1.03	1.37	0.914	0.994
C19orf70	0.79	0.786	0.983	0.25	0.599	1.01	0.35	0.638	1
C19orf71	0.9	0.815	0.984	0.13	0.552	1.01	0.11	0.542	1.01
C19orf73	-0.24	0.404	1.02	-0.13	0.447	1.03	0.07	0.526	1.01
C19orf77	-0.09	0.463	1.01	0.5	0.69	1.01	2.46	0.993	1
C19orf80	0.66	0.745	0.988	0.87	0.807	0.992	1	0.841	0.989
C19orf81	0.55	0.708	0.988	-0.2	0.42	1.03	0.75	0.774	0.996
C1orf100	-0.05	0.482	1.01	0.83	0.797	0.993	1.32	0.907	0.993
C1orf101	0.46	0.677	0.99	2.09	0.982	0.998	-1	0.158	1.07
C1orf105	-0.15	0.442	1.02	-1.06	0.145	1.01	-0.73	0.233	1.06
C1orf106	-1.78	0.0372	0.998	0.31	0.623	1.01	-0.11	0.455	1.02
C1orf109	-0.56	0.289	1.04	-0.12	0.453	1.02	0.45	0.672	0.995
C1orf110	-0.33	0.372	1.03	-0.46	0.321	1.04	-0.91	0.182	1.08
C1orf111	-1.26	0.103	1.07	-0.4	0.343	1.04	1.58	0.943	0.994
C1orf112	-0.48	0.315	1.03	-1.26	0.104	1.01	-1.04	0.149	1.07
C1orf115	-0.22	0.411	1.02	2.01	0.978	0.997	0.92	0.822	0.99
C1orf116	1	0.842	0.986	0.69	0.756	0.996	0.31	0.621	1
C1orf122	-1	0.159	1.08	-0.06	0.477	1.02	-1.19	0.117	1.07
C1orf123	0.38	0.65	0.991	-0.62	0.269	1.04	-0.84	0.202	1.06
C1orf131	0.56	0.712	0.987	-0.84	0.202	1.03	0.42	0.663	0.998
C1orf137	-0.25	0.4	1.02	-0.35	0.365	1.04	-0.18	0.427	1.02
C1orf147	-0.87	0.191	1.08	0.01	0.504	1.02	-0.16	0.436	1.02
C1orf158	0.86	0.806	0.983	1.55	0.939	0.994	-0.83	0.204	1.06
C1orf159	1.83	0.966	0.998	-1.07	0.143	1.01	1.67	0.953	0.994
C1orf162	0.21	0.585	0.999	-0.72	0.235	1.03	-0.96	0.169	1.08
C1orf168	-0.28	0.389	1.02	0.31	0.622	1.01	-0.09	0.464	1.02
C1orf172	1.77	0.961	0.997	-1.01	0.155	1.02	-1.79	0.0367	0.975
C1orf173	-0.19	0.423	1.02	-0.57	0.284	1.04	0.3	0.619	1
C1orf174	-0.05	0.481	1.01	0.61	0.73	1	0.34	0.632	1
C1orf177	0.62	0.733	0.988	-1.22	0.111	1	-0.4	0.343	1.03
C1orf185	0.14	0.554	1	-0.14	0.445	1.03	0.29	0.615	1
C1orf186	0.25	0.597	0.995	-0.33	0.37	1.04	-0.99	0.16	1.07
C1orf189	0.15	0.558	1	0.06	0.524	1.02	0.02	0.506	1.01
C1orf192	-0.37	0.356	1.03	0.59	0.723	1	-0.07	0.473	1.02
C1orf194	-0.19	0.426	1.02	1.23	0.89	0.993	0.27	0.605	1
C1orf195	-0.4	0.346	1.03	0.25	0.6	1.01	1.28	0.899	0.993
C1orf198	0.98	0.837	0.987	-1.12	0.131	1.01	0.1	0.538	1.01
C1orf200	-0.33	0.372	1.03	0.93	0.823	0.994	-0.04	0.483	1.02
C1orf204	-1.31	0.0947	1.07	0.57	0.715	1	-0.01	0.498	1.02
C1orf21	-0.78	0.219	1.07	-0.72	0.236	1.03	0.97	0.835	0.99
C1orf210	0.19	0.577	0.999	-1.34	0.0906	1.01	-0.23	0.41	1.02
C1orf216	0.05	0.52	1.01	0.14	0.554	1.01	-0.06	0.476	1.02
C1orf226	-0.5	0.308	1.03	0.06	0.525	1.02	-2	0.0229	0.903
C1orf228	-0.72	0.234	1.07	0.01	0.504	1.02	0.46	0.678	0.994
C1orf229	0.59	0.722	0.988	-1.76	0.0396	0.93	-0.06	0.475	1.02
C1orf233	1.66	0.952	0.997	1.04	0.851	0.994	-0.48	0.317	1.04
C1orf27	0.75	0.774	0.984	0.25	0.597	1.01	-1.17	0.121	1.07
C1orf35	0.24	0.595	0.996	0.2	0.58	1.01	-0.57	0.285	1.05
C1orf43	0.09	0.537	1	0.05	0.52	1.02	-0.58	0.282	1.05
C1orf50	-0.1	0.459	1.01	0.04	0.514	1.02	0.2	0.58	1
C1orf51	0.84	0.8	0.984	-0.62	0.267	1.04	0.96	0.832	0.99
C1orf52	-1.46	0.0717	1.06	-0.68	0.249	1.04	-1.78	0.0379	0.981
C1orf53	-0.34	0.367	1.03	-1.63	0.0516	0.98	-0.91	0.181	1.08
C1orf54	-1.74	0.0413	0.996	-1.83	0.0334	0.911	-0.56	0.289	1.05
C1orf56	0	0.501	1.01	-1.86	0.0314	0.913	0.05	0.518	1.01
C1orf61	0.59	0.723	0.988	-2.39	0.00844	0.687	-0.34	0.367	1.03
C1orf63	-0.92	0.178	1.08	-0.81	0.209	1.03	0.11	0.544	1.01
C1orf64	-0.98	0.163	1.08	-0.64	0.262	1.04	-1.21	0.113	1.07
C1orf65	-0.74	0.23	1.07	0.75	0.773	0.994	0.31	0.623	1
C1orf68	-0.66	0.254	1.05	-0.69	0.246	1.04	-0.26	0.398	1.02
C1orf74	0.34	0.633	0.991	-1.66	0.0483	0.966	-1.27	0.102	1.06
C1orf85	0.56	0.712	0.987	-1.27	0.102	1.01	-0.47	0.319	1.04
C1orf86	2.31	0.99	1	-0.17	0.432	1.03	-0.88	0.19	1.07
C1orf87	-0.8	0.212	1.07	-0.83	0.203	1.03	0.31	0.622	1
C1orf94	0.52	0.697	0.991	-0.92	0.179	1.04	0.32	0.627	1
C1orf95	-0.3	0.38	1.03	0.78	0.783	0.994	-0.59	0.278	1.05
C1QA	-1.58	0.0566	1.06	1.23	0.891	0.993	0.12	0.548	1.01
C1QB	0.11	0.543	1	-1.66	0.0488	0.97	1.29	0.902	0.993
C1QBP	-0.13	0.448	1.02	0.69	0.754	0.998	0.91	0.818	0.99
C1QC	0.92	0.82	0.985	-0.43	0.333	1.04	-0.08	0.468	1.02
C1QL1	-2.42	0.00772	0.849	1.19	0.884	0.993	-0.25	0.4	1.02
C1QL2	0.35	0.636	0.99	-0.21	0.418	1.03	1.58	0.943	0.994
C1QL3	0.91	0.819	0.984	-0.18	0.43	1.03	-0.47	0.319	1.04
C1QL4	-0.96	0.168	1.08	2.81	0.998	1	1.67	0.952	0.994
C1QTNF1	0.59	0.724	0.988	-0.13	0.447	1.03	0.94	0.826	0.991
C1QTNF2	-0.29	0.386	1.03	-0.58	0.28	1.04	0.5	0.691	0.993
C1QTNF3	-0.2	0.422	1.02	1.09	0.862	0.993	0.59	0.721	0.992
C1QTNF4	-1.13	0.13	1.08	-0.54	0.293	1.04	0.18	0.572	1.01
C1QTNF5	-0.18	0.429	1.02	-1.84	0.0329	0.91	1.1	0.864	0.99
C1QTNF6	-0.28	0.39	1.02	-0.16	0.436	1.03	-0.08	0.469	1.02
C1QTNF7	-0.13	0.45	1.02	2.16	0.984	0.998	1.27	0.898	0.993
C1QTNF8	-0.96	0.168	1.08	-0.88	0.188	1.03	-1.94	0.0261	0.938
C1RL	1.14	0.873	0.987	1.4	0.919	0.991	0.01	0.505	1.02
C1S	-0.61	0.271	1.05	0.44	0.67	1.01	-0.47	0.319	1.04
C2	0.09	0.537	1	1.29	0.902	0.993	0.44	0.67	0.996
C20orf112	-1.37	0.0858	1.08	0.23	0.592	1.01	1.35	0.912	0.993
C20orf141	0.63	0.737	0.988	2.07	0.981	0.998	0.77	0.781	0.995
C20orf144	-0.48	0.315	1.03	0.66	0.746	0.998	-0.99	0.161	1.07
C20orf166	1.32	0.906	0.991	1.92	0.973	0.996	0.43	0.666	0.997
C20orf173	-0.08	0.466	1.01	-0.04	0.486	1.02	1.08	0.859	0.99
C20orf194	1.11	0.867	0.987	2.59	0.995	1	0.1	0.541	1.01
C20orf195	0.16	0.563	0.999	-0.79	0.216	1.03	0.44	0.67	0.996
C20orf196	0.83	0.798	0.984	-0.26	0.398	1.04	0.37	0.645	1
C20orf197	0.49	0.686	0.989	1.33	0.908	0.992	0.89	0.813	0.99
C20orf201	0.06	0.525	1.01	0.59	0.722	1	0.86	0.804	0.992
C20orf202	0.2	0.581	0.999	0.5	0.69	1.01	0.75	0.774	0.996
C20orf24	-1.71	0.0434	1.02	0.69	0.754	0.997	-0.4	0.344	1.03
C20orf26	0.15	0.561	0.999	2.38	0.991	0.999	2.13	0.983	0.998
C20orf27	0.52	0.698	0.99	0.83	0.797	0.993	0.87	0.808	0.991
C20orf78	-1.01	0.157	1.08	2.06	0.98	0.998	-0.4	0.343	1.04
C20orf85	-0.37	0.355	1.03	0.69	0.754	0.997	0.08	0.533	1.01
C20orf96	-1.44	0.075	1.07	1.65	0.951	0.995	1.43	0.924	0.994
C21orf128	-0.07	0.471	1.01	0.27	0.606	1.01	0.55	0.708	0.993
C21orf2	0.59	0.723	0.988	-0.17	0.433	1.03	1.99	0.977	0.996
C21orf33	-0.88	0.189	1.08	-1.5	0.0663	0.978	1.05	0.853	0.99
C21orf58	0.16	0.565	0.999	-0.32	0.375	1.04	0.51	0.696	0.994
C21orf62	0.68	0.75	0.986	-0.44	0.329	1.04	-0.59	0.278	1.05
C21orf91	-1.25	0.105	1.07	0.15	0.558	1.01	0.37	0.646	1
C22orf15	0.89	0.814	0.984	0.32	0.626	1.01	-1.14	0.127	1.06
C22orf23	0.66	0.744	0.988	1.38	0.916	0.991	0.28	0.609	1
C22orf24	1.62	0.948	0.997	-0.21	0.419	1.03	-1.7	0.0444	0.988
C22orf26	-0.16	0.436	1.02	-0.67	0.253	1.04	-0.03	0.486	1.02
C22orf29	0.11	0.545	1	-0.08	0.468	1.02	0.36	0.64	1
C22orf31	0.73	0.768	0.985	-0.84	0.201	1.03	0.16	0.562	1
C22orf39	1.18	0.881	0.988	-3.19	0.000707	0.355	-1.88	0.03	0.938
C22orf46	0.07	0.528	1	-0.26	0.396	1.04	0.59	0.722	0.993
C2CD2	1.14	0.874	0.987	0.78	0.781	0.994	-0.23	0.41	1.02
C2CD2L	-2.08	0.0186	0.907	-0.91	0.181	1.04	-1.61	0.0542	1.02
C2CD3	0.36	0.639	0.99	-0.01	0.498	1.02	-0.57	0.284	1.05
C2CD4A	0.18	0.57	0.999	0.04	0.517	1.02	-0.31	0.377	1.02
C2CD4B	-0.2	0.422	1.02	-1.81	0.0351	0.917	-1.37	0.0848	1.07
C2CD4C	-0.58	0.282	1.04	0.73	0.768	0.996	1.87	0.969	0.996
C2CD4D	-0.7	0.241	1.06	-4.31	8.16e-06	0.0239	-0.3	0.382	1.03
C2CD5	-0.79	0.216	1.07	1.2	0.884	0.993	1.48	0.93	0.994
C2orf16	0.05	0.522	1.01	-1.07	0.143	1.01	0.15	0.56	1.01
C2orf40	-0.7	0.242	1.06	-1.41	0.0789	1	-1.16	0.123	1.07
C2orf42	0.77	0.778	0.985	0.87	0.807	0.992	-0.95	0.17	1.07
C2orf43	-0.43	0.334	1.03	0.52	0.7	1.01	-0.47	0.32	1.04
C2orf44	-2.08	0.0188	0.905	-0.56	0.288	1.04	0.34	0.634	1
C2orf47	-0.31	0.379	1.03	0.38	0.649	1.01	-0.11	0.455	1.02
C2orf48	0.53	0.702	0.989	0.53	0.702	1	0.05	0.521	1.01
C2orf49	-0.68	0.247	1.06	-0.82	0.206	1.03	-1.33	0.0925	1.07
C2orf50	-0.04	0.485	1.01	-1.14	0.127	1.02	-0.35	0.362	1.03
C2orf53	0.74	0.77	0.984	-2.38	0.00869	0.694	0.36	0.641	1
C2orf54	-0.98	0.164	1.07	0.49	0.688	1.01	-0.23	0.41	1.02
C2orf57	0.11	0.544	1	-1.37	0.0856	1	-0.11	0.457	1.02
C2orf61	0.67	0.749	0.986	0.02	0.509	1.02	-0.33	0.372	1.02
C2orf62	-0.37	0.355	1.03	-0.54	0.294	1.05	1.46	0.929	0.994
C2orf68	-1.96	0.0248	0.899	0.61	0.73	1	-2.85	0.0022	0.431
C2orf69	0.11	0.543	1	1.41	0.921	0.991	-1.04	0.15	1.07
C2orf70	0.6	0.727	0.989	0.65	0.743	1	0.39	0.651	1
C2orf71	-0.4	0.346	1.03	-0.52	0.301	1.04	-1.6	0.0548	1.01
C2orf72	-0.7	0.241	1.06	0.27	0.606	1.01	0.73	0.766	0.995
C2orf73	-0.41	0.341	1.04	0	0.5	1.02	-2	0.0227	0.902
C2orf78	0.52	0.699	0.99	-0.14	0.445	1.03	-1.15	0.124	1.07
C2orf80	-0.39	0.348	1.03	0.81	0.792	0.993	-0.63	0.265	1.05
C2orf81	-0.78	0.219	1.07	-0.78	0.217	1.03	1.29	0.901	0.993
C2orf82	-0.66	0.255	1.05	-0.75	0.227	1.03	-0.16	0.437	1.02
C2orf83	-1.48	0.0699	1.05	-2.22	0.0133	0.755	-0.54	0.294	1.05
C2orf88	-1.56	0.0598	1.06	1.54	0.938	0.993	-0.53	0.299	1.05
C2orf91	-0.77	0.221	1.07	-0.13	0.448	1.03	-0.89	0.186	1.07
C3	-0.06	0.474	1.01	-0.07	0.471	1.02	-0.05	0.48	1.02
C3AR1	-0.91	0.182	1.08	0.6	0.727	1	-0.45	0.326	1.04
C3orf14	-0.87	0.193	1.07	-0.9	0.183	1.03	-0.18	0.428	1.02
C3orf17	-0.73	0.234	1.07	0.23	0.592	1.01	0.14	0.554	1.01
C3orf18	-0.12	0.454	1.02	-0.12	0.453	1.02	-0.21	0.416	1.02
C3orf20	0.68	0.751	0.986	-1.51	0.0657	0.982	0.48	0.683	0.993
C3orf22	-0.27	0.392	1.02	-1.07	0.143	1.01	-0.85	0.197	1.06
C3orf30	0.5	0.693	0.991	-0.24	0.405	1.04	0.94	0.827	0.991
C3orf35	-1.38	0.0843	1.08	-1.4	0.0805	1	0.22	0.586	1
C3orf38	0.54	0.704	0.99	-2.35	0.0094	0.698	-0.26	0.396	1.02
C3orf52	0.35	0.637	0.991	1.11	0.866	0.993	-1.48	0.07	1.05
C3orf56	0.84	0.8	0.984	0.16	0.563	1.01	0.25	0.599	1
C3orf58	-0.29	0.385	1.03	0.04	0.515	1.02	-0.13	0.449	1.02
C3orf62	-0.56	0.288	1.04	0.49	0.689	1.01	0.29	0.614	1
C3orf67	0.74	0.771	0.984	0.53	0.702	1	-0.47	0.32	1.04
C3orf70	-0.18	0.428	1.02	-0.27	0.395	1.04	-0.14	0.446	1.02
C3orf72	1.56	0.94	0.996	-1.06	0.145	1.01	-0.78	0.218	1.07
C4BPA	-0.88	0.189	1.08	1.1	0.864	0.993	-0.08	0.468	1.02
C4BPB	-0.27	0.392	1.02	1.63	0.949	0.995	-0.36	0.359	1.03
C4orf17	-0.38	0.352	1.03	0.08	0.532	1.01	1.85	0.968	0.996
C4orf19	2.19	0.986	1	-0.22	0.413	1.03	1.58	0.943	0.994
C4orf21	-1.12	0.131	1.07	-1.39	0.0818	1	-1.06	0.145	1.07
C4orf22	0.2	0.58	0.999	-0.13	0.448	1.03	2.23	0.987	0.999
C4orf26	0.73	0.767	0.985	1.35	0.911	0.993	1.65	0.951	0.995
C4orf29	0.13	0.55	1	-0.08	0.469	1.02	0.06	0.523	1.01
C4orf3	0.32	0.626	0.994	1.29	0.901	0.993	0.45	0.672	0.995
C4orf32	0.09	0.535	1	-0.35	0.364	1.04	-0.28	0.389	1.02
C4orf36	-0.74	0.229	1.07	1.01	0.844	0.994	1.05	0.854	0.99
C4orf40	-0.13	0.449	1.02	-0.93	0.175	1.04	2.02	0.978	0.996
C4orf47	-0.58	0.282	1.04	0.26	0.604	1.01	0.48	0.685	0.993
C4orf48	-0.14	0.445	1.02	0.45	0.675	1.01	1.73	0.958	0.995
C4orf50	0.35	0.638	0.991	1.05	0.853	0.994	-0.42	0.339	1.03
C5	1.09	0.863	0.988	-0.69	0.245	1.03	-0.24	0.405	1.02
C5AR1	-0.57	0.283	1.04	1.68	0.953	0.994	0.96	0.831	0.99
C5AR2	1.2	0.885	0.989	0.51	0.696	1.01	1.44	0.925	0.994
C5orf15	-0.45	0.326	1.03	-0.81	0.21	1.03	-0.19	0.426	1.02
C5orf22	0.82	0.793	0.984	1.32	0.907	0.993	0.59	0.722	0.992
C5orf24	0.27	0.608	0.995	1.52	0.935	0.993	0.24	0.596	1
C5orf27	-0.25	0.401	1.02	-1.61	0.054	0.965	0.92	0.82	0.991
C5orf28	-0.84	0.202	1.08	1.3	0.904	0.993	0.84	0.799	0.993
C5orf30	-0.43	0.334	1.04	2.15	0.984	0.998	0.57	0.717	0.993
C5orf34	0.67	0.75	0.986	2.14	0.984	0.998	-2.02	0.0218	0.895
C5orf38	-0.3	0.381	1.03	0.9	0.815	0.993	1.23	0.89	0.992
C5orf42	0.87	0.807	0.984	-0.37	0.357	1.04	1.04	0.851	0.99
C5orf45	0.17	0.566	0.999	1.16	0.876	0.992	-0.25	0.401	1.02
C5orf47	0.95	0.829	0.986	0.48	0.684	1.01	-0.16	0.435	1.02
C5orf48	0.86	0.804	0.984	-0.66	0.253	1.04	1.09	0.863	0.99
C5orf49	0.1	0.541	1.01	0.53	0.702	1	-1.66	0.0483	1
C5orf51	0.12	0.546	1	-1.59	0.0561	0.963	0.33	0.628	1
C5orf52	-0.67	0.25	1.05	0.38	0.649	1.01	0.08	0.531	1.01
C5orf54	0.85	0.803	0.984	0.57	0.715	1	-0.67	0.251	1.05
C5orf55	0.12	0.548	1	-0.73	0.232	1.03	-0.38	0.351	1.03
C5orf56	0.85	0.803	0.983	0.06	0.526	1.01	-0.02	0.493	1.02
C6	0.48	0.683	0.99	-2.09	0.0182	0.831	0.18	0.571	1.01
C6orf10	0.83	0.797	0.984	-0.17	0.434	1.03	0	0.501	1.02
C6orf100	0.11	0.544	1	0.83	0.796	0.993	1.4	0.92	0.993
C6orf106	-2.01	0.0223	0.894	-0.02	0.49	1.02	2.49	0.994	1
C6orf118	0.43	0.668	0.991	-1.32	0.0933	1.01	-0.08	0.468	1.02
C6orf120	0.36	0.642	0.991	-1.21	0.113	1.01	1.03	0.848	0.989
C6orf132	0.4	0.654	0.992	-0.38	0.353	1.04	0.95	0.829	0.991
C6orf136	1.55	0.939	0.996	0.44	0.669	1.01	1.45	0.926	0.994
C6orf141	0.31	0.623	0.994	1.04	0.851	0.994	-1.04	0.149	1.07
C6orf15	-0.11	0.458	1.01	-1.8	0.0362	0.923	-0.09	0.463	1.02
C6orf163	0.11	0.543	1	-0.66	0.254	1.04	-0.29	0.385	1.02
C6orf164	0.97	0.834	0.987	0.73	0.768	0.996	2.07	0.981	0.997
C6orf195	0.79	0.787	0.983	-0.21	0.416	1.03	0.83	0.797	0.994
C6orf201	0.65	0.743	0.988	0.67	0.749	0.998	0.02	0.509	1.01
C6orf211	1.23	0.89	0.989	0.31	0.622	1.01	0.55	0.709	0.992
C6orf222	1.75	0.96	0.997	2.16	0.985	0.998	0.39	0.65	1
C6orf223	0.93	0.823	0.985	-1.33	0.0918	1.01	0.55	0.707	0.993
C6orf226	-0.45	0.328	1.03	-2.07	0.0193	0.835	0.36	0.64	1
C6orf25	0.12	0.546	1	-0.19	0.426	1.03	2.03	0.979	0.997
C6orf47	-0.65	0.257	1.05	0.43	0.667	1.01	1	0.84	0.989
C6orf48	-1.74	0.0406	0.993	0.55	0.709	1	-0.85	0.197	1.06
C6orf52	-1.9	0.0287	0.933	-1.06	0.144	1.01	-0.61	0.27	1.05
C6orf58	0.97	0.835	0.987	0.19	0.575	1.01	0.27	0.605	1
C6orf62	-0.5	0.307	1.03	0.72	0.764	0.997	1.36	0.913	0.994
C6orf89	-1.43	0.0771	1.07	-1.23	0.11	1.01	-0.64	0.26	1.05
C6orf99	-0.82	0.205	1.08	0.89	0.814	0.993	0.82	0.795	0.993
C7	-0.81	0.208	1.07	0.05	0.52	1.02	-1.01	0.156	1.08
C7orf10	0.93	0.823	0.985	1.55	0.94	0.993	0.28	0.61	1
C7orf25	0.34	0.634	0.99	-0.41	0.339	1.04	-0.71	0.24	1.06
C7orf26	1.83	0.967	0.998	-1.96	0.0249	0.855	-0.69	0.246	1.05
C7orf31	0.6	0.724	0.988	0.28	0.609	1.01	0.34	0.634	1
C7orf33	-1.18	0.119	1.08	0.26	0.604	1.01	0.74	0.77	0.995
C7orf41	-0.02	0.49	1.01	0.04	0.515	1.02	0.37	0.644	1
C7orf43	-0.91	0.181	1.08	-0.71	0.24	1.03	0.2	0.58	1
C7orf49	-0.91	0.181	1.08	0.06	0.522	1.02	0.17	0.568	1.01
C7orf50	1.75	0.96	0.997	-0.01	0.498	1.02	-1.63	0.0514	1.01
C7orf57	1.11	0.866	0.987	0.18	0.57	1.01	0.36	0.639	1
C7orf60	-0.7	0.242	1.06	-1.23	0.11	1	-1	0.158	1.07
C7orf61	0.11	0.545	1	0.45	0.672	1.01	-0.88	0.188	1.07
C7orf62	-1.65	0.0492	1.04	0.07	0.53	1.01	-1.61	0.0533	1.01
C7orf63	-1.02	0.153	1.09	-0.27	0.395	1.04	-0.62	0.268	1.05
C7orf65	0.39	0.653	0.992	0.56	0.714	1	0.61	0.728	0.993
C7orf72	-2.21	0.0135	0.901	-0.62	0.267	1.04	0.14	0.557	1.01
C8A	-0.41	0.341	1.04	-0.04	0.483	1.02	-1.89	0.0294	0.938
C8B	0.56	0.712	0.987	-0.43	0.333	1.04	-1.16	0.123	1.07
C8G	0.83	0.795	0.984	0.1	0.541	1.01	-2.49	0.00637	0.608
C8orf17	0.05	0.52	1.01	-0.06	0.476	1.02	-0.13	0.449	1.02
C8orf22	0.39	0.651	0.992	1.23	0.89	0.993	-0.65	0.258	1.05
C8orf31	-1.64	0.0507	1.04	-0.87	0.192	1.03	-1.13	0.13	1.06
C8orf33	0.98	0.837	0.987	1.85	0.968	0.995	-0.29	0.386	1.02
C8orf34	1	0.841	0.986	0.19	0.575	1.01	0.85	0.802	0.993
C8orf37	0.81	0.791	0.984	-0.44	0.331	1.04	-1.91	0.0283	0.945
C8orf4	-0.29	0.386	1.03	0.75	0.773	0.994	-0.44	0.33	1.04
C8orf47	-0.44	0.329	1.03	-0.3	0.382	1.04	-0.1	0.46	1.02
C8orf48	-0.44	0.329	1.03	-0.33	0.369	1.04	-0.12	0.452	1.02
C8orf58	-0.2	0.421	1.02	-1.55	0.0601	0.962	-0.3	0.38	1.02
C8orf74	0.07	0.53	1	0.42	0.664	1.01	-0.02	0.491	1.02
C8orf76	2.24	0.987	1	0.41	0.658	1.01	-0.83	0.203	1.06
C8orf82	1.01	0.843	0.986	0.52	0.698	1.01	0.81	0.792	0.994
C8orf86	-0.08	0.47	1.01	-2	0.0228	0.839	-1.25	0.106	1.07
C8orf87	0.99	0.84	0.987	-1.07	0.143	1.01	-0.3	0.383	1.03
C9	-0.95	0.171	1.08	0.45	0.675	1.01	-1.08	0.141	1.07
C9orf114	0.83	0.797	0.984	-0.65	0.259	1.04	0.2	0.579	1
C9orf116	1	0.84	0.986	0.79	0.784	0.994	0.95	0.829	0.991
C9orf117	-0.86	0.195	1.08	1.87	0.969	0.995	-0.84	0.2	1.06
C9orf129	0.24	0.594	0.997	-0.81	0.21	1.03	-0.42	0.338	1.04
C9orf131	0.74	0.769	0.984	0.2	0.58	1.01	0.27	0.606	1
C9orf135	0.72	0.764	0.984	1.02	0.846	0.994	-0.17	0.433	1.02
C9orf139	-1.77	0.0387	0.997	-0.79	0.216	1.03	0.16	0.564	1.01
C9orf142	0.28	0.611	0.995	-0.01	0.498	1.02	1.04	0.85	0.99
C9orf152	-2.55	0.00536	0.761	0.53	0.7	1	-1.51	0.066	1.05
C9orf153	0.65	0.744	0.988	-1.39	0.0826	1	-2.45	0.00709	0.638
C9orf156	0.5	0.691	0.99	-0.11	0.455	1.02	0.55	0.709	0.992
C9orf163	1.44	0.926	0.994	0.39	0.654	1.01	-1.92	0.0272	0.94
C9orf169	0.04	0.517	1.01	-1.1	0.135	1.01	0.86	0.806	0.992
C9orf170	-0.16	0.436	1.02	1.61	0.946	0.995	-0.52	0.303	1.05
C9orf171	-0.93	0.176	1.08	-2.08	0.0185	0.843	-0.58	0.281	1.05
C9orf24	-0.06	0.475	1.01	-0.52	0.3	1.04	1.73	0.959	0.995
C9orf3	0.16	0.563	0.999	1.03	0.849	0.994	0.18	0.573	1.01
C9orf37	-0.34	0.368	1.03	0.59	0.721	1	-1.79	0.037	0.976
C9orf40	0.46	0.677	0.99	-3.46	0.000274	0.201	-1.01	0.156	1.08
C9orf41	1.22	0.889	0.989	-1.99	0.0232	0.847	-2.25	0.0123	0.769
C9orf43	-0.57	0.285	1.04	0.38	0.647	1.01	-1.11	0.133	1.07
C9orf47	1.12	0.868	0.987	-1.03	0.15	1.02	-1.61	0.0532	1.01
C9orf50	-0.45	0.325	1.03	-1.6	0.0546	0.958	-0.67	0.253	1.06
C9orf53	-1	0.159	1.08	-0.88	0.189	1.03	0.15	0.559	1.01
C9orf62	0.42	0.662	0.991	-1.12	0.13	1.02	-0.15	0.44	1.02
C9orf64	1.35	0.912	0.992	0.87	0.807	0.992	0.55	0.709	0.992
C9orf66	1.21	0.886	0.989	-1.39	0.0826	1	-1.27	0.102	1.07
C9orf69	0.41	0.659	0.993	-1.23	0.11	1.01	-3.1	0.000981	0.291
C9orf72	-1.37	0.0857	1.08	0.57	0.716	1	-1.22	0.111	1.07
C9orf78	1.41	0.921	0.993	0.99	0.838	0.994	-0.28	0.388	1.02
C9orf84	-0.11	0.455	1.02	-1	0.159	1.02	-0.82	0.207	1.06
C9orf89	1.22	0.889	0.989	-1.23	0.11	1.01	-1.37	0.0847	1.07
C9orf9	-0.12	0.453	1.02	-0.13	0.449	1.03	-1.29	0.0987	1.07
C9orf91	1.47	0.929	0.994	0.22	0.586	1.01	-0.52	0.303	1.05
C9orf96	1.26	0.896	0.989	-0.67	0.253	1.04	-1.41	0.08	1.06
CA1	0.72	0.763	0.984	0.3	0.617	1.01	-0.82	0.206	1.06
CA10	0.71	0.76	0.985	0.41	0.658	1.01	-0.68	0.247	1.05
CA11	-0.28	0.388	1.02	1.03	0.85	0.994	0.59	0.723	0.993
CA12	-0.09	0.462	1.01	-0.16	0.436	1.03	0.1	0.539	1.01
CA13	1.91	0.972	0.999	-0.31	0.377	1.04	-0.45	0.325	1.04
CA14	0.39	0.653	0.992	-1.37	0.0851	1.01	0.59	0.724	0.992
CA2	0.61	0.73	0.989	1.25	0.894	0.993	1.42	0.922	0.994
CA3	1.54	0.939	0.996	-1.77	0.0384	0.926	0.07	0.528	1.01
[truncated: 13,913 more rows]

## Sheet: ATRi common hits
Supplementary Table 1: ATRi screens analysis
GENE	screens with normZ < -2.5
AFF2	2
ANAPC15	2
ANKRD49	2
APEX1	2
APEX2	4
ATG9A	3
ATM	4
ATRIP	4
B3GNT9	2
BOD1L1	2
BRAP	2
BRCA2	3
BRD1	2
C11orf30	2
C16orf72	4
C16orf80	2
C17orf53	6
C17orf70	3
C19orf40	2
C4orf21	2
CABIN1	2
CBFB	2
CDK10	2
CHD4	2
CHTF8	3
CLSPN	3
COPS6	2
CXXC1	2
DCTD	2
DDIT4	2
DDX42	2
DHX9	3
DNTTIP1	2
DSCC1	3
DTYMK	2
ERI1	2
FANCA	3
FANCB	2
FANCC	3
FANCE	2
FBXO42	3
GATAD1	2
H2AFX	3
HDAC8	2
HELQ	3
HIRA	2
HUS1	3
KCTD13	2
KDM5A	2
KHDC1L	2
KIAA1524	4
KPNA3	2
KPNA4	2
LCMT1	3
LEO1	3
LIG1	2
MAD2L2	2
MAP2K7	2
MCM8	3
MCM9	3
MCRS1	2
MDC1	2
MGEA5	3
MKL2	2
NADK	2
NF2	3
NUDCD3	2
PALB2	3
PHF12	2
PKMYT1	3
POLE3	5
POLE4	6
PPP1R8	2
PUM1	2
RAD17	2
RAD51B	2
RAD9A	3
RECQL5	2
RFWD3	3
RHNO1	3
RNASEH2A	5
RNASEH2B	6
RNASEH2C	5
RNF168	3
RNF8	2
RTEL1	2
SETD2	2
SLC25A28	2
SLC25A37	2
SMEK1	2
SNRNP40	2
SNRPA	2
SP1	2
SRF	2
SRSF11	2
STIP1	2
STK11	2
TAF6L	2
TAX1BP1	2
THRAP3	2
TIAL1	2
TMEM208	3
TOPBP1	3
TRIP12	3
TRNAU1AP	2
TSC1	3
TSC2	3
UBA3	2
UBE2A	2
UBE2T	2
USF2	2
USP37	3
USP48	3
USP9X	2
WAC	2
WEE1	2
XRCC1	2
