# Supplementary material for: A consensus set of genetic vulnerabilities to ATR inhibition
Source: Open Biol. 2019 Sep 11;9(9):190156. doi: 10.1098/rsob.190156 (PMC6769295; doi:10.1098/rsob.190156)
Supplement: Supplementary Table 2 [file rsob190156supp3.xlsx]

## Sheet: Hits selected for validation
Supplementary Table 2
Hits selected for validation
APEX2
C17orf53
CABIN1
CHTF8
DPH1
DSCC1
DTYMK
HIRA
KIAA1524
NAE1
PKMYT1
POLE3
POLE4
PPP1R8
RFWD3
TOPBP1
TYMS
WEE1
