# Supplementary material for: A consensus set of genetic vulnerabilities to ATR inhibition
Source: Open Biol. 2019 Sep 11;9(9):190156. doi: 10.1098/rsob.190156 (PMC6769295; doi:10.1098/rsob.190156)
Supplement: Supplementary Table 3 [file rsob190156supp4.xlsx]

## Sheet: sgRNA sequences
Supplementary Table 3
sgRNA sequences used in this study
GENE	sgRNA ID	sgRNA sequence
APEX2	1	AGATGTTGCGCGTGGTGAGC
APEX2	2	TAACCCTCAACGATAGCCAG
C16orf72	1	GTAGAGCTGGGCCACGGCGG
C17orf53	1	CACAGCACCAGGTCTCAAGG
C17orf53	2	GAATTTAGCCAGAGCACCAT
CABIN1	1	TGCGGTGCAATCCTGACCAC
CABIN1	2	AGGATTGCCGGTACAGCAAA
CHTF8	1	TGTAATGTAGGTCTCCCAGG
CHTF8	2	ATCGAGGCTCGCTACAGCAC
DPH1	1	CAATGGTACAGGCAAAGAGG
DPH1	2	ATTCCTACAGGCAGCCGCCC
DSCC1	1	TTTCTTGTAGGGTTTAGCGC
DSCC1	2	GACCCGGCGCTGCGATGAAG
DTYMK	1	TGCGTATCTGTCCACGACGA
DTYMK	2	GGAACCGGAGCAGTTCGGCG
HIRA	1	CACCGCCTGAATGATTCCGG
HIRA	2	TGTGTGCGGTGGTCAAACAG
KIAA1524	1	CAGTCTATCAGCCTGTGCAA
KIAA1524	2	ATGTTTGAACAGTCTCCACC
NAE1	1	GGCAACATGATTACCCACAG
NAE1	2	TCAAGGAGCAGAAGTACGAC
PKMYT1	1	TCACCGGCAGTGAACTCAGG
PKMYT1	2	GGGCCATGGCTCCTACGGAG
POLE3	1	GGCGTACAGCACGAAGACGC
POLE3	2	CGGTGTCAACATCTCCAAGG
POLE4	1	AAGGCCTTCACTCGCGCCAG
POLE4	2	CTTCATTCTGGCACGAGCCG
PPP1R8	1	TCCAGATGTAAACCGGGAGG
PPP1R8	2	CATGGACCCGAGAGCAAGAC
RFWD3	1	AGCTTTGGACACTAGTGAAC
RFWD3	2	AGCGTAATGCTGAGAGCCGG
TOPBP1	1	TGTAACAACTTCTCCCACAG
TOPBP1	2	CCACTGGCTGGTAATTAGCA
TYMS	1	GCTAAAGAGCTGTCTTCCAA
TYMS	2	ATGTGCGCTTGGAATCCAAG
WEE1	1	GAAGATCAGCTTCTGCCGCA
WEE1	2	CCATGAAGAGAGAACTACCC
