# Supplementary material for: A consensus set of genetic vulnerabilities to ATR inhibition
Source: Open Biol. 2019 Sep 11;9(9):190156. doi: 10.1098/rsob.190156 (PMC6769295; doi:10.1098/rsob.190156)
Supplement: Supplementary Table 4 [file rsob190156supp5.xlsx]

## Sheet: Primers for TIDE analysis
Supplementary Table 4
Primers used for TIDE analysis
GENE	sgRNA ID	sgRNA sequence	Forward PCR Primer	Reverse PCR Primer
APEX2	1	AGATGTTGCGCGTGGTGAGC	CGGGCCTGGCCAACTTCTG	TAGATATGGGGTTTCGAGAAGGAG
APEX2	2	TAACCCTCAACGATAGCCAG	TTTTCCCTCCACCCCCAGTTCA	GGGTAGCATTGTCCTTACAGAAG
C16orf72	1	GTAGAGCTGGGCCACGGCGG	ATGGAGGAGCGGAAGGA	GATCCCAAACCCAGTGTGA
DSCC1	1	TTTCTTGTAGGGTTTAGCGC	GTTACTGGTGACCTTTAGAACC	TATCCTCAGGGAATACTCAAGAAA
KIAA1524	2	ATGTTTGAACAGTCTCCACC	TAAGTTTATTTTATAATCTTCTA	AGATGTTTTCCTCAAGTGTAT
POLE3	1	GGCGTACAGCACGAAGACGC	GCAGGGTCAGACCGTAGCGA	AGGAGCACCCAGAGGTGGAACG
POLE3	2	CGGTGTCAACATCTCCAAGG	GCAGGGTCAGACCGTAGCGA	AGGAGCACCCAGAGGTGGAACG
POLE4	1	AAGGCCTTCACTCGCGCCAG	CACTGCCGCGTAGGGGCG	CAAGTTCTGTACGAGGCCCTGGAG
POLE4	2	CTTCATTCTGGCACGAGCCG	CACTGCCGCGTAGGGGCG	CAAGTTCTGTACGAGGCCCTGGAG
RFWD3	1	AGCTTTGGACACTAGTGAAC	TTTTTGCACTTCTGTTAATTTCT	CCTTAAGAAGATGATCAGACATGA
RFWD3	2	AGCGTAATGCTGAGAGCCGG	TTTTTGCACTTCTGTTAATTTCT	CCTTAAGAAGATGATCAGACATGA
