# Supplementary material for: A consensus set of genetic vulnerabilities to ATR inhibition
Source: Open Biol. 2019 Sep 11;9(9):190156. doi: 10.1098/rsob.190156 (PMC6769295; doi:10.1098/rsob.190156)
Supplement: Supplementary Table 5 [file rsob190156supp6.xlsx]

## Sheet: RPE1-hTERT p53KO VE821
Supplementary Table 5: CRISPR screens read counts
RPE1-hTERT p53-/- VE821
GENE_sgRNA	GENE	RPE_T18A_ATRI	RPE_T18A_DMSO	RPE_T18B_ATRI	RPE_T18B_DMSO	RPE_T18C_ATRI	RPE_T18C_DMSO
A1BG_CACCTTCGAGCTGCTGCGCG	A1BG	302	406	229	526	333	191
A1BG_AAGAGCGCCTCGGTCCCAGC	A1BG	55	97	9	1	49	13
A1BG_TGGACTTCCAGCTACGGCGC	A1BG	148	453	170	223	129	121
A1BG_CACTGGCGCCATCGAGAGCC	A1BG	118	159	77	109	143	61
A1BG_GCTCGGGCTTGTCCACAGGA	A1BG	159	368	187	329	315	208
A1BG_CAAGAGAAAGACCACGAGCA	A1BG	173	410	253	325	297	235
A1CF_CGTGGCTATTTGGCATACAC	A1CF	279	735	300	414	349	311
A1CF_GGTATACTCTCCTTGCAGCA	A1CF	48	155	78	192	106	39
A1CF_GACATGGTATTGCAGTAGAC	A1CF	102	435	193	112	201	130
A1CF_GAGTCATCGAGCAGCTGCCA	A1CF	39	26	30	67	144	84
A1CF_GGTGCAGCATCCCAACCAGG	A1CF	46	159	50	83	92	83
A1CF_CCAAGCTATATCCTGTGCGC	A1CF	137	359	97	214	227	230
A2M_AATGCTACCACGGATGAGCA	A2M	181	306	229	233	159	114
A2M_GGGAATTCCCTTCTTTGGGC	A2M	14	38	76	35	32	32
A2M_CCTTCTTAGCTAAACAGCCA	A2M	187	377	240	257	190	206
A2M_AGTGACGCTTCCGACTGCCA	A2M	69	65	79	170	22	14
A2M_CTTCCAGGGCTCCTACAAGG	A2M	245	514	258	359	294	211
A2M_CAGTGGTCTCAGTGTGGAGC	A2M	86	392	185	196	114	67
A2ML1_TCACGGAAGTTCTTCTGCAA	A2ML1	103	280	286	243	314	169
A2ML1_CAAACAAACCTTCTGAACGG	A2ML1	120	590	336	474	309	135
A2ML1_TGACTCTTACCTTGCTGCCC	A2ML1	23	145	129	121	27	38
A2ML1_GCTTACCTGTAGTTCCACCA	A2ML1	233	537	252	513	151	158
A2ML1_TGTAGACCTGTCCTTCCAAC	A2ML1	101	291	166	201	135	55
A2ML1_GCCGAAGTTTAAGGTGGAAG	A2ML1	160	434	217	394	317	202
A4GALT_CTGGAGGCGTCGGAGAGCAC	A4GALT	190	181	194	376	251	225
A4GALT_CTGATGAAAGGGCTTCCGGG	A4GALT	72	230	185	351	205	94
A4GALT_CTTGAAGCCGATGATGAACA	A4GALT	325	721	432	409	337	328
A4GNT_ACCTGATTAAAGGCCCAGAG	A4GNT	228	338	154	324	329	113
A4GNT_AAGGCCCTGAGTTGATGACA	A4GNT	26	95	117	203	146	53
A4GNT_CAGCTCGGATGCATCCCGCC	A4GNT	92	152	86	213	159	80
AAAS_GGCCCACATGGCACTTACCA	AAAS	101	240	67	179	94	52
AAAS_CTGGTAACAGGTGTATGCCC	AAAS	34	173	34	63	130	34
AAAS_ACGCCACATTTCGCTGCAGC	AAAS	77	178	96	218	196	121
AAAS_TCCGTGTGTATAATGCCAGC	AAAS	75	167	171	189	154	73
AAAS_GGCCCATCGACAGAGTGCCA	AAAS	16	11	18	37	33	11
AAAS_TCCTGTCCTACAACTGACAA	AAAS	37	147	154	86	97	80
AACS_GCAGATGGACCGCTTCCGGG	AACS	57	40	72	85	68	73
AACS_TAGGTTGTGGACACATCGAA	AACS	123	278	171	170	139	96
AACS_TCCCTTCTGCCATCGTGGGA	AACS	56	92	21	101	157	64
AACS_TGGCAAAGAGCACAACCACA	AACS	303	339	201	194	351	335
AACS_TTCTTCAAGTCTGGTAGGCC	AACS	120	190	100	107	235	124
AACS_CATGCACTTGGGTGCGCCCG	AACS	95	146	168	256	112	39
AADAC_AAGAAGCGGGACGTTCACCA	AADAC	132	228	134	172	250	32
AADAC_TCCTCAACGTTATCTGGGAG	AADAC	223	380	192	379	267	211
AADAC_TTTACATCCATGGTGGAGGC	AADAC	112	163	70	150	75	67
AADACL2_AGCAACAGCGGTCACTCAAC	AADACL2	50	87	184	351	92	97
AADACL2_AACAGATGTCTTGACTCCAG	AADACL2	39	153	50	88	21	23
AADACL2_CTGAGAATCATTGGCCAACA	AADACL2	307	1075	548	1066	606	378
AADACL3_TCACAGGGATTGTCCCAAAG	AADACL3	242	686	235	581	480	143
AADACL3_CCTGGCATCGTGTACTACCA	AADACL3	245	385	287	438	280	237
AADACL3_CGTGTACTACCACGGTGGCG	AADACL3	158	375	196	322	281	146
AADACL3_TCACCCAACTGCCAGAACCA	AADACL3	269	417	480	462	412	224
AADACL3_CATGATGACCTCTTGCCAGG	AADACL3	132	356	167	179	116	71
AADACL3_ACCTGGGAGTGCCCGTGACC	AADACL3	105	216	107	432	148	87
AADACL4_GCCAAGAGTAGCACTAGCCA	AADACL4	123	231	226	179	240	140
AADACL4_CAGGATGCTGCAAGGTAGCA	AADACL4	151	286	100	173	91	125
AADACL4_TAGAAGATGATGCCTCGCCG	AADACL4	48	182	97	135	84	108
AADACL4_CGAGGCATCATCTTCTACCA	AADACL4	293	595	290	620	751	333
AADACL4_CCCGGGCCAGATAATTGCAC	AADACL4	237	360	242	394	330	211
AADACL4_TACACAAGTGCCGTTCAAGA	AADACL4	154	511	168	287	228	148
AADAT_TACTGGCAGCTGCAGACAAG	AADAT	294	513	217	336	444	143
AADAT_CCCACCCAGTCAAGGACAAA	AADAT	428	685	485	870	590	456
AADAT_ATTTGGTAAGCCACCAGCCA	AADAT	139	202	160	112	212	149
AADAT_CCGGACCATGAGTGAGAAAC	AADAT	421	857	355	585	513	351
AADAT_TCCGGACCATGAGTGAGAAA	AADAT	171	370	373	463	354	265
AAED1_CACCCGCACGAACACCACCA	AAED1	441	618	420	502	548	420
AAED1_GCACGAACACCACCACGGCG	AAED1	320	411	222	369	333	329
AAED1_TCCCGGAACAGCGCGCCGAA	AAED1	303	367	273	363	166	161
AAGAB_GCCAGTCTTACCACTGGAGG	AAGAB	44	95	207	237	173	132
AAGAB_GAATTAGCCAGTCTTACCAC	AAGAB	30	79	56	28	39	47
AAGAB_TACCCACAATGCTATCAACC	AAGAB	228	487	254	307	416	195
AAGAB_AGCAGATCCCTGTCACCCAG	AAGAB	137	364	116	195	212	94
AAGAB_CTGGTCTCCTGAGAAGACGG	AAGAB	238	345	171	282	157	171
AAGAB_GCAGCTGGTGACTAACGCAC	AAGAB	159	154	116	241	97	172
AAK1_GCAGGATCCAGCAATCAGCC	AAK1	155	157	118	106	99	88
AAK1_TCCAGCCAGCGCTGACACCC	AAK1	304	348	212	617	201	122
AAK1_TGGCGCTTCCAAAGTCACAC	AAK1	397	676	306	446	626	251
AAK1_TCTGTACCTTCAGGTCCCGG	AAK1	45	120	54	73	40	27
AAK1_TTTCTGGTGAGGACAAGCAA	AAK1	128	203	144	149	107	123
AAK1_TTCCGATGTAGCCACTGCCC	AAK1	11	92	21	55	24	39
AAMDC_GGACTGCAAAGTATGGCCAG	AAMDC	32	45	28	109	122	24
AAMDC_ACTTGGGATTGGAGAGAAAC	AAMDC	127	194	268	374	238	165
AAMDC_CAGACTCTTGTGATTGGCCG	AAMDC	150	379	389	464	525	185
AAMDC_TATAATGCCTTGGTTGCCCA	AAMDC	43	138	46	68	57	12
AAMDC_TAATGCCTTGGTTGCCCAAG	AAMDC	80	6	80	81	123	57
AAMDC_CACGCATTTCTTTACAGACC	AAMDC	168	495	260	418	515	182
AAMP_ATCCTGGTTGGCAGCAACAC	AAMP	0	12	9	26	28	8
AAMP_CGTCAGCTGTGCCCGCCAAC	AAMP	408	900	436	724	616	495
AAMP_GGAGGTCTGGTCCTTTGAAG	AAMP	28	8	14	11	32	12
AAMP_CCAATACCTTGGCAGTGACC	AAMP	11	58	13	39	1	15
AAMP_CCTACCTGAGTGCAATGCAA	AAMP	42	47	28	16	24	8
AAMP_AGAACTTGATCCCGGTCCGC	AAMP	2	35	30	55	30	8
AANAT_GGAAGTGTCCTCCTAAGCCA	AANAT	118	263	125	178	213	152
AANAT_GGCAGCGAAACTCACTGGCA	AANAT	54	87	7	59	34	38
AANAT_CGGATCTCATCCAGGTACAG	AANAT	228	341	391	360	337	448
AANAT_TCCCTGGGCTGGTTCGAGGA	AANAT	142	232	238	285	350	165
AANAT_GCTCATGTGCGAGGACGCGC	AANAT	80	149	116	63	80	66
AANAT_GAGGTTCAGCTTCCACGCCG	AANAT	118	248	253	343	225	152
AAR2_TTCCTTAGCCTGCACCAGCG	AAR2	312	362	437	385	441	243
AAR2_TCCTTAGCCTGCACCAGCGG	AAR2	91	162	155	143	112	115
AAR2_GGGCTTCATCTCTGGTAGCC	AAR2	103	127	60	134	171	76
AAR2_GCCCACGCAGATGTTCCCAG	AAR2	82	81	111	117	45	52
AAR2_GGAACCTGAGGACTGTGCCC	AAR2	35	14	28	59	100	43
AAR2_GCTCCCTGAGGGCATCGAGA	AAR2	88	202	183	246	224	193
AARD_AAGTCGCACGCGGGACGAGG	AARD	65	90	83	189	145	101
AARD_AAGAAGTCGCACGCGGGACG	AARD	113	306	249	319	368	136
AARD_GAGCACGGACATCCAGGAGG	AARD	91	385	51	156	145	74
AARD_TGCTGGAGGACCTCAGACGA	AARD	453	700	355	627	264	274
AARD_GATCTCGAGGCGCGTGCAGG	AARD	38	87	55	128	59	7
AARS_TGGACTGATTGCTGAAGAGA	AARS	18	68	109	158	75	48
AARS_GAGGGCGTCGCATCCTGGAC	AARS	58	213	96	74	111	140
AARS_CACGCCCTGTGTTGTCAGGC	AARS	30	86	34	86	49	21
AARS_AGGGATGGGCCTGGAACGAC	AARS	8	33	0	33	45	11
AARS_CGCCGCACATCTTGTCAACC	AARS	291	545	333	518	315	199
AARS_TGACCTGGACGATGTGGGCA	AARS	17	28	18	17	13	27
AARS2_ACCTGTAGTGGTGGAGACAC	AARS2	78	99	20	57	46	52
AARS2_CCTACTCGGCCCAAGTAAGG	AARS2	67	90	81	98	101	105
AARS2_TTCCTGTGTCCACATGCCGC	AARS2	21	33	38	4	105	79
AARS2_TCTCAGTACAGGGCCCACAA	AARS2	103	334	164	221	244	112
AARS2_CGTGGATCCACGAAGCGAGA	AARS2	122	106	104	160	102	107
AARS2_TTCGGGACCGCCATGGCCAC	AARS2	36	109	106	135	135	75
AARSD1_TGTCCTTTGTTGTAGGAAGG	AARSD1	52	188	162	135	107	61
AARSD1_CATGATCATCAGGCAAACCC	AARSD1	357	555	233	384	364	266
AARSD1_ATTTCGGAGTGCGATTGAGC	AARSD1	47	100	29	80	69	19
AARSD1_AATCTACCCGGACCAGAACC	AARSD1	142	329	208	237	172	166
AARSD1_CTGCAGACTGAAGGGAGCAA	AARSD1	215	278	252	345	296	89
AARSD1_GCGTGACAGTTATGCCCGAG	AARSD1	146	353	247	313	429	129
AASDH_CTCTGATGGTGAGGTACACG	AASDH	427	707	525	736	273	268
AASDH_ATGTGTAGATGCTTCACCGC	AASDH	73	411	206	495	149	174
AASDH_TGCTGAAGAGCTTCAGCAAG	AASDH	92	68	117	261	79	89
AASDH_ATGGAAACGCTTCACCACCA	AASDH	152	290	158	242	285	281
AASDH_CGATAGGTACATAAGCAGCC	AASDH	236	211	228	423	289	116
AASDH_AGGTGTAGTAAACTGGAAGC	AASDH	80	193	123	202	159	103
AASDHPPT_AGTGCGATCGATTCAGCCCG	AASDHPPT	8	3	15	104	6	8
AASDHPPT_CGTCCCGGGCAAAGACGAAC	AASDHPPT	57	22	79	123	52	54
AASDHPPT_CCGGGACGCTAAGGCAGCCA	AASDHPPT	0	18	16	30	1	6
AASDHPPT_TAAGGATGAGTGGACTCAGC	AASDHPPT	0	4	0	0	0	12
AASS_CACCTATCTGCTCGATGGAA	AASS	209	445	153	76	236	149
AASS_GCTAACATGTGATCCAGACC	AASS	132	306	172	347	163	112
AASS_ATTGCACCCTCTTGTGGCCA	AASS	63	151	93	260	243	47
AASS_AGTCACTTTCAATGGGCACC	AASS	517	200	123	33	168	34
AASS_GGGCAGCCTTCCACACCAGC	AASS	33	43	85	171	123	71
AASS_TGTGTTGGCCGTCCGGAGGG	AASS	229	349	208	217	332	210
AATF_ACTGTTCCAGTTGCAGCGCC	AATF	14	76	28	76	91	43
AATF_CCCTCTTGGACACGGACAAA	AATF	355	646	318	573	361	279
AATF_GATGACGCGGAAGACTCCCA	AATF	0	20	45	33	41	23
AATF_GGACAAAGCCCAATGCGGGA	AATF	16	38	8	1	3	3
AATF_ATGGCACGATAAGACCAAAC	AATF	65	113	46	95	66	92
AATF_CACCCTCCCGACGAAGGCCA	AATF	112	125	88	96	132	108
AATK_ATGAAGGTGCAGGACGCCAC	AATK	40	100	75	127	44	45
AATK_GGCAGAACTCCATCACCAGC	AATK	6	15	43	232	47	32
AATK_CGATTTCCTTCAGGTACAGG	AATK	51	502	116	190	118	93
AATK_GGACGAGTACGCAGCCGACC	AATK	57	153	129	239	76	82
AATK_GACGATGACGGCGAAGAGCC	AATK	13	1	1	18	20	23
AATK_TTCAGCTCGCACTTCGACCC	AATK	189	487	144	188	209	157
ABAT_TTCAGGGTGGCAGCACGCAA	ABAT	334	368	292	420	322	169
ABAT_TGATGAAGACGGAAGTCCCA	ABAT	36	76	29	98	86	48
ABAT_GGTTGCCGTCCACATCAACC	ABAT	124	120	101	211	334	83
ABAT_GGATGAGTTTCAGCAGGGCG	ABAT	135	261	225	346	237	120
ABAT_TCCAGAACTCACCGAGAGCA	ABAT	224	373	138	330	551	246
ABAT_CGCAGGCCATGGTGATGAGC	ABAT	232	401	333	446	560	213
ABCA1_AGACAATACGAGACACAGCC	ABCA1	115	150	130	200	143	96
ABCA1_TCCCTTCCCGAGCAAGGAGC	ABCA1	35	30	39	58	80	23
ABCA1_GCGAGTACTTCGTTCCAACA	ABCA1	191	568	425	818	348	194
ABCA1_GGCTGATGTCATTCTCCACA	ABCA1	59	173	87	144	148	53
ABCA1_GCCTCCGAGCATCTGAGAAC	ABCA1	300	444	221	546	266	251
ABCA1_GAGTCGGGTAACGGAAACAG	ABCA1	146	255	198	142	237	160
ABCA10_GACACTTCAGTGAATGCACG	ABCA10	34	86	54	111	131	68
ABCA10_CAGCATAATTCCTTATGCCC	ABCA10	53	98	96	95	106	65
ABCA10_CTACTTTATGCTCCTTCAGG	ABCA10	94	419	129	412	112	46
ABCA10_ATACTTGGGCATAATGGAGC	ABCA10	176	196	197	487	202	158
ABCA10_AAGGAGCACTCTGAATACAC	ABCA10	34	93	130	136	253	116
ABCA12_GACATCATTAACATGCCCGC	ABCA12	5	49	47	49	58	35
ABCA12_AACCGAATGAACACACCACA	ABCA12	95	281	266	395	180	154
ABCA12_TGCATCTTCTAGTTTGGGAG	ABCA12	240	530	412	503	590	190
ABCA12_CTCAGCTCTATTATCAGGGA	ABCA12	183	768	440	549	413	167
ABCA12_AGTTTGGCCAGAGGTTCACC	ABCA12	43	98	28	79	65	49
ABCA12_GCACCCAAGTTCCAGAAAGA	ABCA12	134	489	447	587	394	165
ABCA13_AGAGCCAATTCTTCCACAGC	ABCA13	77	226	219	227	136	57
ABCA13_AGCCATGATCATGTGGAAGA	ABCA13	156	580	164	312	320	196
ABCA13_CTGGCTGCGAGTCTACCAAC	ABCA13	313	302	198	526	241	257
ABCA13_TCAGAAGACACTCACAGGCA	ABCA13	526	890	564	744	593	409
ABCA13_ATCTCTTCAGTGCCGGCCAC	ABCA13	17	48	38	53	39	20
ABCA13_TGGTCGTTTCTCTGAGAAGG	ABCA13	163	331	181	429	248	168
ABCA2_TTACCTCGGGCGGGTCCACA	ABCA2	79	182	79	161	207	98
ABCA2_CACGCAGCTGCTTGAGCGCC	ABCA2	93	116	195	119	115	74
ABCA2_GGCGCCGCTGTGTAGAAGGC	ABCA2	35	63	50	125	133	50
ABCA2_CCCACCATCTCCGTGAAGGA	ABCA2	202	335	168	398	356	247
ABCA2_GACGCTCAAACGCCGGAGCC	ABCA2	47	70	57	62	21	31
ABCA2_CCGCGATTCCGAGCAGCCAG	ABCA2	222	323	353	317	212	223
ABCA3_TGAAGGAGGCGGCGATGAGG	ABCA3	208	473	167	195	221	142
ABCA3_CGTGCAGCATGCTGTGGACC	ABCA3	208	375	320	474	450	258
ABCA3_CCCTAACCGAGCTTCTCACC	ABCA3	86	185	172	237	247	123
ABCA3_ACGTCTCACCGCCAGCGGCA	ABCA3	143	239	186	298	176	108
ABCA3_CCGTCACTGAGACAGTGCGC	ABCA3	133	84	143	181	196	143
ABCA3_GATGGCTGTGCTCAGGCAGC	ABCA3	11	20	59	73	31	17
ABCA4_CTCGGGTGCTCTCCTTCAAC	ABCA4	222	523	364	364	481	320
ABCA4_AGACACTCTGTATGCCAACG	ABCA4	260	774	490	650	583	262
ABCA4_GGTAGACCACTGAGTCAGAC	ABCA4	23	110	65	76	32	35
ABCA4_TCTCTCCGGGTGAGTCCGGA	ABCA4	20	87	7	36	33	35
ABCA4_GAATGCTGCCGTGGCTCCAG	ABCA4	80	215	15	54	36	49
ABCA4_AGAACTGGACCCTGCGGAAA	ABCA4	184	611	331	502	446	232
ABCA5_TATTGAACCAACTTCAGGCC	ABCA5	97	204	36	115	53	75
ABCA5_GCTACTGAAAGCCTATCCCA	ABCA5	29	181	58	51	86	41
ABCA5_TAGCTTGCCTTTCAAGGACA	ABCA5	99	211	171	268	144	95
ABCA5_TTACTTGGCCACAGTGGAAC	ABCA5	133	224	156	170	198	196
ABCA5_TCGCAATGACTGCCATAAGA	ABCA5	391	928	266	670	563	243
ABCA5_CATGTCCACTGCAATTAGGG	ABCA5	152	259	160	275	227	92
ABCA6_GGTTCATCCAGGAGCAAGAC	ABCA6	124	388	163	163	161	115
ABCA6_ACGCGAGGCTCGCCATCGCA	ABCA6	63	128	153	63	218	94
ABCA6_AGCCACATAGGACTCTGGAC	ABCA6	111	334	281	204	134	75
ABCA6_TGCAAGTCTTTGCCATGGCA	ABCA6	181	680	223	532	303	146
ABCA6_GGACAGTCAACTATCGAACA	ABCA6	173	324	192	256	334	211
ABCA6_ACGGCAATCCTGGGTCACAG	ABCA6	177	433	239	312	284	125
ABCA7_CATGTATCGCCGGAGACAGC	ABCA7	39	34	143	66	43	65
ABCA7_ATTCGACCAGGAGCTGGACC	ABCA7	74	154	31	175	109	53
ABCA7_TTGAAGTTGCTCAGGCGCCC	ABCA7	104	88	74	85	131	83
ABCA7_TGCGGGCATCGGCTAGCAGC	ABCA7	156	313	153	212	85	82
ABCA7_TCCAGCATGGGTGGTTCCAG	ABCA7	98	190	85	160	185	65
ABCA7_GCCTCCAACAAGCTGTGCAA	ABCA7	76	61	44	39	122	25
ABCA8_GAAACCAGTGATTACCCGCC	ABCA8	36	72	57	105	35	26
ABCA8_GGGTTGTCTGTTCCCACCAA	ABCA8	88	177	130	132	98	35
ABCA8_AAGCGCCTCCAGAATTCCAA	ABCA8	49	141	63	98	53	37
ABCA8_GCATTTCCTCATCCATCGGA	ABCA8	37	50	69	139	72	58
ABCA8_CATTCCAAGCATGAAGGCAA	ABCA8	147	357	103	111	157	64
ABCA8_GCTTACCATGGACCTGGGAC	ABCA8	153	275	196	389	257	166
ABCA9_CTCCTGGATGTCATTAGCAA	ABCA9	463	603	393	616	533	385
ABCA9_TATTTGGAGACAGTTCCCAC	ABCA9	43	40	42	53	38	24
ABCA9_CAGATACTCACATAGTCCAC	ABCA9	64	197	41	122	54	73
ABCA9_CATATTCGGTGCCTTGAAAG	ABCA9	200	484	268	377	506	256
ABCA9_ACAACCAAGCCCGTAAGGAA	ABCA9	145	330	123	289	202	125
ABCA9_TGAGCGTGGGTCAGCAAACA	ABCA9	488	856	629	1199	645	367
ABCB1_AGCTGTTGTCTTTGGTGCCA	ABCB1	132	456	272	332	140	56
ABCB1_CTGGGTAATTACAGCAAGCC	ABCB1	271	401	278	363	198	125
ABCB1_CCTGGTAGTCAATGCTCCAG	ABCB1	59	172	79	115	164	117
ABCB1_TAGACATACCTGTCTGAGCA	ABCB1	136	373	164	206	98	106
ABCB1_CCAGGTCAGTGTTGATGGAC	ABCB1	233	519	275	583	425	292
ABCB1_TAATGCGACAGGAGATAGGC	ABCB1	133	250	161	145	118	47
ABCB10_TGCCTATCCAGCTCGCCCAG	ABCB10	224	345	240	213	186	248
ABCB10_CGAGAAATATGCCAGCAAAG	ABCB10	484	1042	639	1025	834	486
ABCB10_TACCTGAGTGGCTTGTGCCA	ABCB10	96	122	39	94	84	62
ABCB10_AGTGAACGGCGATAGGGACC	ABCB10	47	120	25	23	23	11
ABCB10_GCGATAGGGACCCGGGAACG	ABCB10	186	631	240	467	352	383
ABCB11_CTCATTGTCCAGAGCTGAGG	ABCB11	49	202	190	197	220	138
ABCB11_CCATTATCCTTCCAGACCAG	ABCB11	167	457	329	445	442	214
ABCB11_TGCTGCACGTCCAGTTGCAA	ABCB11	390	502	452	606	405	312
ABCB11_AAGTGTGGAGCCGTACCAGA	ABCB11	48	230	88	56	110	74
ABCB11_TGAAGGCCTATGCCAAAGCA	ABCB11	232	461	304	406	168	202
ABCB11_TGATGCCATAGCTGACCAAA	ABCB11	267	387	417	388	368	208
ABCB4_AGCCTTGATGTGGAAACCGA	ABCB4	96	301	131	275	199	86
ABCB4_GCGAACTGATGAAGAAGGAA	ABCB4	166	363	163	239	166	134
ABCB4_CCTTGACGTTAGCTCGAGAA	ABCB4	176	274	186	354	301	188
ABCB4_TAGAGTGGATCCATACCAGA	ABCB4	35	125	130	219	62	49
ABCB4_GCCTGGATTTAGCAGCGACA	ABCB4	215	345	325	407	469	291
ABCB4_CGGCAAAGAACGGAACAGCC	ABCB4	282	378	103	102	414	280
ABCB5_TACAGCAAGAACAGTCCCGA	ABCB5	147	208	58	95	182	128
ABCB5_GAAACCTTCGCAATAGCCCG	ABCB5	38	131	38	119	72	77
ABCB5_TGTTCAAGCTGCACTGGAGA	ABCB5	276	388	206	371	369	210
ABCB5_ATAGACAGCCGCAGTCAAGA	ABCB5	137	339	200	201	169	83
ABCB5_TTACCACTTGTCCTTGCACG	ABCB5	158	457	353	381	492	174
ABCB5_CAAGGGCATGCTGAACCACC	ABCB5	56	112	158	120	55	86
ABCB6_AATGATGATGTCGGCCAGCG	ABCB6	133	500	171	436	212	79
ABCB6_CTGCACCCGGATCCACAGGA	ABCB6	368	657	424	497	345	308
ABCB6_CACCTTGGAACTCTCTGGCC	ABCB6	155	266	95	90	162	92
ABCB6_GCCACAGGTAGCCACTCAGG	ABCB6	32	242	39	101	60	34
ABCB6_AAGAGGACCAAGATGTGGAA	ABCB6	139	449	223	226	261	160
ABCB6_AGGCCATCCTGCATCCAGGC	ABCB6	238	323	252	389	413	235
ABCB7_TAGGGTAAGGTAGCCGAACG	ABCB7	16	56	12	40	40	25
ABCB7_GCAATTCTTCGAATGCCACA	ABCB7	37	47	64	46	94	36
ABCB7_TGACCCACTACCTCCTACAA	ABCB7	9	46	38	87	19	4
ABCB7_TTTCACCTGAGCAGACAGAC	ABCB7	105	320	128	244	185	147
ABCB7_TGGCATGGTCATGCAGGAGG	ABCB7	61	200	70	108	158	107
ABCB7_TCGCGATGCATTCTTGGCGC	ABCB7	84	236	65	148	209	132
ABCB8_AATGCACCAGCATGCTGACG	ABCB8	96	256	222	163	282	154
ABCB8_TGACACGCGGCTGCAGACGC	ABCB8	114	130	66	81	56	58
ABCB8_GGGATGCTTACTCAGTACCA	ABCB8	172	287	232	203	170	147
ABCB8_ATTCACGAGTGCCGCACCCA	ABCB8	55	113	105	97	116	106
ABCB8_CCTGCACGTCAGTTGTCAAG	ABCB8	166	479	309	465	414	266
ABCB8_GGCGTGTCGACAGCATGGAC	ABCB8	170	252	137	179	186	192
ABCB9_CGTAGTAGAGGATGCTGACC	ABCB9	129	163	231	193	226	142
ABCB9_CAGAGCGAGCAACACGGCGG	ABCB9	168	254	217	291	173	245
ABCB9_GAAGCCCATGAAGGTGACCA	ABCB9	62	178	65	75	54	65
ABCB9_GCAATTAGCTCATTTGCCGC	ABCB9	59	367	130	147	45	38
ABCB9_TGACGATGCCATCAATGGCG	ABCB9	327	530	207	319	373	174
ABCB9_TGCTCTTCTCAGAGGTGCGC	ABCB9	93	165	149	210	151	79
ABCC1_CATCGGCGCTGCAGAAGCCC	ABCC1	177	102	92	167	127	17
ABCC1_CGCAGGACTGGAATGTCACG	ABCC1	416	794	575	799	735	460
ABCC1_AACTCTCTTGGGCATCACCA	ABCC1	88	291	185	312	106	48
ABCC1_GACGAGCTGAATGAGTAAGA	ABCC1	43	162	94	159	196	75
ABCC1_TCACCTTCTGGTGGATCACA	ABCC1	41	99	164	218	177	86
ABCC1_TGACCTCTGGTCCTTAAACA	ABCC1	227	621	232	306	459	269
ABCC10_CAAGTAACAGGCACTGAGCA	ABCC10	388	446	324	491	455	268
ABCC10_AAGGTCTAGCAGCGGGAAGA	ABCC10	146	240	119	197	253	196
ABCC10_GGCAGCCCACAGGTATACAC	ABCC10	101	113	81	95	227	72
ABCC10_GGTGTTCACGGCCCTGGCAC	ABCC10	86	102	35	147	88	47
ABCC10_GGACCCAGTTGGAACCAGCC	ABCC10	16	156	24	105	101	26
ABCC10_CCTGTGGAGCTCTCCAGCGA	ABCC10	445	713	316	448	561	249
ABCC11_GCAGATGACCAGCGATGCGC	ABCC11	124	312	156	259	165	91
ABCC11_AATACACATCACCTCAGGAG	ABCC11	106	217	134	185	137	61
ABCC11_AAGAAGAAGTCTCAAGGCGA	ABCC11	58	154	24	47	115	59
ABCC11_ACACGGTGAGGTAGGAGAAC	ABCC11	139	450	219	386	323	134
ABCC11_CACCTCGGCTTGGGACGGAA	ABCC11	122	206	230	268	198	256
ABCC11_CATCGACATAGGCGATGACA	ABCC11	69	75	62	115	21	24
ABCC12_AGCTCAATTCAGCTTTCCGA	ABCC12	45	121	57	109	60	75
ABCC12_AAAGACCATTAGGATCGGGA	ABCC12	39	109	76	166	89	29
ABCC12_CTGGGCCATCAACTACCGCA	ABCC12	322	421	311	428	421	308
ABCC12_ACGTGGTGTGGAAATTCCAG	ABCC12	87	294	325	352	259	191
ABCC12_CATCTGACACCAATGCCAAA	ABCC12	176	334	161	218	320	168
ABCC12_TCTTCTGACTTACCTTGCAC	ABCC12	77	188	106	80	63	100
ABCC2_ACACGTGGAGAAGCTGCCAG	ABCC2	130	301	165	280	97	60
ABCC2_TATTCTAGCAGCCATAGAGC	ABCC2	109	209	144	160	25	58
ABCC2_ATCCGTAGGAGATGAAGAAC	ABCC2	194	245	126	248	123	97
ABCC2_TGAGTAGCATTACCTACAGC	ABCC2	84	216	148	185	181	163
ABCC2_CTCTGATTCTTGTTCAAGCC	ABCC2	192	471	382	388	428	170
ABCC2_TTTCCAACTGTGCTTCAAGC	ABCC2	154	303	220	226	199	129
ABCC3_AGCCACGACAATGGTGCCGC	ABCC3	117	198	45	216	23	58
ABCC3_CCCAGGAGACGCACCACAGC	ABCC3	152	135	176	541	197	198
ABCC3_CCGCTCATACTGTATCAGCA	ABCC3	155	440	151	320	153	165
ABCC3_CAGAGAGTACCAGGGCAAAG	ABCC3	508	936	535	637	786	397
ABCC3_CCCTACCCTGAGACCAGCGC	ABCC3	683	1013	641	947	774	464
ABCC3_AGGGTCAGGGTTTAGCAGCC	ABCC3	72	49	173	144	144	83
ABCC4_AACCGTCAGCTGCCGTCAGA	ABCC4	41	71	76	156	26	8
ABCC4_TGGCTGTGATCACACTGCCG	ABCC4	180	246	182	365	89	111
ABCC4_TTAGAACTGCCATCCCAGCA	ABCC4	235	424	215	401	175	167
ABCC4_GGCACTTCGTCTTAGTAACA	ABCC4	57	265	121	211	151	81
ABCC4_CACAGCGTACGCCTATGCCA	ABCC4	179	215	132	179	174	142
ABCC4_GGCTTCACCTCCTGGTACAC	ABCC4	139	335	275	230	147	137
ABCC5_TTGCCTGGGTATACTCCAAG	ABCC5	331	586	299	479	228	183
ABCC5_AGACTGCTCCATCAGTGCCG	ABCC5	281	581	317	356	262	117
ABCC5_CACGATGGACAGGATGAGCC	ABCC5	242	174	99	183	395	232
ABCC5_GCCCGTGTGGCCCACAAGAA	ABCC5	287	427	337	380	344	241
ABCC5_TTACTTGGAAGTAGTCCGGA	ABCC5	87	85	143	188	85	41
ABCC5_CACACTTCTATACCCAGGAC	ABCC5	447	760	431	560	723	296
ABCC6_GGGAGCTGTCAAAGGTGGAG	ABCC6	61	207	107	167	92	93
ABCC6_CGTTCTGTACCTGTGGAGGC	ABCC6	191	395	265	198	364	173
ABCC6_CCAGACGGTCAAAGGACACC	ABCC6	117	152	157	322	187	70
ABCC6_CACCCACCTCACCTGGACGA	ABCC6	280	484	319	395	327	333
ABCC6_AGTCCTGGGCATCCGAGGCC	ABCC6	93	173	77	99	87	54
ABCC6_CAGACCACGATCCAGACGAG	ABCC6	241	469	165	415	341	168
ABCC8_TCCTTTGCAGTAGGAGGGCA	ABCC8	105	168	67	104	50	61
ABCC8_CACTCAGCCATGCCTTCGGG	ABCC8	72	111	82	123	199	32
ABCC8_CGAGGCCTTTGACGCCCAGG	ABCC8	150	144	117	205	115	66
ABCC8_TGATGACATTGACCTCCACG	ABCC8	89	275	209	189	92	64
ABCC8_CCTCTGCAATCTCACACACC	ABCC8	109	279	281	200	217	170
ABCC8_CTTTGTGGACGCGCTCAACG	ABCC8	901	1621	858	1447	1176	779
ABCC9_TGTTTCCACTGGCATACGCA	ABCC9	157	266	204	359	268	177
ABCC9_ATACCAGCAGAGCTCCACGG	ABCC9	231	343	194	332	296	222
ABCC9_CGTGTGAATGAAACCCAGAA	ABCC9	333	613	362	550	328	320
ABCC9_TGCCTGTGATGCAGAAACGC	ABCC9	224	548	343	329	422	220
ABCC9_CCATCACGGCTGGCATAAAG	ABCC9	416	725	430	485	494	385
ABCC9_TTCCGGGACATAACCTGAGA	ABCC9	163	243	218	191	145	111
ABCD1_CTACTACCGGGTCAGCAACA	ABCD1	445	820	550	774	666	375
ABCD1_CGTGAGGAACACCACGAGGC	ABCD1	187	320	214	188	223	104
ABCD1_AGCCACCATGAGCAGGCCCG	ABCD1	73	199	103	256	196	41
ABCD1_GATCATGTCGTCGTACAAGG	ABCD1	140	362	178	171	209	117
ABCD1_CTGGAACATCTCGTGCACCC	ABCD1	267	296	296	434	392	234
ABCD1_ACCTACCCTGATGTTGAGGC	ABCD1	88	168	101	150	126	85
ABCD2_GACATCAATGCTGACAGCAC	ABCD2	38	172	123	81	163	69
ABCD2_GAAAGATGTCCTGTCAGGAG	ABCD2	116	164	133	200	140	74
ABCD2_GATGGGATGCTGTTATGGAC	ABCD2	45	82	59	110	68	44
ABCD2_TAGAGGACTCCTTCATACAC	ABCD2	46	180	127	193	94	98
ABCD2_CCTTATTGCACTGTTGACGA	ABCD2	192	433	261	345	362	243
ABCD2_CGTTTAAAGCAATCTGGCCA	ABCD2	298	592	126	354	294	204
ABCD3_TTCTTACCCGTGCAGGCCGA	ABCD3	52	228	108	198	91	80
ABCD3_CTACATCTTGTGTAAGCAGC	ABCD3	77	224	112	150	98	50
ABCD3_ATTCTCGGCTCATCACAAAC	ABCD3	71	232	156	187	241	157
ABCD3_TGGCAAATATGAGCGCACAA	ABCD3	418	614	456	695	395	332
ABCD3_CATATCCTTGAACGTGAAGG	ABCD3	122	218	179	214	150	71
ABCD3_AAGTGCAGTTAGTGTCGACG	ABCD3	103	419	253	289	256	81
ABCD4_ACTCACCTGTAGAAAGCAGC	ABCD4	45	58	68	89	39	49
ABCD4_ATGCACCAGCTTCATCACAA	ABCD4	212	598	236	491	409	288
ABCD4_CCACGTCCTGGCTGATGCGC	ABCD4	91	253	182	216	276	132
ABCD4_GAACAATGAGCATGACAGCC	ABCD4	63	115	112	372	70	52
ABCD4_TCAGTATCTGCAGGAACCGC	ABCD4	58	78	53	71	87	55
ABCD4_CTCAGGTCATGGCGGTCGCG	ABCD4	118	278	288	230	325	78
ABCF1_GCTGGCAGTAGAAGATAAAC	ABCF1	194	164	124	238	149	130
ABCF1_AGTGCCAACCAGTGATGAGG	ABCF1	146	256	57	278	102	95
ABCF1_GCTGTTCCTCAGATACGGCC	ABCF1	24	35	20	83	46	30
ABCF1_TGACTTCTCCGTGTCCCAGG	ABCF1	22	43	10	4	21	69
ABCF1_TACGGGCTGGTAGGACCCAA	ABCF1	3	5	59	32	37	10
ABCF1_GCAACACATCAATGTTGGGA	ABCF1	30	27	45	27	25	48
ABCF2_TGACATTGGCATCTCTGCCA	ABCF2	49	55	58	68	88	102
ABCF2_TCTGAAGCTGCTAACTGGAG	ABCF2	185	288	190	309	316	226
ABCF2_GAGGGTCGTGAGCGATAAGG	ABCF2	39	27	25	40	56	43
ABCF2_CGCAAGCATCTAGGTCCAGG	ABCF2	127	350	159	248	173	93
ABCF2_CAGTCCATGCAAGATCCGCG	ABCF2	150	216	192	491	59	104
ABCF2_GAGCGGCTGGCTCATGAGGA	ABCF2	98	266	51	290	105	60
ABCF3_GCAGAGTGTTGTACATGCGC	ABCF3	98	140	79	94	124	64
ABCF3_ACTTCCAGGACTGCTAAAGA	ABCF3	101	279	177	177	193	133
ABCF3_GGCTCGACTTAAGGCAAAGC	ABCF3	52	132	82	86	74	49
ABCF3_GCGAGAGGATTTGCTACGGA	ABCF3	225	215	282	216	261	136
ABCF3_AGCTTCAGAGCCCTCCGCCC	ABCF3	131	318	126	185	128	106
ABCF3_CTCACCTAGCAAAGAGGGCC	ABCF3	172	213	90	159	120	86
ABCG1_CGAGAAAGCGGCCATCAGAC	ABCG1	281	628	286	423	258	168
ABCG1_CAACATGGAGGCCACTGAGA	ABCG1	147	474	213	451	320	124
ABCG1_TGCCCGGAGTCTACAGAGGG	ABCG1	230	697	387	718	475	369
ABCG1_CCTGGCGATCCCATGGAGGA	ABCG1	180	274	305	316	175	130
ABCG1_TCCCGGAAATTCCTTTCAGG	ABCG1	92	78	90	137	80	48
ABCG1_GCAGGGAGACGGGCATGAAG	ABCG1	133	306	237	344	239	125
ABCG2_TGTCACAGTCGTACTGGGAC	ABCG2	131	98	187	174	167	103
ABCG2_TCTGAGTTGATGACAGAAGG	ABCG2	150	250	106	232	139	95
ABCG2_CAGGAAGACTTATGTTCCAC	ABCG2	81	310	101	114	105	23
ABCG2_AGGCTCATCCAAGAACAAGA	ABCG2	87	264	162	141	100	170
ABCG2_TACAGTGGGATCATGAAACC	ABCG2	300	539	268	527	324	241
ABCG2_GGTCATTGGAAGCTGTCGCG	ABCG2	43	154	119	157	58	26
ABCG4_GACCACGCACCTGAAGAAGG	ABCG4	130	420	166	300	184	102
ABCG4_TCTCAGGTAAATTCTGCCGC	ABCG4	55	133	28	59	99	49
ABCG4_CCTGGTTAATGGAAGGCCAC	ABCG4	51	237	123	97	145	68
ABCG4_GCTTCAGGTTAGCAGAGACC	ABCG4	55	97	106	214	180	50
ABCG4_TCCTCTGCCCGCCAGAGAGC	ABCG4	70	95	13	28	61	78
ABCG4_GGACACCACTTGGAAACAAG	ABCG4	87	280	201	294	252	191
ABCG5_TGATGAGCCAACCACAGGCC	ABCG5	288	202	172	199	108	161
ABCG5_TACTAGGATCCTGGAGCAGC	ABCG5	62	43	100	153	107	78
ABCG5_GCACGGTGAGGCTGCTCAGC	ABCG5	162	156	100	177	175	74
ABCG5_TGCTGGACGCCATGTCCGGG	ABCG5	156	148	75	113	84	115
ABCG5_TCTCCTTGTACGTGGAGAGC	ABCG5	25	69	48	6	85	66
ABCG5_GAGACCCATGGACCCTCCGG	ABCG5	13	9	0	14	5	5
ABCG8_GAGCCAGCTGCTCAAACCAA	ABCG8	80	171	99	141	146	95
ABCG8_AGTGATCACATCTAGCAAGG	ABCG8	134	224	213	317	276	224
ABCG8_TGTGAAGCTGTCGAGCCCAG	ABCG8	93	227	138	306	141	90
ABCG8_TGACAGGCGCAGCAGAGAGC	ABCG8	144	233	114	160	215	187
ABCG8_GCATCTTCGTAGGACTCGGG	ABCG8	95	221	85	141	159	61
ABCG8_AGCACCGATCATGAACAAGA	ABCG8	70	204	96	130	55	72
ABHD1_GACATCCTCCAAACACCAGA	ABHD1	19	68	27	86	33	23
ABHD1_GGGCTGTCGTGTTTAACAAC	ABHD1	179	453	430	637	301	218
ABHD1_GATACTGGTGCTGAATCACC	ABHD1	24	41	4	97	22	8
ABHD1_ATGTGTAGCGCTCATCAAAC	ABHD1	216	494	242	571	319	277
ABHD1_ATAGAGCACAGGGATCCGGA	ABHD1	47	122	48	60	90	31
ABHD1_GCGCTGCTCATCACAGCCCG	ABHD1	46	58	48	40	68	67
ABHD10_CAAGCAGCACGCTGAGGCCA	ABHD10	196	381	217	330	273	101
ABHD10_GCTTGCACGGATACCTCAGC	ABHD10	111	185	138	201	85	78
ABHD10_GGATACCTCAGCGGGCGCCA	ABHD10	40	192	41	77	109	88
ABHD10_TCGACCAGACCTTCCAAACC	ABHD10	424	919	538	639	806	697
ABHD10_TGACTTAGCTGATGGGCCAC	ABHD10	32	90	19	114	71	33
ABHD11_CCGTCTGCATCTGGGCCCGA	ABHD11	167	174	83	153	118	61
ABHD11_CCTCTACCAGGTTAGTGAGC	ABHD11	42	26	36	90	55	43
ABHD11_TGCTGTAGATATCAGCCCAG	ABHD11	120	245	153	250	131	99
ABHD11_CTGTGGCCAACGACGACGCA	ABHD11	631	643	416	672	504	365
ABHD11_AGCCTGTAGGAAAGCGGAAG	ABHD11	267	651	287	533	402	245
ABHD11_CCACGGCCCTAGCTTCGCGA	ABHD11	101	250	142	211	130	68
ABHD12_CTTTATCACAGACCTCAGCA	ABHD12	195	482	247	456	331	297
ABHD12_TGTATTTGTGCCTGTAGCCA	ABHD12	164	490	238	282	240	208
ABHD12_CTCAGCGTGCAGGATGAGCA	ABHD12	139	432	154	227	189	73
ABHD12_AGTGGGAACGCCATCTGAGC	ABHD12	77	66	74	148	109	62
ABHD12_TGTAGTCAAAGGTGACCACA	ABHD12	159	266	361	351	113	74
ABHD12_GCGCTCATGCTCCAAGGCGA	ABHD12	305	435	210	535	277	145
ABHD12B_GCGGTCGACCATGTCCCACC	ABHD12B	89	120	99	197	122	92
ABHD12B_TTCTACCTGAGAGTTGAACC	ABHD12B	113	269	206	286	231	191
ABHD12B_AATTGGGTTCCCATCACGAA	ABHD12B	88	178	146	234	145	105
ABHD12B_CTCTACAGGTAAGCCCACAG	ABHD12B	643	1037	779	1141	946	705
ABHD12B_TTGTGTCTATGAGTGGACCA	ABHD12B	251	389	236	325	239	154
ABHD13_CTTTATGTTCCCATGCCCAC	ABHD13	121	215	66	235	270	123
ABHD13_ATGTGGAATGCCAGTGGGCA	ABHD13	114	264	99	141	131	75
ABHD13_AATGACACATGGCAGTGCCA	ABHD13	66	107	36	26	66	36
ABHD14A_GGAGACTCACCGGGCCCAAC	ABHD14A	58	172	64	155	73	50
ABHD14A_AAAGATGGGCGAGTTGCCAG	ABHD14A	60	116	180	187	200	128
ABHD14A_GGTGGTGCTGCTTCATGGAA	ABHD14A	94	134	115	157	76	53
ABHD14A_CACTGCAGCTACTGTCACAG	ABHD14A	497	1066	618	788	740	362
ABHD14A_GGCATAGTGGCCACTCAGCG	ABHD14A	106	275	252	248	227	163
ABHD14A_TGCGTAGCTTCACCACAGAG	ABHD14A	697	954	748	1145	693	492
ABHD14B_CTGTTACCTGGACAAACCAG	ABHD14B	91	322	148	268	189	137
ABHD14B_GCTCCCGGGCTTTGTGCCAG	ABHD14B	86	184	170	216	225	87
ABHD14B_ATGGACTGATCACAACCGGG	ABHD14B	54	72	36	55	78	58
ABHD14B_GGAATCAATCCTGCCTGGGC	ABHD14B	40	6	21	43	35	4
ABHD14B_CTCCGAGACCTGGCAGAACC	ABHD14B	391	799	517	695	590	423
ABHD14B_GCAAGCGTGGAGCAGCGCGA	ABHD14B	113	74	148	108	144	71
ABHD15_ACTGGAAGCGATCATACACA	ABHD15	95	174	223	355	117	88
ABHD15_GATCTCCTCCAGGTTGGAAG	ABHD15	19	100	87	130	102	30
ABHD15_AGAAGATCGCCCTCAGCAGG	ABHD15	9	56	23	74	21	25
ABHD15_CCTTCGCTCACCGCGAACAG	ABHD15	96	122	218	167	132	159
ABHD15_GGACGATGGGCTAGTGGCCC	ABHD15	52	111	87	70	36	28
ABHD15_CGGCGGACCAGTTCAGCGAC	ABHD15	432	584	238	652	443	266
ABHD16A_CTTCTTAACCCGGTTGAGGA	ABHD16A	100	175	158	117	36	32
ABHD16A_ACAACTTTGACTTCCGGAGC	ABHD16A	155	494	150	429	299	143
ABHD16A_TTCTACCAGGCATTGGCCGC	ABHD16A	158	318	90	135	89	81
ABHD16A_TCTCCACCTACCTCGGAGGC	ABHD16A	190	203	88	171	98	47
ABHD16A_TATTCTGGAGAGCTGGCGGG	ABHD16A	33	53	52	101	34	43
ABHD16A_CAGCGTCCCTGAGACGCCAA	ABHD16A	56	100	67	182	107	73
ABHD16B_GCGCACGTCATCCCAGCGGA	ABHD16B	240	457	207	468	379	236
ABHD16B_TGCCTTCGCAGCAGATGACG	ABHD16B	367	725	433	466	359	268
ABHD16B_CAGTGCTGCTGCCGAAGCCG	ABHD16B	248	578	207	254	249	238
ABHD16B_CGACGCCAACGCCATGGACG	ABHD16B	440	842	538	920	797	566
ABHD16B_CTTCGACGACCTTGTGCCGC	ABHD16B	205	287	129	130	148	62
ABHD16B_CGAGCACTTCAACCTCAACG	ABHD16B	707	1709	902	1052	1140	611
ABHD17A_GGTACATCCACCTTCTCGCC	ABHD17A	18	17	11	0	19	8
ABHD17A_GGTGGATGTACCCGCAGGCC	ABHD17A	54	13	15	37	64	90
ABHD17B_TCAACCCAGAGAGGCTCCAC	ABHD17B	121	156	70	69	148	31
ABHD17B_GGTCTTCTTGGTATCAGGAA	ABHD17B	72	257	133	165	187	166
ABHD17B_CGAGCAGCAAGATCCACAGA	ABHD17B	264	390	218	248	279	257
ABHD17B_CTTGGCTTGCTCTTAGGACA	ABHD17B	249	496	264	356	489	226
ABHD17B_CTCTGTGGGTTTCCCGGAAC	ABHD17B	478	1391	633	1000	744	441
ABHD17B_GAAGCAATCTTCCCTGGACA	ABHD17B	119	352	125	188	252	160
ABHD17C_ACCGTGTAGGTGGGCTCGGG	ABHD17C	59	180	217	194	98	82
ABHD17C_AGGTGCAGGCTGCACGCACC	ABHD17C	62	146	118	243	76	82
ABHD17C_TGCAGTTGATGCGGGAGCCG	ABHD17C	266	755	334	634	520	257
ABHD17C_ACGCAAACCAGACATCAGAG	ABHD17C	383	643	383	655	549	384
ABHD17C_GAGGTCATCGATTTCTCCCA	ABHD17C	67	145	78	93	93	57
ABHD17C_GCTCGTACATCGCTAGGCCA	ABHD17C	63	131	122	182	171	73
ABHD2_TTCACTCCATCAAACACGGC	ABHD2	297	332	148	278	234	190
ABHD2_TCCAACACAGTGCTCAGCCA	ABHD2	269	663	392	646	634	304
ABHD2_GGCACCCAGGTGGTTCAGCA	ABHD2	103	110	150	216	174	104
ABHD2_TGCTGCGTCAGCGTGTGCCA	ABHD2	272	632	276	589	314	433
ABHD2_TGAGGAAGTTGTAGAACCGC	ABHD2	190	409	179	214	298	182
ABHD2_GGGATGTTGCTGTGTAGAGC	ABHD2	178	267	87	116	210	59
ABHD3_CAAGCAATTTGTGCAAGCCA	ABHD3	168	323	263	304	261	204
ABHD3_CAATGACTCTGAGCAAGCGA	ABHD3	153	180	72	162	106	133
ABHD3_TTAACAACAGAGGAGTGGCG	ABHD3	258	364	237	250	343	253
ABHD3_TTGCTTGTTCCCGTGAGGCC	ABHD3	185	345	138	182	205	149
ABHD3_TTTCTGTAACCACGGGACAG	ABHD3	166	392	88	142	205	175
ABHD3_GCTCCCGGGACAACATCCGC	ABHD3	125	242	91	230	190	75
ABHD4_CACATTCTTCAGCTGAGACA	ABHD4	304	424	188	461	261	228
ABHD4_CGAAGGTGTGCAGTGTGCGG	ABHD4	213	392	384	456	230	130
ABHD4_GCATTCCCAAGGGACCCGGA	ABHD4	82	95	26	106	108	55
ABHD4_ACGTCCTAGGACAGATGCCA	ABHD4	124	226	159	226	78	34
ABHD4_TCTGGTGCAGCGATTCCGGC	ABHD4	135	278	166	191	134	76
ABHD4_TGGAGTCCTTTGGCTGGGCC	ABHD4	161	264	138	173	236	124
ABHD5_ACTCTGCCGACACCGGAGAG	ABHD5	122	306	85	129	99	88
ABHD5_TTGGACGAAGTAGTAGACCC	ABHD5	83	154	127	221	190	68
ABHD5_TTCTGCATCACTGTCAAACC	ABHD5	361	912	464	837	588	390
ABHD5_CCCAAGGCTCTGATCCAAAC	ABHD5	291	773	538	669	456	365
ABHD5_GCGCCAAAGATCACTGAAAC	ABHD5	364	953	625	874	724	595
ABHD5_ATGAATGTGGTCGTAAGGAC	ABHD5	123	258	240	354	336	112
ABHD6_AACATGTTTGTGATTGCGGG	ABHD6	90	318	77	250	150	39
ABHD6_TGTGATTGCGGGCGGCACGC	ABHD6	116	260	129	308	195	109
ABHD6_GAATCCGTGGAGCATGAGGA	ABHD6	89	121	74	90	146	85
ABHD6_GCAAGTTAAGAGGATACACC	ABHD6	130	156	149	297	149	81
ABHD6_CCATGGAGGTGCCTACCAGG	ABHD6	152	253	162	319	210	71
ABHD6_CAAGGGAATCTTCTCCACGG	ABHD6	179	609	288	304	317	145
ABHD8_GGTGGAGGAAGACCAGCGCA	ABHD8	31	96	33	37	54	21
ABHD8_ACTGGCCGCTCATCATGGCC	ABHD8	32	42	48	44	56	62
ABHD8_GGTGATCATGATCAATGGCG	ABHD8	48	41	18	39	24	21
ABHD8_GGTTCACTTACCCGTAGGAA	ABHD8	120	380	117	204	206	89
ABHD8_GACCTCCTACACGGGCAGAA	ABHD8	201	290	195	283	230	193
ABHD8_ACCTTTGTAGAGGTCAAGCC	ABHD8	211	523	223	369	365	98
ABI1_GCTGGTGGAGCTCCAGAAGG	ABI1	267	357	226	353	416	321
ABI1_TCGCCACCCACTATTGGACC	ABI1	221	251	306	441	397	149
ABI1_ATCAGAGACCAAGGACACAC	ABI1	43	146	61	134	180	82
ABI1_AGTCCTCCCATGTCAGGCCG	ABI1	74	68	55	113	128	36
ABI1_AGCCTCTCAGCTTCGGAGAA	ABI1	16	72	67	30	35	13
ABI1_GGAGATCCCGTCTGGCAAGA	ABI1	66	112	76	136	159	40
ABI2_CTGGAAGAGGAAATCCCGGG	ABI2	143	173	91	121	89	56
ABI2_TCTTTGTCAGGAAGCACCAG	ABI2	48	159	114	133	167	146
ABI2_GGCATCCCAGCTACGAAGGA	ABI2	93	168	73	204	121	53
ABI2_GGAGCCAGTGCGTCCTCCAG	ABI2	21	52	26	154	47	49
ABI2_CTGAGGAGTTACCTGTAGGA	ABI2	139	356	195	173	179	214
ABI2_TCCAGAAGATTACGAAGAGG	ABI2	61	110	133	134	95	66
ABI3_AGTAGTCAGCGACCCGCAGC	ABI3	32	75	37	66	96	49
ABI3_GGCCTACCAGGTGGGCAACC	ABI3	163	180	112	177	102	98
ABI3_CCTGCAGTAGGGCGTGAGAG	ABI3	281	722	445	540	516	385
ABI3_CCTTGATGCTCTTTCGAGAC	ABI3	162	355	317	340	324	122
ABI3_TTGTAGGTCTCACCCGGCCG	ABI3	150	526	211	395	257	130
ABI3_CTGGTGTTCAGCAGCGCCGA	ABI3	118	238	238	247	132	103
ABI3BP_GGTTCTTGGCGGTTTGGGCC	ABI3BP	54	251	45	122	29	34
ABI3BP_CGTAGGCTGCATTTCTGGAC	ABI3BP	392	687	227	352	489	194
ABI3BP_TGAACAGCCAAGGGCAACAC	ABI3BP	201	228	197	251	210	167
ABI3BP_TTCTCGCAAACCTCTGCAGC	ABI3BP	71	150	80	103	50	62
ABI3BP_TTGGACGCAAGAACTTCAAG	ABI3BP	83	309	198	243	159	131
ABI3BP_TGGAAGTATTACACTAGCCC	ABI3BP	249	260	222	217	180	113
ABL1_CAGATAACAGCTGGAGGACG	ABL1	382	591	489	635	446	175
ABL1_TTCCTTGGAGTTCCAACGAG	ABL1	217	330	136	257	265	87
ABL1_CCCTTCGTATCTCAGCGAGA	ABL1	204	442	194	200	317	146
ABL1_CATCATTCAACGGTGGCCGA	ABL1	150	328	217	212	144	81
ABL1_AGAGATCAAACACCCTAACC	ABL1	126	592	230	266	205	141
ABL1_ACTACCTGAGGGAGTGCAAC	ABL1	60	134	79	150	96	60
ABL2_TCGGACACTGAAGAAACAGG	ABL2	231	320	232	409	263	166
ABL2_TTGGCACAATGTAGGAGAAC	ABL2	281	436	384	465	423	219
ABL2_CCGAGAATGCAACCGAGAAG	ABL2	460	680	414	449	501	264
ABL2_TGTACACCATCACTCCACAG	ABL2	352	818	523	629	731	426
ABL2_CACCATTCTGGTTGTAACCA	ABL2	247	510	372	478	561	303
ABL2_ACATCTCAACATCTCTCACC	ABL2	29	173	46	52	165	60
ABLIM1_GGACTTTCCCTGTGATAAAC	ABLIM1	163	331	294	357	269	229
ABLIM1_CTTGATATCTCTTCCGCAGC	ABLIM1	128	190	66	116	100	66
ABLIM1_AATGTGACTCGGTCTCCGGG	ABLIM1	20	36	20	73	77	21
ABLIM1_AGCGTGTCCCGTACATCCGC	ABLIM1	217	268	253	256	229	120
ABLIM1_ACGCCTATGAGCGGTGAAGG	ABLIM1	156	289	209	251	204	171
ABLIM1_CTAACCTTTGTAGTCTCCCA	ABLIM1	60	199	82	114	155	93
ABLIM2_GGACAGGCAGAGCTACGGCG	ABLIM2	256	534	273	375	296	162
ABLIM2_CTGGCTGCTTGTCGACACGC	ABLIM2	166	480	349	407	246	161
ABLIM2_TGACACATAGCGCGCAGGAA	ABLIM2	384	816	498	680	573	344
ABLIM2_CACAGAAATCAAGAATGGCC	ABLIM2	55	198	92	175	89	53
ABLIM2_TACTTCGGAGGCCCTGGGAC	ABLIM2	158	333	134	241	187	112
ABLIM2_GGGCGAGTACATCTGCACGC	ABLIM2	86	177	128	209	163	148
ABLIM3_CAGAATCCTTACAATCCACG	ABLIM3	144	419	296	410	340	246
ABLIM3_AGGCTTCTTCTTCAAGAACC	ABLIM3	121	402	220	435	247	105
ABLIM3_ACAAGTGATGGTGATGCGGA	ABLIM3	70	122	67	111	172	109
ABLIM3_GATGGGCTTACTGCTGGCCA	ABLIM3	5	38	54	49	46	26
ABLIM3_CTTGATCTCCTCCTTGCACC	ABLIM3	163	370	176	201	155	72
ABLIM3_TGAACTTCTTCTTGCAGGGA	ABLIM3	184	594	223	387	353	154
ABP1_ACCAAAGAAGATGACGGCAC	ABP1	123	248	53	138	108	79
ABP1_CTATGAGGTCAGCGTGCAAG	ABP1	321	888	359	472	377	234
ABP1_CCAGAGTTGGCTGGACCACG	ABP1	275	708	281	491	376	287
ABP1_GATCCACTCCATGGCCGACC	ABP1	79	45	88	55	49	40
ABP1_ACTGCTCAAAGACCACGGGC	ABP1	165	131	37	54	138	105
ABP1_TGGCCGGAGCAGGAAGCCCA	ABP1	99	240	161	168	215	84
ABR_GGCGATAGGCTTGCTGGACA	ABR	142	287	216	222	251	59
ABR_CGACTCATCGATGTACGGCA	ABR	151	427	350	433	383	181
ABR_GATGGAGCCGCTCAGCCACC	ABR	9	29	0	59	0	5
ABR_CGTTGTCACTGCAGTCCGGC	ABR	112	167	108	108	134	94
ABR_GCTCTACAAGCCCATTGACC	ABR	72	175	86	107	103	79
ABR_CCTCTGAGATCTTCTGGAAC	ABR	124	239	148	162	132	70
ABRA_ATGGCTCGCCACAGACGAGA	ABRA	31	92	49	67	75	45
ABRA_TTTGTGTAGGCGGGTGGACA	ABRA	261	707	341	457	399	346
ABRA_CCTCAGCCACAGGTACGAGA	ABRA	92	90	87	123	103	57
ABRA_ACGTGAGCCACCTCAGCCAC	ABRA	93	159	145	229	233	77
ABRA_GAAGATACGCACAGCCACCC	ABRA	82	182	64	91	45	77
ABRA_TGGCTGTGCGTATCTTCCGG	ABRA	261	475	231	343	414	199
ABRACL_AGCAATGAATGTGGATCACG	ABRACL	81	293	159	214	182	111
ABRACL_ACCTGTTCCAAGGTAAAGCC	ABRACL	145	214	143	60	120	58
ABRACL_GGCTAAGGGCAGTTATAACC	ABRACL	142	384	229	445	192	145
ABT1_CGGAGCAAGAGCCGCTGGAA	ABT1	273	473	257	413	287	234
ABT1_TCTTCTTGCGTCTCACGAAC	ABT1	134	243	178	214	185	101
ABT1_TACACCAAGGACTACACCGA	ABT1	38	104	42	51	59	6
ABT1_CCTTTGAGCGCCAGGTGCGC	ABT1	32	21	23	54	54	3
ABT1_TCAAGCGCTGCCTGCGCACC	ABT1	44	156	117	223	119	63
ABT1_GCCCGTAAAGCAGCACGGCC	ABT1	2	59	38	79	102	27
ABTB1_CCTTCCTGCAGCTGGCGAAC	ABTB1	198	335	152	245	230	262
ABTB1_AGGTGAATGTGCGGGACAAG	ABTB1	169	607	293	489	389	156
ABTB1_TGCTCTCACCATTGGCCAGA	ABTB1	124	323	189	362	52	100
ABTB1_GCTTGTAATCGCGTAGAGCC	ABTB1	33	87	67	82	183	61
ABTB1_ACGTGGTCTTTGTAGTACAC	ABTB1	64	155	41	147	117	60
ABTB1_GCACTTACTCGGAGCTCGGG	ABTB1	101	55	51	108	116	51
ABTB2_GAGGGCTCGGCAGTGAACGG	ABTB2	72	47	77	170	72	66
ABTB2_TCGGGCATCCAGCCTCCGGA	ABTB2	52	141	126	296	65	88
ABTB2_CGCAGCCTCACCGTGGACAG	ABTB2	465	782	608	1011	492	482
ABTB2_AAGTGATGGGCTGTGGCGGC	ABTB2	26	198	235	307	117	81
ABTB2_CTCCGAGATGCTGCCCACGC	ABTB2	340	558	367	497	455	229
ABTB2_GGCGCTCTGCACCTCAAAGC	ABTB2	118	250	142	192	187	59
ACAA1_TGGCATTTCACGGGAGAAGC	ACAA1	186	275	191	282	227	183
ACAA1_TACTTCGCGCTTGATGGAGA	ACAA1	77	215	84	164	78	100
ACAA1_CGAACACTGTCTATTGACAG	ACAA1	139	459	228	281	270	150
ACAA1_GATTCGGGCCATGATTGCCC	ACAA1	1	10	48	22	37	10
ACAA1_GAATCTGAGGCCGGAACAGC	ACAA1	23	187	43	61	89	65
ACAA1_GGCATCCAGCCGGAATCGGC	ACAA1	6	93	20	33	10	30
ACAA2_CTTGATCCAGATCCTCCCAG	ACAA2	122	333	116	399	107	102
ACAA2_AAGGCCTCCGTAAGCTCCAA	ACAA2	31	51	93	111	120	23
ACAA2_ACGCCCTTTGGAGCTTACGG	ACAA2	76	112	164	329	204	94
ACAA2_CTCACCTCGGAGCAGAGCCA	ACAA2	113	407	239	249	144	161
ACACA_AGTTAGAGACGCTATTCCGC	ACACA	21	81	43	54	51	40
ACACA_TGCACACGTTCCTTGTCCAA	ACACA	59	287	78	263	165	99
ACACA_GAATACCTGTACAGCCAGGA	ACACA	31	111	48	88	48	29
ACACA_ATCAAGGCCTCAGAGGGAGG	ACACA	0	39	41	26	25	14
ACACA_TGGCTTGCACCTAGTAAAGC	ACACA	340	521	284	526	467	290
ACACA_CCAGTAGGTCCAACTTCACC	ACACA	143	274	197	157	284	144
ACACB_GCCGAGCCAGCCTCCCACAA	ACACB	232	361	241	404	358	299
ACACB_GAGCATGTCGGGACTCCACC	ACACB	22	56	23	35	7	37
ACACB_TGAGATGTTCCGCAACGAGC	ACACB	83	194	85	237	158	93
ACACB_TTATTGGGCCCTCCTGGGAC	ACACB	97	219	83	80	178	100
ACACB_CCGGAGCTGCTGTGCAAGAA	ACACB	494	1010	632	914	877	533
ACACB_TAGCGTCTGGGCGACAACGG	ACACB	100	372	229	317	265	94
ACAD10_TCAAACTGTTTCCGGTCCAG	ACAD10	45	73	118	130	176	82
ACAD10_TTACTGGGTATCCAGACCAC	ACAD10	57	188	98	299	184	132
ACAD10_CATCTGCCCATGCCATAGAG	ACAD10	304	343	236	314	234	244
ACAD10_CTTGAAGACTATGGGAAGCA	ACAD10	256	528	357	458	247	260
ACAD10_AGCTCGATACTGCTTAACCC	ACAD10	174	271	156	66	197	122
ACAD10_TGTAGGCCACATCAGCAAGG	ACAD10	309	570	216	209	233	247
ACAD11_GGATTCTGCCAGGTCCAAGG	ACAD11	112	229	148	236	272	111
ACAD11_CTTGTTCCCATGAACACACC	ACAD11	172	197	225	310	133	168
ACAD11_CAATCAAGGCATAGTCCACG	ACAD11	177	389	124	289	362	158
ACAD11_CCATGCAACAGCTATCGGAG	ACAD11	382	561	351	772	728	474
ACAD11_GAATATACAGTCACTGCAGC	ACAD11	18	61	38	65	128	60
ACAD11_TCGGACTCGCCAGTAGCACC	ACAD11	212	265	107	94	137	117
ACAD8_TGCAGGAGGTCAAGCTCCGG	ACAD8	181	223	194	189	195	147
ACAD8_CAGCCCAGCTAGGCTTCGGA	ACAD8	18	39	112	141	118	52
ACAD8_TTGCCCACCGCTCTGTACCA	ACAD8	348	554	542	673	499	331
ACAD8_CTGACCTCCGCTAAGAAACA	ACAD8	368	702	427	599	383	317
ACAD8_ATGTGCCGAACAGGAGGACC	ACAD8	252	138	185	195	207	54
ACAD8_TGAGAGGACTGAACGGAGGG	ACAD8	252	320	135	347	220	76
ACAD9_CGGTAGAGACCACCAGACCC	ACAD9	271	284	235	576	282	178
ACAD9_CAATCAGTTCTTGGGACCCG	ACAD9	128	351	251	167	172	114
ACAD9_AATAGCCTGGTGCGCTGCCA	ACAD9	44	44	75	20	28	18
ACAD9_TCTGCCTCACGGAGCCAGCC	ACAD9	20	8	48	34	21	4
ACAD9_CTGGATTACTAATGGAGGAC	ACAD9	133	315	237	643	236	200
ACAD9_TGAACATCCTCAACAGCGGC	ACAD9	96	215	75	178	265	80
ACADL_AACGTTTCGCTTCATGCAGC	ACADL	79	92	159	254	178	64
ACADL_CTGGATTCTCAATGGAAGCA	ACADL	230	523	188	428	311	169
ACADL_GCAATGACAGAGCCTGGAGC	ACADL	122	411	158	364	256	266
ACADL_GCATCTTGGTGGAATTGGAG	ACADL	106	452	199	188	185	97
ACADL_AAGATGTTCTCATTCCGGAG	ACADL	48	176	111	89	114	59
ACADL_CGCGTAGGGACCCTCGGAGA	ACADL	378	571	295	431	382	235
ACADM_GGCCGGAACGGGAGCCAACA	ACADM	287	554	248	265	432	199
ACADM_CGGGAGCCAACATGGCAGCG	ACADM	113	329	59	100	185	97
ACADM_GCCAATCGACAACGTGAACC	ACADM	41	75	142	134	84	48
ACADM_TGCTCGTAAATTTGCCAGAG	ACADM	328	819	504	760	546	195
ACADM_GGTTGGAACCAGTTAGAAGA	ACADM	97	190	134	210	104	119
ACADM_AAGATGTGGATAACCAACGG	ACADM	85	246	223	297	144	94
ACADS_TCTCGGGCAGTTCCACAGAC	ACADS	151	312	178	281	232	137
ACADS_GACACTCATGATGACTCCGG	ACADS	22	26	13	24	67	9
ACADS_CTTGGAGCCAAACTTCAAGA	ACADS	347	544	395	536	443	430
ACADS_TGCCGTGGTCTTTGCCAGCA	ACADS	286	600	544	614	582	318
ACADS_GATGGGCTTCAAGATAGCCA	ACADS	25	48	84	93	29	4
ACADS_GAACTACGCTGAGAATCGCA	ACADS	19	107	77	29	113	98
ACADSB_TTCCTCTATCACGAGCACAG	ACADSB	166	167	83	314	247	204
ACADSB_TTCGAATGTTAACGGGCAGG	ACADSB	108	383	166	115	248	92
ACADSB_CCAACACCAAGTGGCTCACG	ACADSB	191	364	290	479	663	252
ACADSB_CTCGGAAGTATTTCTCCACA	ACADSB	220	413	227	255	176	122
ACADSB_TCTCGGAAGTATTTCTCCAC	ACADSB	99	178	70	213	118	17
ACADSB_GCTTTGCAATGGTGTTCAAC	ACADSB	67	157	157	274	179	99
ACADVL_CTTCTGTGCTGGCAGGAACC	ACADVL	160	309	78	178	211	85
ACADVL_GGAGATGCAGGCGGCTCGGA	ACADVL	41	49	39	61	63	18
ACADVL_TTCCTGGTCAGAGCGTCAGA	ACADVL	85	90	8	47	6	28
ACADVL_TATCCCTTCCCTTACCGGAC	ACADVL	29	84	56	46	82	29
ACADVL_ACCTCGAAGAAACGGGACAC	ACADVL	37	136	34	26	76	37
ACADVL_TGTGGGCCTTTGCAACACCC	ACADVL	103	212	102	122	94	115
ACAN_GAGCCGTGTGTCCAAGGAGA	ACAN	149	317	176	174	119	98
ACAN_GATGGCACTGTTCTGCAGGC	ACAN	32	25	54	78	46	42
ACAN_TCTCCATAGCAGCCTTCCCG	ACAN	239	523	156	394	297	135
ACAN_GGTTGCCACCGCAGTTGGGC	ACAN	40	54	89	63	70	39
ACAN_CTGGGCAGCCGCATTTGCCA	ACAN	385	457	312	223	74	119
ACAN_AGCCTGCTTCGTAGGCGGCC	ACAN	46	225	82	81	162	54
ACAP1_CAGTTCACACTTACCGGAAA	ACAP1	242	338	357	485	207	182
ACAP1_ATTGGAGACCCGTCTGGAAA	ACAP1	62	313	92	193	237	125
ACAP1_AAATGCCGACAACGAAGGCG	ACAP1	133	296	121	214	169	101
ACAP1_CGTGAGCCTGAACCACAAGC	ACAP1	321	592	264	452	225	146
ACAP1_TCGCCGGGATTTCTGGCGGG	ACAP1	24	36	51	11	47	22
ACAP1_TCAACGTGATTGAGGACAAG	ACAP1	172	603	252	359	292	232
ACAP2_GCGACGATTCTGCTTTGAGG	ACAP2	114	242	180	176	190	114
ACAP2_ACTGGTTGTGGATGCAGCAA	ACAP2	136	136	155	172	168	36
ACAP2_CATGAAGGATCTTGGTGCAC	ACAP2	123	169	130	152	148	42
ACAP2_CATGAATGGGATTCGAGACC	ACAP2	90	127	155	273	213	88
ACAP2_ACTTAGATGCCGTGAGAGCA	ACAP2	135	393	236	287	316	146
ACAP2_GCCGTGCCGGTTACCTGAAG	ACAP2	13	29	29	35	67	24
ACAP3_GCTGGTGATCGACTCTGCGG	ACAP3	52	206	45	146	123	23
ACAP3_CAGTCCAGCTTCTTCCAGCA	ACAP3	294	685	364	486	373	265
ACAP3_ACGAGGTGGAGGAAGCCACC	ACAP3	6	19	23	30	13	8
ACAP3_CCGAGATGACGGTGTCGCCC	ACAP3	79	142	109	60	92	56
ACAP3_GATTGAGGCCAAACTGGACA	ACAP3	69	95	26	95	51	30
ACAP3_CTGGAGCCGCGTTTAAGGCC	ACAP3	132	438	120	132	191	148
ACAT1_TCTTGTGTCTTGCCAGGAAG	ACAT1	123	248	162	176	227	141
ACAT1_TAGTGGCTGGCAGCAAGGAA	ACAT1	215	411	264	380	311	270
ACAT1_CTTGAGATCAAGCAAGAGAC	ACAT1	165	397	177	293	166	161
ACAT1_TGACGGCAGATGCAGCGAAG	ACAT1	275	872	432	515	697	326
ACAT1_GCCAGTATTTGCAATGGAGG	ACAT1	40	200	123	237	198	66
ACAT1_AGTATTTGCAATGGAGGAGG	ACAT1	22	88	30	120	76	48
ACAT2_GCCGCCGAGACGATGACCAC	ACAT2	92	228	119	171	218	182
ACAT2_CCACAACTCGCAGCAGCCGA	ACAT2	32	219	16	76	153	66
ACAT2_CACATCTTCCGGAGCCACAG	ACAT2	190	452	294	449	410	260
ACAT2_TCTATGTTGCTCCCATGGCG	ACAT2	85	190	108	125	183	65
ACAT2_CTCCACACCCACTTGGGACC	ACAT2	172	180	184	442	174	126
ACAT2_CGACAGCCAGATGCTCCAAG	ACAT2	218	784	307	562	588	472
ACBD3_TCCGTGATTACAGTGGGCCG	ACBD3	323	659	247	420	313	221
ACBD3_GGCAGCATTACAGAAACAAC	ACBD3	133	112	210	182	150	111
ACBD3_AGTCCAGCTTGCACAGCAAC	ACBD3	203	438	337	190	226	145
ACBD3_AGAGGAAAGGCTTCGACGGG	ACBD3	96	215	153	229	207	181
ACBD3_CCTGGGAAACATGTCTAAAG	ACBD3	242	646	372	526	628	326
ACBD3_CGACCGGATCCAGGTGGCGA	ACBD3	93	351	68	87	137	44
ACBD4_CAGCCTCACCGTTCTTGGGC	ACBD4	159	668	48	62	100	100
ACBD4_CGCAGCATCTCTTCATAGGA	ACBD4	216	651	283	566	491	289
ACBD4_ACAGTCTGGGCAAGATGAGC	ACBD4	72	114	41	87	108	80
ACBD4_TCAGGGATCACCTGGTACAG	ACBD4	126	365	294	633	255	124
ACBD4_TGGTAGAGTTACTGCCCAGA	ACBD4	13	44	61	73	60	29
ACBD4_AAGAGCCACTGGACGACGAA	ACBD4	125	263	99	145	92	42
ACBD5_ACACCAGGAGACATCTCGAA	ACBD5	286	341	315	393	346	214
ACBD5_CTGCAGTCTCATCAGCACGA	ACBD5	437	839	270	475	614	393
ACBD5_GAAGATGGCAGGAATAACAG	ACBD5	167	369	159	274	168	172
ACBD5_TCTGCTGTTTGCATTCACCA	ACBD5	138	358	178	192	237	205
ACBD5_CTTTCACGCGCCAGTCCGAC	ACBD5	278	289	111	152	184	234
ACBD5_CCGCCGACAGACCTTGGGAC	ACBD5	276	442	412	646	552	357
ACBD6_GCAGCGGCACACAACTGGCA	ACBD6	365	695	273	485	292	182
ACBD6_CTTACCTGAGGATTCCAACC	ACBD6	123	422	300	551	315	211
ACBD6_CCTGATTCAGGTGGCCAGCA	ACBD6	210	423	447	665	279	241
ACBD6_AAACAGCTCGGCCAGGCAAC	ACBD6	54	279	214	212	178	60
ACBD6_TTCATCATTCCTGCCCGCGG	ACBD6	124	177	209	251	99	79
ACBD7_TCTAGCATTCCTGGACACGC	ACBD7	106	428	200	254	254	111
ACCS_GGGCTACAGGACCTACCACA	ACCS	97	87	105	104	83	42
ACCS_GACTTACCCGCCAGGACAGC	ACCS	62	158	98	93	153	118
ACCS_GAGTCAGCGCGACATGCAGA	ACCS	41	142	34	105	97	95
ACCS_GGCTCTTGCAGTAGAAAGAC	ACCS	141	124	40	87	55	78
ACCS_CACGGTGCTGTGTGAGGCCG	ACCS	242	384	332	382	219	225
ACCS_CCAGGTAGACATAGGCCAGC	ACCS	98	308	189	114	163	96
ACCSL_CGGCCTCTCCTCTGACCAGA	ACCSL	20	85	83	118	132	48
ACCSL_TTCAAGGGATCTATGTAGGG	ACCSL	100	207	170	218	238	172
ACCSL_TGCCAAGGTTAATGAAACCC	ACCSL	144	342	170	243	340	250
ACCSL_GCCTGCGGGAAGAAGTGGCC	ACCSL	67	58	31	34	75	22
ACCSL_CTCAACCTTTGCATACAGGC	ACCSL	155	448	258	486	87	203
ACCSL_CTAACTTGTCCACAGTGAGC	ACCSL	43	141	124	186	88	41
ACD_TCCCAGGACCGGAGCTACCA	ACD	121	219	167	311	223	66
ACD_GGCTGAAAGCTGCCTGACAC	ACD	47	221	57	92	84	105
ACD_CGCAGAGTTCTATCTCCAGG	ACD	47	129	109	222	181	183
ACD_GGATCCTGCTTGTTGCAGGG	ACD	52	150	50	85	83	63
ACD_TCAGGTACTACAGGACGCCG	ACD	131	390	95	227	166	234
ACD_GCATCCGCTGGGTGTAGCCG	ACD	42	123	60	125	82	29
ACE_GAACAGCACCTGTTCGGCGC	ACE	80	111	106	142	273	79
ACE_GGGAATCTGCCTCATGGGAA	ACE	92	138	110	152	189	82
ACE_GCTCAGCCAGGAGTTTGCGG	ACE	93	172	104	270	105	74
ACE_CAGGATCTACTCCACCGCCA	ACE	274	386	117	253	412	156
ACE_CCTCGTACAGCGGTTTCAGC	ACE	8	0	9	45	49	25
ACE_CCCAGGCTTCACAGACACGG	ACE	300	354	282	460	363	316
ACE2_ATCGGGTGACAGAAGACCAA	ACE2	85	233	116	176	106	96
ACE2_AATTCCATGCTAACGGACCC	ACE2	40	200	105	158	66	75
ACE2_TACTGATGCAATGGTGGACC	ACE2	247	551	278	351	98	159
ACE2_TACCAAGCAAATGAGCAGGG	ACE2	100	272	210	225	213	177
ACE2_GATGGCTATGACTACAGCCG	ACE2	11	103	27	50	65	73
ACE2_TTACAGCAACAAGGCTGAGA	ACE2	115	156	92	165	214	129
ACER1_CGGACTTTGAGGGTTTCACC	ACER1	104	364	145	300	238	77
ACER1_GGGCTGTTGCTCTGACCAGC	ACER1	71	122	65	279	115	65
ACER1_CAGGCGGATGAACTGGGACC	ACER1	204	334	166	342	223	122
ACER1_TGGCGATCTCGTCCAGCAGC	ACER1	105	176	171	354	159	83
ACER1_CAGTGGCCCGAAGATGAAGA	ACER1	176	259	92	162	247	112
ACER1_CAACTTCCAGTACTCGGAGC	ACER1	124	306	162	316	211	155
ACER2_TATCGCCGAGTTCTACAACA	ACER2	329	644	263	515	293	205
ACER2_AGTTCTGGCCCAATGAGAAA	ACER2	108	233	195	383	261	160
ACER3_CTCCTCGCACCAGTCCAGCG	ACER3	103	187	212	279	408	227
ACER3_AGGAGAACTACTCCGTGACC	ACER3	58	69	69	108	192	29
ACER3_AGGTTGCTCTTCAGGGAGGA	ACER3	186	251	143	188	201	113
ACER3_TTATCCATGGCTTAGAGGAC	ACER3	168	275	177	223	132	132
ACHE_GGAAGGCCGAGTTCCACCGC	ACHE	95	231	94	103	133	52
ACHE_GAGGCCGTGTTCACAGCCGC	ACHE	5	122	80	10	3	9
ACHE_GAAGCGGTTCCAGAAGGCGC	ACHE	79	84	64	83	118	80
ACHE_GGTAAGTGACCTGGCAGCCG	ACHE	23	146	16	35	69	72
ACHE_AGGAAGTCTCCATCTACCAC	ACHE	44	100	165	209	89	27
ACHE_TCCCATGGGTGGCTCCGCAA	ACHE	214	433	227	354	241	171
ACIN1_ATTGGTCTCTCTGGAGAAGG	ACIN1	69	232	109	104	53	51
ACIN1_GCAACCTCCTGACCAGAAGA	ACIN1	116	289	110	191	79	152
ACIN1_CCTTCCTTCTGTTCCAAAGA	ACIN1	136	415	204	273	200	140
ACIN1_ACGATCATCTAGGGTCAGAC	ACIN1	181	316	164	145	190	165
ACIN1_GATGATCCATCCTGAGGGAG	ACIN1	95	202	19	54	83	55
ACIN1_CCCTGGTCAAGCGGCTCAAA	ACIN1	193	208	246	390	505	353
ACLY_GATCTGGACCATGGTGGCCG	ACLY	69	31	63	8	34	6
ACLY_CGGGCGGGAGGCATATCCAG	ACLY	96	106	83	94	105	27
ACLY_CCAAGCACACCCAGTTACCA	ACLY	137	126	151	195	166	90
ACLY_CGTGGGTGATGTGGACGCCA	ACLY	111	154	117	120	154	117
ACLY_TTCCACGACGTTTGATCAGC	ACLY	147	346	111	131	343	69
ACLY_CCGATTCTGGATGGCTGAGG	ACLY	73	189	136	167	157	62
ACMSD_CTGCAGAGGTTTGGCTACGG	ACMSD	312	806	432	607	838	396
ACMSD_AGAGGTTTGGCTACGGAGGC	ACMSD	54	233	216	194	217	100
ACMSD_AGCTCACAACGGTGCTGGCA	ACMSD	264	325	244	286	315	244
ACMSD_GACACAAACCTACAAGCCAA	ACMSD	63	85	38	71	18	24
ACMSD_CTGAAAGTGTGTTTCGCACA	ACMSD	203	422	345	391	293	179
ACMSD_TTCCAGCTCACCTAGTGGAA	ACMSD	240	504	238	398	321	255
ACN9_ACTCGAGAAACGTGCCGCCC	ACN9	4	84	69	126	134	39
ACN9_TTTCACGTACTGGTCGCCCA	ACN9	36	125	44	73	69	43
ACN9_CTTTCACGTACTGGTCGCCC	ACN9	26	203	42	176	135	57
ACO1_CCTGGTTGTACAGGATCCAA	ACO1	34	86	105	95	134	57
ACO1_TCCTGCAGGATGACACGAGC	ACO1	148	274	183	245	219	104
ACO1_GCAGCAAAGTCAACCACAGC	ACO1	220	464	170	170	187	175
ACO1_TGGATGATTCCTGAGCCAGG	ACO1	57	124	71	90	57	50
ACO1_ATCACGTACCTGGTGCAAAC	ACO1	243	332	377	562	306	213
ACO1_CTTGCTGTAGTGGACCCAAA	ACO1	132	299	139	277	421	207
ACO2_TGTGGCCATGCAGGATGCGA	ACO2	81	213	97	206	139	100
ACO2_AGACCCATCAGGCCCAGCAC	ACO2	223	324	243	552	352	202
ACO2_CTGAGCAAGACCGGCCGGGA	ACO2	232	386	255	315	415	259
ACO2_TCACCCACTCGGATGTCCAG	ACO2	41	99	84	98	150	78
ACO2_ACGCCTCTTACCTGTCCCAC	ACO2	25	0	17	31	11	14
ACO2_GACTACCTGACGGGCACGGA	ACO2	81	31	22	61	25	57
ACOT11_GGAGCGCAGCCTTACCGGAC	ACOT11	100	238	109	220	67	88
ACOT11_ACACCAGCGGAGAGGCACGC	ACOT11	285	467	141	220	340	257
ACOT11_CCGGGCCTTCAACTCCAGCA	ACOT11	493	805	563	1190	674	577
ACOT11_GATCTCTCGGCGGGCCACGA	ACOT11	42	82	98	223	40	19
ACOT11_CATAGACAAGGCGCATGCGC	ACOT11	48	83	52	77	190	54
ACOT11_TCCACACGGGTCTTCTCAGC	ACOT11	50	184	81	131	101	31
ACOT12_GCAAGCGAATTCGCCTAGGC	ACOT12	107	138	38	129	36	61
ACOT12_TGTTGAAGTTGGAGTTCGCG	ACOT12	242	437	252	465	263	118
ACOT12_TATGGCGTGGATGGAGACAG	ACOT12	117	244	136	348	232	76
ACOT12_ATAATCTGGCTGCTGAGAGA	ACOT12	78	146	87	108	92	99
ACOT12_ATCCACTGAGGCTGTAACGC	ACOT12	175	368	101	363	322	129
ACOT12_TGGCTCATGACCACCTCGCC	ACOT12	31	191	104	129	64	38
ACOT13_GGTGATAAAGGCCATGACCA	ACOT13	54	268	80	103	114	19
ACOT13_GCAATAGGCACTCTCCACGG	ACOT13	277	541	187	348	480	301
ACOT13_TGGCTCTGCTATGCACGGAA	ACOT13	238	431	332	436	294	190
ACOT13_GGCTCTGCTATGCACGGAAA	ACOT13	275	445	169	236	309	234
ACOT13_CTTGTTGGTCAGATCCACAG	ACOT13	182	696	391	404	355	301
ACOT2_CGGGACGCTCGAAGGACAGC	ACOT2	84	120	87	113	90	75
ACOT2_GAGCGTCCCGGCTGTACCAA	ACOT2	117	251	91	157	171	127
ACOT4_TAAGGAATGCTCTCGTAGGA	ACOT4	217	560	272	481	354	269
ACOT4_CTGACCAACAATGAGCAGGA	ACOT4	339	401	306	466	360	267
ACOT6_AGCTACTGTGTTGGCTACAC	ACOT6	160	252	202	238	205	79
ACOT6_TGGTGATTGTGTTCCTCCAG	ACOT6	104	248	145	239	313	113
ACOT7_GGTGCGCTCGACACGAGCCA	ACOT7	48	83	60	69	83	26
ACOT7_GCATTGCAACAGCCAGAACG	ACOT7	537	492	439	388	652	476
ACOT7_CCTGCTCAGCTGGAAAGCCA	ACOT7	175	205	72	84	205	82
ACOT7_TCCTCAGAAAGGAAGTCGAC	ACOT7	131	140	32	19	105	115
ACOT7_TCCAGTAATGCAGGCTCCAC	ACOT7	104	181	158	169	147	150
ACOT7_GGCGCGGAATGAATGAGCCC	ACOT7	14	50	15	51	84	21
ACOT8_CGCATTCATAGAGCATCCAG	ACOT8	246	469	173	225	306	145
ACOT8_CAACCGAATTGCTGCTCAGG	ACOT8	73	136	165	196	140	100
ACOT8_TCTGTGAAGGCCGTGCAACA	ACOT8	392	721	467	829	544	512
ACOT8_CAAGTGGAGCGGACACGAAC	ACOT8	267	268	178	499	288	205
ACOT8_CGTGCTCAACCTCGAGCCGC	ACOT8	18	52	29	40	57	20
ACOT8_TCGTGACCAAGACGCTACGG	ACOT8	291	338	218	325	244	258
ACOT9_CCCTTGTTCCAGTGAACAAG	ACOT9	138	253	177	166	72	101
ACOT9_AGAGGAGCTCTTTAGACAAG	ACOT9	168	227	173	227	251	114
ACOT9_TCTTCCCGACCCAGCTAACA	ACOT9	300	459	386	687	546	424
ACOT9_TAGTAGGAGCATCCACAAAC	ACOT9	228	424	215	189	328	221
ACOT9_CACATTCATGAAGGCAAGCA	ACOT9	344	658	415	643	454	208
ACOT9_GGCAGCCTAGCGCAATGAGG	ACOT9	62	59	79	173	58	39
ACOX1_CTAGGACCCTATCCTTACCC	ACOX1	165	170	152	396	234	144
ACOX1_ACCTCCATTAAATGGTGGCC	ACOX1	22	126	5	124	98	80
ACOX1_AGCGCTTCTTCATGCCCGCC	ACOX1	19	35	61	36	33	27
ACOX1_AGTGGTGCCCTGATTCAGCA	ACOX1	98	112	197	221	165	147
ACOX1_TGACAGCCACCTCATAACGC	ACOX1	291	614	395	833	460	269
ACOX1_GCTGGTCGTCGCCATGAACC	ACOX1	139	315	265	222	240	144
ACOX2_GCGGATGACCGAGTAGCGCA	ACOX2	207	243	249	253	148	198
ACOX2_ATCTGCTCAGGAGCCAGGCG	ACOX2	137	253	91	117	147	86
ACOX2_ACTGCCACCAAATGGTGGCC	ACOX2	9	11	15	27	10	37
ACOX2_CGTGAGAGCCCTCAGGAGCC	ACOX2	198	281	196	303	325	243
ACOX2_TTATAAGGCTGCCATGCGGA	ACOX2	70	91	38	169	172	90
ACOX2_CCCAATGACACTCGGTGCAC	ACOX2	254	397	168	281	268	297
ACOX3_CGGTTCAGAAGGCTCTGGCG	ACOX3	262	292	353	434	388	215
ACOX3_GCCAACCATCACTCCAGGCA	ACOX3	222	434	244	569	230	218
ACOX3_CAAGACAGCCACTCACGCGG	ACOX3	207	393	358	596	320	285
ACOX3_TGGCCTTGGTATTACTGCCG	ACOX3	167	331	152	276	239	140
ACOX3_GAGAAGAGTCATACATGCCC	ACOX3	37	46	0	21	9	4
ACOX3_ATGGCATCCACTGTGGAAGG	ACOX3	140	204	113	240	148	101
ACOXL_TCAGAGAGTGAAGTTTGCCA	ACOXL	121	176	197	184	120	123
ACOXL_GGCCATGGGAGCAACGCGAG	ACOXL	90	413	96	153	176	109
ACOXL_TGACAAGGTTCGGATACCCA	ACOXL	180	290	163	304	157	109
ACOXL_AAGCCACAGCTAATCTCGAA	ACOXL	160	359	204	268	194	126
ACOXL_TAGCCATTCGCTATAGCCAC	ACOXL	19	59	51	104	72	35
ACOXL_TGGCCCTGACCTTCGTCAGC	ACOXL	197	371	132	170	246	65
ACP1_TGCTGTTTCTGACTGGAACG	ACP1	212	533	427	502	407	266
ACP1_TTTCTGACTGGAACGTGGGC	ACP1	40	37	51	79	87	32
ACP2_CCTGCTGGTAGATTCCGAAG	ACP2	245	307	187	302	260	136
ACP2_GACATGGTGGCCAACGAGAC	ACP2	150	328	164	297	219	111
ACP2_CATGAGTGCTGAGGCCAACC	ACP2	143	432	287	237	200	131
ACP2_AGCCGTGATAGCGCTGCCGC	ACP2	46	119	55	151	87	72
ACP2_TTCTCTCAGCTGTACCGCCA	ACP2	126	362	191	347	146	195
ACP2_CCACCAGGTTCACGCCGAGA	ACP2	143	450	293	622	145	149
ACP5_TCTTTAAGACCAGGCTGCCG	ACP5	99	210	141	166	112	123
ACP5_TGAAGTGCAGGCGGTAGAAA	ACP5	408	879	765	863	676	493
ACP5_AGGGCACTTTGCGAAGGGAG	ACP5	146	228	67	142	171	47
ACP5_GCTCCCTTCGCAAAGTGCCC	ACP5	45	38	93	38	64	52
ACP5_ATTCCACACGGCCCGGGAAA	ACP5	198	497	330	306	343	254
ACP5_AGCCAGGGAGGGTAGCAACA	ACP5	241	618	335	672	555	258
ACP6_GCAGCTCTATTACCACGGGA	ACP6	175	327	113	242	216	138
ACP6_TTGTGCAGCTCTATTACCAC	ACP6	234	315	309	342	235	201
ACP6_ATCCTTGTACATACTGCCCA	ACP6	40	61	30	131	72	53
ACP6_ACGAACCTTCTTTCTGACAC	ACP6	87	401	202	143	254	87
ACP6_TGGCGTACTGCCTGCACCAG	ACP6	382	678	469	543	617	236
ACP6_AGCGAGGTCAGGACGCCCAC	ACP6	48	174	49	80	170	115
ACPL2_CAAAGGCCAGCAGCGCAGCC	ACPL2	122	117	73	173	215	241
ACPL2_CATTCTTAGGAGTCGACACC	ACPL2	75	136	45	72	141	54
ACPL2_CCATTCTTAGGAGTCGACAC	ACPL2	97	188	117	168	208	84
ACPL2_TGTTCATTCGCCACGGAGAC	ACPL2	134	245	165	161	175	221
ACPL2_CTGCAGACCAATCATTGGGC	ACPL2	165	198	116	286	108	91
ACPL2_GGCTGCAAACCTTGGGAACC	ACPL2	253	532	235	517	510	297
ACPP_AGACCGAAGTGTACTAGCCA	ACPP	249	581	378	576	435	210
ACPP_TACTTTCAGGTGTTTCGGCA	ACPP	152	403	231	310	140	81
ACPP_AAAGAGGAACTGTGTGCACC	ACPP	44	147	144	126	64	35
ACPP_ACTTTCAGGATTACATGGCC	ACPP	55	182	71	103	31	21
ACPP_GAATTCCATAGAGGGACAGG	ACPP	14	18	39	18	75	66
ACPP_TACTGTGAGTGGCCTACAGA	ACPP	86	219	174	215	125	104
ACPT_GGTATTCCGCCATGGCGACC	ACPT	29	52	46	59	35	32
ACPT_CGTAGCGGCTCCTCAGGAAG	ACPT	116	115	164	145	179	105
ACPT_GAGGCCGATCCCGGTGCACA	ACPT	64	97	5	14	122	116
ACPT_TGGTTGGAGAGCCACTGCGC	ACPT	118	124	162	227	101	190
ACPT_AGATCTGGGCAAGAGTCCGC	ACPT	112	129	134	144	168	91
ACPT_TGTGTCCATCATAGAGGCCC	ACPT	78	157	119	155	179	114
ACR_GGCGTTATCTTTAGCAACCA	ACR	205	347	107	310	284	104
ACR_TTGCCTGAACCGTAACCCAC	ACR	137	237	116	145	115	66
ACR_TGTCCGCATCGTCGGCGGGA	ACR	84	252	103	353	76	87
ACR_TCTTCACGTACAACAGCCAC	ACR	88	132	23	90	63	27
ACR_AGCGCCCACACGAAATGGGA	ACR	75	168	87	109	103	88
ACR_AATGAAGCGCCCACACGAAA	ACR	77	355	240	354	233	181
ACRBP_TAGACATGTGTCGCCGCCCA	ACRBP	175	288	104	188	148	73
ACRBP_CGAATAGCACAGCACCAGCA	ACRBP	555	881	483	604	511	354
ACRBP_AGACTCTACTTCTCGTACCC	ACRBP	89	245	105	244	148	75
ACRBP_AGAGGGTCTCACCTGTGAAG	ACRBP	127	453	132	119	259	167
ACRBP_AGCAACGGTAGTGAGTGAAC	ACRBP	81	143	92	116	142	82
ACRBP_CGTATTCGGTAGGAGAGAGA	ACRBP	171	368	203	361	216	167
ACRC_CCTCCTCCGGCTCTTGCAAG	ACRC	88	234	123	163	103	110
ACRC_ATCTGATGATGCTGGTGAGC	ACRC	84	133	47	98	95	85
ACRC_GGTAAAGGACATAAGAAGCG	ACRC	105	69	53	158	83	54
ACRC_CAGAGAAACTACGCATAGGC	ACRC	196	420	169	264	215	128
ACRC_ATGATTCTCATGGTGACGCA	ACRC	96	221	153	129	196	101
ACRC_TCATCTGTGCCAAATGCAAG	ACRC	234	519	199	283	205	234
ACRV1_TATCTGCTTGGATCTGCCAG	ACRV1	32	122	51	98	49	43
ACSBG1_AGAACCTCCTCCAAACAAGA	ACSBG1	66	162	77	83	81	85
ACSBG1_GGTCGACACGCAGAAGCAGC	ACSBG1	115	117	124	143	42	48
ACSBG1_CTGTGGACGACTCGGGCCGA	ACSBG1	252	171	302	225	355	99
ACSBG1_TTCAGGGACTCTTTGGAGAG	ACSBG1	226	534	343	362	443	195
ACSBG1_TCCTTACGCAGTCCTCAGGA	ACSBG1	203	420	272	296	192	99
ACSBG1_TGGATACGGCTGCCCACACG	ACSBG1	323	498	305	392	366	243
ACSBG2_CCAGCCCTCGCATCCAAGAA	ACSBG2	470	1077	487	880	578	395
ACSBG2_ATGACCTTACCCGGCTAGGA	ACSBG2	81	237	130	203	147	88
ACSBG2_AAGTATCCCTGACACCCAAC	ACSBG2	83	225	121	217	69	69
ACSBG2_TACTCCCGTGAGCTACCGCA	ACSBG2	42	82	45	51	145	96
ACSBG2_TATGCTGTTCCAGCAGAACA	ACSBG2	96	242	54	147	106	46
ACSBG2_AGGCATCAATGCTGTGAACC	ACSBG2	108	457	220	433	314	168
ACSF2_AACTCCGAGAGAGGGCGGCC	ACSF2	10	26	26	47	50	10
ACSF2_AACGTAGCTGAGGCCTCCGA	ACSF2	38	234	19	104	138	50
ACSF2_CCTCTGCAAAGGTGACCGGC	ACSF2	118	213	189	153	139	83
ACSF2_AGGCTGGGTTCACAGACACC	ACSF2	124	192	102	135	24	38
ACSF2_TCTGCCCTACCGAGGTGAAC	ACSF2	308	397	251	261	274	258
ACSF2_TGACAATGTTGTAGTGGGAG	ACSF2	191	448	396	270	376	150
ACSF3_CCTCTACAGGAAGCATCCCG	ACSF3	113	142	74	110	67	59
ACSF3_CGTTGACCACACCATGGACG	ACSF3	571	901	538	873	628	467
ACSF3_AGAAATCCTGGGCGTGCGGC	ACSF3	85	331	182	108	87	63
ACSF3_TGGCATGACCGAGATCGGCA	ACSF3	229	512	289	418	296	176
ACSF3_CACGCAGAGGGAGACGAGAG	ACSF3	480	664	510	641	590	156
ACSF3_CCAGTATTCTCGAAACACGG	ACSF3	109	305	218	264	159	152
ACSL1_CAAGAGCCATCGCTTCAGCG	ACSL1	66	234	80	214	49	55
ACSL1_AGCCAACAGACGGAAGCCCA	ACSL1	125	245	107	51	66	21
ACSL1_AACTGGTGGAACGAGGCCAG	ACSL1	125	157	191	210	107	76
ACSL1_GGTTTCCGAGAGCCTAAACA	ACSL1	83	193	62	115	102	77
ACSL1_CGACTCTGGGAAAGTTACAG	ACSL1	232	442	243	273	426	248
ACSL1_GGGTCTCGTGGCGTACCAGA	ACSL1	60	38	51	34	39	32
ACSL3_AGCTATCATCCACTCGGCCC	ACSL3	23	231	36	58	24	32
ACSL3_AATGGCTGGACCTCCTAGAG	ACSL3	42	60	9	51	34	24
ACSL3_CAACAGTGATGATGTGCCGC	ACSL3	35	135	11	179	88	46
ACSL3_ATGTACACAAGTGGATCCAC	ACSL3	13	11	12	60	27	12
ACSL3_TTTACTTACCTGTCGCACAG	ACSL3	139	305	144	217	140	160
ACSL3_AGCCCGTATCCCTGACCAAC	ACSL3	83	225	115	147	141	72
ACSL4_TCTGTAAACATCCATCGGGA	ACSL4	19	94	92	71	79	53
ACSL4_TTCTGCTGCCCAATTGGCCA	ACSL4	174	401	230	314	285	154
ACSL4_TCCGCTTACACTCTCTGACC	ACSL4	106	164	78	281	193	74
ACSL4_TAGACCAACGCCTTCAGACA	ACSL4	220	471	266	346	255	129
ACSL4_TGCAATCATCCATTCGGCCC	ACSL4	149	341	191	328	232	60
ACSL4_AAGCCCACTTCAGACAAACC	ACSL4	134	307	239	258	381	171
ACSL5_TCGTGGTTCCTCCAGAGACA	ACSL5	212	485	303	262	329	229
ACSL5_TCTTAGGGAGGAGCACGGAA	ACSL5	217	336	172	253	130	134
ACSL5_CTTTGCTCAGAATAGGCCAG	ACSL5	67	88	141	121	122	70
ACSL5_TACGATGGCTTCTGGTCCCA	ACSL5	49	75	90	94	87	42
ACSL5_GCTTCAGGTCATCATCAAAG	ACSL5	130	408	259	354	280	172
ACSL5_AGCGTCATCTGCTTCACCAG	ACSL5	217	441	318	633	505	216
ACSL6_TCTTTCAGGGCTTCTTCGAA	ACSL6	114	242	145	284	172	102
ACSL6_GGTCCCGCTCTATGACACCC	ACSL6	36	155	42	57	48	26
ACSL6_CCTCCTGGTAGGACAGCCAC	ACSL6	78	215	93	146	96	125
ACSL6_ATGTACCAGGTGTTCCGCCG	ACSL6	133	461	305	474	271	136
ACSL6_CTTCTTCTGACTGCATCAGG	ACSL6	86	164	50	168	55	54
ACSL6_CTTACCTACGAATAGCCAGA	ACSL6	45	119	37	64	121	157
ACSM1_CATAGTTCTCGTAGAGCAGA	ACSM1	79	167	69	136	178	64
ACSM1_TCCTGAGTCCGACAGGCACC	ACSM1	66	135	83	140	80	59
ACSM1_AGGGTTGTAAGGCCAACCCA	ACSM1	61	65	88	85	126	96
ACSM1_CTGATCACAGCCGTGAAGGG	ACSM1	252	352	254	512	327	213
ACSM1_ACAGACCTGTGGCCTACAAC	ACSM1	141	454	301	246	245	94
ACSM1_GAATGACTATGAAGTACCGG	ACSM1	26	7	19	41	32	36
ACSM2A_TTAGATGTCTCACTGCGCAC	ACSM2A	87	292	51	144	124	83
ACSM2A_CTTAGATGTCTCACTGCGCA	ACSM2A	185	255	190	348	225	154
ACSM2B_CCTAGACGCCTCACTGCGCA	ACSM2B	148	209	115	188	189	97
ACSM2B_CTAGACGCCTCACTGCGCAC	ACSM2B	173	242	128	243	292	232
ACSM2B_ACAGAACTGCCTCGCTGGAG	ACSM2B	70	260	162	74	114	19
ACSM3_TGATGCTAGCTCGTGTCACC	ACSM3	139	129	131	280	267	105
ACSM3_ATCTCCTCTTTGTAGGGAAC	ACSM3	56	426	122	140	99	113
ACSM3_GGTAATTCTGATTCTGCCCA	ACSM3	6	28	24	11	16	1
ACSM3_AATGTGGCCTGTCTGCGAAC	ACSM3	129	393	180	400	238	75
ACSM3_TGTCAAATCTAGCCAGAACC	ACSM3	344	706	280	644	305	292
ACSM3_GGAATACCTCAGATACGGGC	ACSM3	28	138	91	118	55	51
ACSM4_ATCTGGCTCACCAAGCCACC	ACSM4	96	129	65	82	64	47
ACSM4_GAGTCAGAGGCGTCCAAAGC	ACSM4	208	433	299	281	284	183
ACSM4_ATGTGTCCCTGGTCAGACAG	ACSM4	177	352	270	365	270	153
ACSM4_ACACAGTGGGAGGACTGCAC	ACSM4	102	285	133	135	146	92
ACSM4_CACGAGCATCCGGTACACAG	ACSM4	674	1396	502	868	997	542
ACSM4_TCCAGATCAAATCCGCGGAG	ACSM4	331	668	401	685	518	376
ACSM5_TGTGCCATTGACCCACCAGA	ACSM5	98	360	211	238	240	205
ACSM5_AGTGTGGCTTGCATGCGGAC	ACSM5	159	270	92	213	92	66
ACSM5_TCTGTCAGCTGAGTCACACC	ACSM5	139	294	341	201	329	195
ACSM5_TGGTAAAGTAGATGGCCAGC	ACSM5	168	372	157	165	318	179
ACSM5_CCGAGTGGGTCTGATACGGA	ACSM5	254	455	127	284	446	244
ACSS1_CACCAGGACATGCTGCACGG	ACSS1	228	808	599	1237	461	260
ACSS1_ATCATTGATCCTCCCAGCCA	ACSS1	40	337	264	351	184	30
ACSS1_TTCCTCCACTTCGCACCGCA	ACSS1	193	280	359	457	250	255
ACSS1_GCCACACGGCATCTGCAACC	ACSS1	147	417	154	196	211	117
ACSS1_ATCTGGGAGCGCGATGAGCC	ACSS1	65	200	119	175	210	60
ACSS1_TGGGACTGCGACTTCAGCAC	ACSS1	352	588	346	499	386	185
ACSS2_AGCGCTACCGCGAGCTGCAC	ACSS2	62	76	38	119	79	38
ACSS2_TTGTACCGAAGGAATGGGCC	ACSS2	171	168	73	255	161	95
ACSS2_AATGCGGGCACATGCCAGCA	ACSS2	137	181	89	90	99	63
ACSS2_CAAAGATGCCTTCTACAGGG	ACSS2	91	115	55	184	183	62
ACSS2_GCCCGAGTGGTGTGATGCCG	ACSS2	49	85	192	333	123	64
ACSS2_CTACGTCACCTATGGGCCAC	ACSS2	87	383	211	197	211	147
ACSS3_AGATCAGCTGGTACAAGCCC	ACSS3	111	112	104	298	248	178
ACSS3_TATCCTTGCACATGCCAACA	ACSS3	26	283	246	301	200	22
ACSS3_GCATCATTTGGCATTGAACC	ACSS3	176	601	253	352	531	216
ACSS3_AGTGGGTGTTCTGAAAGAAC	ACSS3	48	179	72	115	65	50
ACSS3_ATACGGACTTCAACCCGGAG	ACSS3	46	185	44	43	116	27
ACSS3_GGGCAGCTTCTGACTTAGGC	ACSS3	88	174	36	131	167	86
ACTA1_CACCAAGCAGGAGTACGACG	ACTA1	300	583	443	406	354	265
ACTA1_GCCAACAACGTCATGTCGGG	ACTA1	102	197	177	120	125	81
ACTA1_CCGCGCACCTGTGGTCACGA	ACTA1	331	292	458	586	504	395
ACTA1_TGTCCCTCTACGCCTCCGGC	ACTA1	0	30	15	9	28	27
ACTA1_GGTGAAAGCCGGCTTCGCCG	ACTA1	8	38	9	2	8	3
ACTA1_TGGTGAAAGCCGGCTTCGCC	ACTA1	29	61	51	92	41	91
ACTA2_AACAGGAATACGATGAAGCC	ACTA2	32	77	53	124	72	24
ACTA2_GCTAACAATGTCCTATCAGG	ACTA2	24	113	100	150	90	24
ACTA2_TGTTGCCTACCGATGAAGGA	ACTA2	127	303	241	283	322	338
ACTA2_GCGGAAACGTTCATTTCCGA	ACTA2	122	224	172	276	127	114
ACTA2_GGCCTCACCAGTAGTAACGA	ACTA2	173	290	140	186	198	178
ACTA2_CCTACCAGTTGTGCGTCCAG	ACTA2	58	242	104	227	243	115
ACTB_GCCGCGCTCGTCGTCGACAA	ACTB	369	1235	251	853	306	470
ACTBL2_GGAGGGAGCACCATGTACCC	ACTBL2	27	76	118	39	50	67
ACTBL2_GGTGCTCCCTCCAGATAACA	ACTBL2	112	287	92	157	143	149
ACTBL2_TCGGAAGCGTTCATTCCCAA	ACTBL2	106	144	189	159	92	64
ACTBL2_CTATGAACTTCCTGATGGGC	ACTBL2	71	264	106	318	230	76
ACTBL2_TTCTACGCCTGGATCTGGCA	ACTBL2	89	215	95	133	216	151
ACTBL2_ATAGGGCGTCCTCGACACCA	ACTBL2	43	136	79	127	57	117
ACTC1_CTACAACTCACCAATGAAGG	ACTC1	332	859	473	708	394	341
ACTC1_ACACTCACCAGTGGTGACAA	ACTC1	239	482	412	393	324	132
ACTC1_GGGAAGTTTACCTGGTGCCG	ACTC1	44	90	54	149	206	90
ACTC1_AGTTTACCTGGTGCCGCGGG	ACTC1	81	197	177	190	144	120
ACTC1_TGCCAAGATGTGTGACGACG	ACTC1	379	895	330	445	582	340
ACTG1_CAACACCTACCCAGGAAGGA	ACTG1	263	1110	106	498	340	406
ACTG2_ACTCCTAGTGGCTCAAAGCC	ACTG2	38	106	115	291	184	72
ACTG2_GGCAGCCTAGGTTGGAGAAA	ACTG2	86	106	91	277	150	154
ACTG2_CCTAAATCCCAAGGCCAACA	ACTG2	344	585	234	316	447	266
ACTG2_CTCACCTGTCGTGCGGCCAG	ACTG2	198	381	205	201	227	114
ACTG2_AGTCCAGGCGCATGATGGCA	ACTG2	177	397	182	297	287	134
ACTG2_CGCACAATTTCTCTCTCAGC	ACTG2	187	776	296	422	360	166
ACTL10_GGCCACCTTCCGACTGAACG	ACTL10	183	465	349	488	267	161
ACTL10_TGCCACGTTCAGTCGGAAGG	ACTL10	174	557	310	483	286	171
ACTL10_GCCTGCCACGTTCAGTCGGA	ACTL10	88	77	79	139	66	54
ACTL10_CCCGAACCCATCTTCCAGCC	ACTL10	171	187	288	364	396	199
ACTL10_GACACCGTGGTGCTAGCCGG	ACTL10	4	27	17	0	89	23
ACTL6A_GGATCCTATACTGTGAGAGC	ACTL6A	4	0	6	1	0	3
ACTL6A_GGCGATAAAGGCAAACAAGG	ACTL6A	86	126	45	68	97	72
ACTL6A_TAATGCTCTGCGTGTTCCGA	ACTL6A	25	19	13	34	23	10
ACTL6A_AGGACATAGCCATCGTGGAC	ACTL6A	40	109	27	58	113	46
ACTL6A_GATGGCTATGTCCTTCAACA	ACTL6A	5	0	4	2	0	0
ACTL6A_GAGCGGCTAAAGATTCCAGA	ACTL6A	0	0	5	11	0	1
ACTL6B_ATGCCAGCTTTGCAAACGGG	ACTL6B	157	341	24	128	216	51
ACTL6B_AGCCGTCTTGCATAAGAAGA	ACTL6B	86	257	102	298	169	104
ACTL6B_AAGCACTCCCAGTCCTCGAC	ACTL6B	71	144	31	78	83	46
ACTL6B_GCACGTGCCTCGGGATGGAG	ACTL6B	87	189	92	97	154	97
ACTL6B_TCAGTCCGCGCTGGGTACGC	ACTL6B	239	461	243	396	350	231
ACTL6B_GCGCAGCGGGCACTATGAGC	ACTL6B	123	226	191	189	253	166
ACTL7A_TAAGGGATGGCCCGGCGAAG	ACTL7A	110	361	206	444	136	178
ACTL7A_GGACCACGTAGGACACGCCA	ACTL7A	174	280	159	174	224	58
ACTL7A_AGTGTGACATCGCCCTCAAA	ACTL7A	137	380	175	226	297	141
ACTL7A_GGGAACATCCTGCTCTGCGG	ACTL7A	1	78	27	36	28	1
ACTL7A_GCTTTGAGTACGAGGAACAC	ACTL7A	109	178	140	78	176	89
ACTL7B_CCAGGACACGGGCTTCAAGG	ACTL7B	258	561	404	437	381	321
ACTL7B_ATGCAGCTGCTCAATGAGGC	ACTL7B	47	203	149	278	128	103
ACTL7B_CTGGTGAACCCGCTGAAGCA	ACTL7B	766	1055	645	956	1092	723
ACTL7B_ACTTGCAGTACTGGGAGCCC	ACTL7B	98	116	117	91	199	69
ACTL7B_CAAGGCGGTCATCATCGACC	ACTL7B	39	72	44	59	78	69
ACTL8_GATGGCAAATGTCGATGCCC	ACTL8	41	62	45	10	0	5
ACTL8_GGCCGCATCCTCAACTGGGA	ACTL8	131	168	97	185	52	132
ACTL8_AGCATCTTCTTTCGGTCCGC	ACTL8	38	142	28	128	26	31
ACTL8_CAACCACCACTCCGGTCAGG	ACTL8	19	53	53	90	74	114
ACTL8_CGCGTGCAGCCTTTCCACCA	ACTL8	356	802	425	490	652	374
ACTL8_TGAGATGTTCTTTAGCCCGC	ACTL8	146	295	120	198	110	90
ACTL9_TACCGCAAATGCTACTGACC	ACTL9	84	198	165	113	188	83
ACTL9_CCGGAAGCGACCCTCGAAGC	ACTL9	406	723	146	313	358	219
ACTL9_GCCATGGTGGAGAGGCCGAC	ACTL9	13	70	41	59	40	41
ACTL9_CTCCGACTTCCAGAAGGAGC	ACTL9	24	53	29	36	86	37
ACTL9_GGAGGTCGTGCTCCAGCAGG	ACTL9	22	189	57	145	102	76
ACTL9_GACAGGCTGCCACCAAAGAC	ACTL9	148	166	170	108	202	118
ACTN1_CATCGTTGGAACTGCCCGAC	ACTN1	119	140	62	164	146	92
ACTN1_CGTAGTCAATCAGCTCGGGC	ACTN1	243	438	197	366	229	121
ACTN1_ATAGAGACTTCAGCCAAGGA	ACTN1	53	110	64	65	118	51
ACTN1_CTGGTGTCCATCGGAGCCGA	ACTN1	77	117	80	136	154	75
ACTN1_CTGCCCAGACATTCACGGCA	ACTN1	192	173	124	229	326	159
ACTN1_CGATTACATGCAGCCAGAAG	ACTN1	420	870	493	816	460	430
ACTN2_TGAGTACATGATCCAGGAGG	ACTN2	172	384	237	356	190	218
ACTN2_AACTCCCACCTAAGGAAAGC	ACTN2	104	340	214	302	177	89
ACTN2_AAGGCTGCCCAAACCTGACC	ACTN2	53	67	27	69	46	44
ACTN2_CTTCTCGACGGCTGTGAAGC	ACTN2	79	246	74	138	60	51
ACTN2_TCTCAGCGATTTCCATGGCC	ACTN2	70	167	41	94	93	125
ACTN2_GAGTCCGGTTCTCCAGCCAG	ACTN2	39	40	74	59	94	28
ACTN3_CACCAGCGAGGTGCTGGAAG	ACTN3	25	93	32	73	48	28
ACTN3_CGAGTACATGGAACAGGAGG	ACTN3	128	224	122	605	405	221
ACTN3_ATCGAGGAAGATTTCCGCAA	ACTN3	66	111	53	128	94	50
ACTN3_CGTAGTCGATGAGGTCAGGG	ACTN3	125	409	237	410	354	132
ACTN3_GGCAGTGTTCAGGTTTCCGA	ACTN3	28	54	45	58	94	42
ACTN3_CTTCTACCATGCCTTTGCCG	ACTN3	179	391	125	282	166	116
ACTN4_CATGGGCGACTACATGGCCC	ACTN4	63	111	54	153	43	113
ACTN4_TTGATGAGGACTTCCGAGAC	ACTN4	275	601	350	550	234	176
ACTN4_AGCGGTTACCTAAGCCGGAG	ACTN4	94	174	135	123	282	200
ACTN4_CGGCAACGCAAAGATGACCC	ACTN4	261	441	405	505	169	97
ACTN4_AAGGAGCCCTTCCTTGGCCG	ACTN4	55	142	159	240	195	73
ACTN4_TCAGCTCTGGTCTGTGCCGG	ACTN4	162	460	161	246	247	107
ACTR10_ACTACCATGCCGCTCTACGA	ACTR10	2	27	20	1	33	4
ACTR10_CATGCCGCTCTACGAGGGCC	ACTR10	7	85	1	7	6	0
ACTR10_CAGGCCCTCGTAGAGCGGCA	ACTR10	10	3	9	60	72	41
ACTR10_GACGGCGGTCGTGATCGACC	ACTR10	0	0	26	43	0	0
ACTR10_AACAGTGTCCGATAGACACC	ACTR10	0	16	0	6	18	10
ACTR1A_AGCTACTCACCCAATCCACG	ACTR1A	51	157	128	143	106	67
ACTR1A_TGCGCATCGACATCGCGGGC	ACTR1A	349	434	274	249	110	145
ACTR1A_CGCTACAGGCAGGACCACAG	ACTR1A	248	490	191	472	310	213
ACTR1A_ACGCTACAGGCAGGACCACA	ACTR1A	57	140	120	77	95	97
ACTR1A_GCTTTCAATCCGCTATCCCA	ACTR1A	30	91	52	24	26	33
ACTR1B_AGGAACGGCTGTACTCCACA	ACTR1B	70	221	48	103	121	73
ACTR1B_GCCAACATCGTGCTCTCAGG	ACTR1B	166	311	61	107	55	43
ACTR1B_CGACTCCTGCTGCGCAAGGA	ACTR1B	103	184	111	132	106	57
ACTR1B_CGCTCAACCCGAGTAAGAAC	ACTR1B	487	711	508	777	831	446
ACTR1B_CCGCCACACCTCCTCCGAGA	ACTR1B	300	444	345	219	331	242
ACTR1B_TCCGTCCTAACAGTGTCGGG	ACTR1B	95	175	78	141	68	79
ACTR3_TAATAGTGGCCAATCCGCCA	ACTR3	37	59	77	36	81	19
ACTR3B_TAGAATGTCGTACTCTCAGG	ACTR3B	66	188	75	149	18	63
ACTR3B_TCAGCGAGGAGCTCAGCGGC	ACTR3B	99	127	254	342	151	88
ACTR3B_GCATGTGATGCGTGACCACC	ACTR3B	122	156	42	116	243	107
ACTR3B_ACTTACAGTCGAGGCCAGCA	ACTR3B	59	74	88	100	132	67
ACTR3B_AGGACATGACTCCAAAGACG	ACTR3B	202	365	287	337	408	165
ACTR3B_CTAGGACATGACTCCAAAGA	ACTR3B	357	606	393	642	328	462
ACTR5_TACCGCTGGTGCTGGACAAC	ACTR5	173	179	308	420	254	119
ACTR5_TGAGTGCTACGGGATTCCCA	ACTR5	12	17	32	46	51	50
ACTR5_CTCCTCCAGCTGAAGTACCC	ACTR5	220	274	310	348	246	152
ACTR5_AGGAGCTCAATGCCCGGCGG	ACTR5	151	187	198	136	274	144
ACTR5_ACTTCTAGAGGATGGCCAGA	ACTR5	23	27	51	30	35	20
ACTR5_CTCATAGGAGAAGAACAGGC	ACTR5	35	76	67	83	50	69
ACTR6_ACGGTTATGAATGCTTGGGA	ACTR6	146	233	214	253	165	83
ACTR6_AATGCTTGGGAGGGCTGCAC	ACTR6	67	285	125	42	110	103
ACTR6_GATCCCTAAATCCTGGGAAA	ACTR6	60	112	90	148	78	107
ACTR6_CCTATTACTTATGCCTGGGA	ACTR6	6	10	0	4	0	0
ACTR6_ATTACTTATGCCTGGGAAGG	ACTR6	17	40	18	28	17	7
ACTR8_GGCCGGCAACGATTCCGAGG	ACTR8	44	121	60	71	89	21
ACTR8_CGAAACTGGTAAAGCAGGGC	ACTR8	84	318	201	254	84	58
ACTR8_TACTGGCTAATGCAGCGAGC	ACTR8	111	146	101	185	182	91
ACTR8_GGCCTTGTATGTTAATCCAC	ACTR8	48	47	33	40	33	23
ACTR8_CCCGAAGACACAAACAACAA	ACTR8	163	238	206	216	188	161
ACTR8_CCGTATCACCCTTCTCAGCC	ACTR8	29	58	37	179	243	107
ACTRT1_AAAGAGCTACGCAAGAGCCG	ACTRT1	113	240	168	338	260	97
ACTRT1_AGTTAAACCCGCTAGCAAAG	ACTRT1	122	437	256	472	323	204
ACTRT1_AGCGTGGACTGGTAACAGGA	ACTRT1	194	497	227	489	392	156
ACTRT1_CCAAGACGGAGCTGATGACA	ACTRT1	141	676	161	483	264	263
ACTRT1_GGTTCAGGACTCTGCAAAGC	ACTRT1	78	122	250	287	135	113
ACTRT2_GATCAGGCCACGCTCGAAAG	ACTRT2	145	237	175	173	345	872
ACTRT2_TCGAGCGTGGCCTGATCACA	ACTRT2	246	326	158	309	320	193
ACTRT2_CGCCTAGCTCCCACTCAAAG	ACTRT2	654	1554	847	1380	855	630
ACTRT2_GAGACCATATTCGAGAGCCC	ACTRT2	5	83	23	3	29	6
ACTRT2_CACTACCCTGTTCCACGGGC	ACTRT2	66	143	248	446	132	109
ACTRT3_ACTAACCGCTTGTCTAAACC	ACTRT3	157	451	274	307	190	97
ACTRT3_CTAACCGCTTGTCTAAACCA	ACTRT3	183	456	208	255	277	157
ACTRT3_GCCTCAAGGTTCATATGACA	ACTRT3	127	305	186	347	189	184
ACTRT3_TGGGCGACCAAGCTCAGGAC	ACTRT3	260	364	227	354	418	422
ACTRT3_CGCAGAGTTCTAGCCCGCCC	ACTRT3	235	316	275	357	412	191
ACTRT3_CGGCTCGGGAATGATCAAGG	ACTRT3	306	522	238	653	234	189
ACVR1_AGTGCTGTGAGTCTTGCGGA	ACVR1	145	209	114	168	117	74
ACVR1_GGCCAAACATACCCAACAGA	ACVR1	107	226	113	223	120	90
ACVR1_TATCTTCTTCCTTTCAGGCC	ACVR1	45	136	88	171	50	55
ACVR1_CCATGACTTCTCATCACGGG	ACVR1	201	811	209	366	371	189
ACVR1_GAAATTCTGTGTTCCAGGGA	ACVR1	76	312	95	189	119	56
ACVR1_AGCAGCCTTTCTGGTAGACG	ACVR1	168	368	243	268	184	68
ACVR1B_TCTCACACGTGTAGTTGGCC	ACVR1B	65	153	46	141	144	130
ACVR1B_CTATCACAACCGCCAGAGAC	ACVR1B	480	579	380	536	635	489
ACVR1B_TGGTTCGGGCCACTGTGCGC	ACVR1B	202	490	368	306	281	168
ACVR1B_GCTCATTCCTCACATTGCCA	ACVR1B	129	71	34	77	89	3
ACVR1B_TCTCTGCAGATAATGGCACC	ACVR1B	43	112	101	107	78	75
ACVR1B_TGCCATAGCAGACCTGGGCC	ACVR1B	134	157	115	217	174	182
ACVR1C_TGGTTTACTGGGAAATAGCC	ACVR1C	134	206	167	147	149	157
ACVR1C_ATCCTAAAGTGGGAACCAAG	ACVR1C	73	250	77	143	139	109
ACVR1C_CGTGGCTGGAATGATCAAGC	ACVR1C	190	237	197	226	206	134
ACVR1C_CTGACAGTATGGGCATGCCA	ACVR1C	160	503	130	292	310	198
ACVR1C_ATAACACTGCACCTTCCAAC	ACVR1C	82	376	110	225	134	91
ACVR1C_GCATCAGTCATGCTAACCAA	ACVR1C	199	255	259	346	197	137
ACVR2A_CCTGCACCTACCTGAAGAAC	ACVR2A	353	938	454	779	608	490
ACVR2A_AGCAGGATGTTGTAATAGGG	ACVR2A	217	711	179	254	232	174
ACVR2A_ATATGCCAATCCTCTAGCCA	ACVR2A	130	351	163	258	187	177
ACVR2A_TGCAGGCGATACCCATGGAC	ACVR2A	315	609	380	526	337	403
ACVR2A_CCGGAGGTACATGGCTCCAG	ACVR2A	341	692	149	484	297	202
ACVR2A_GGGATCACGACGCAGAAGCC	ACVR2A	96	113	99	189	80	102
ACVR2B_GGTGCCAGAGCTGTTGCGCC	ACVR2B	91	136	19	124	0	28
ACVR2B_CACAGCAGCAGAAGTACACC	ACVR2B	141	244	191	197	301	280
ACVR2B_GCGATGCCGGTACATCCAAA	ACVR2B	4	16	6	13	5	9
ACVR2B_CATCACGGCCTTCCATGACA	ACVR2B	212	634	198	375	237	86
ACVR2B_ACGGCTTGTGGCCCTCGCCA	ACVR2B	164	169	175	169	280	109
ACVR2B_TTGGCTGTTCGATTTGAGCC	ACVR2B	262	444	331	337	250	116
ACVRL1_AGGTCATGGTCCCTGCAGAG	ACVRL1	39	86	69	65	67	39
ACVRL1_ACACGTTGTGGTTGCAGAGG	ACVRL1	161	566	345	707	582	211
ACVRL1_CATCCTGAAAGCATCTGAGC	ACVRL1	93	208	147	170	343	185
ACVRL1_TGGTGCAGTCACTGTCCAGG	ACVRL1	126	280	117	361	90	86
ACVRL1_CGCTATGGCGAAGTGTGGCG	ACVRL1	236	522	275	483	259	134
ACVRL1_CTGCGTGCTCGAGTTGCGGG	ACVRL1	97	312	223	120	244	150
ACY1_CACCATAGTCAGGCTTGGGC	ACY1	46	280	91	56	753	88
ACY1_TCTGACAGCCCAGGCCCAGC	ACY1	104	110	117	73	174	84
ACY1_CATCTTGCTCAACTCCCACA	ACY1	92	192	100	112	64	38
ACY1_TGAGGGCTACATCTATGCCA	ACY1	117	270	91	85	93	78
ACY1_GCCACTCCTACCAGGCACAA	ACY1	114	236	147	382	171	209
ACY1_CAAAGCCTGCCCTCAGGGCG	ACY1	190	467	174	295	294	106
ACY3_GCAGCCTCGTTAATGAACAC	ACY3	80	183	126	157	238	66
ACY3_GGCCTTTCCTGCCTTTGAGA	ACY3	3	80	27	54	97	42
ACY3_TTTCTCAAGGATGAGGACCC	ACY3	30	40	34	31	50	42
ACY3_GGAGGACTTCGCGATTAAGC	ACY3	105	183	127	235	47	69
ACY3_GGTCATGGTCCACGTAGCGG	ACY3	92	133	58	61	76	32
ACY3_AGTCACAGCCACGCGACGCA	ACY3	155	162	196	183	180	105
ACYP1_AGGTGCGTCATATGCAGGAA	ACYP1	404	496	282	660	331	174
ACYP1_CATATGACGCACCTTGGAGA	ACYP1	128	316	277	281	139	68
ACYP1_ATTGTCCTTGCACTGTGCCC	ACYP1	20	43	40	61	54	21
ACYP2_CCTCTCCGGCTCCTCAACAG	ACYP2	92	206	61	274	238	144
ACYP2_CCTCTGTTGAGGAGCCGGAG	ACYP2	55	164	79	103	76	27
ACYP2_CGAGCCCTCTGTTGAGGAGC	ACYP2	79	71	105	259	103	53
ACYP2_GAGTGACTGGGCGGTAGACA	ACYP2	128	215	181	344	198	128
ADA_CCTTTATAACAGGCTGCGGC	ADA	22	51	26	73	13	15
ADA_TCACCGTACTGTCCACGCCG	ADA	265	625	283	601	463	184
ADA_GGATGGTCTCATCTCCAGCC	ADA	58	130	91	123	86	51
ADA_GCTGGTGGCGCATGCAGCAC	ADA	181	213	146	283	136	114
ADA_GGCCCATCACTCACTCAGCC	ADA	115	166	211	255	103	72
ADA_TGTAGTAGTCAAACTTGGCC	ADA	107	199	156	230	230	116
ADAD1_AAGACGATAACTACACCCAC	ADAD1	91	127	78	96	152	77
ADAD1_AAGTTACGGCCTGTCCAAGA	ADAD1	83	287	170	234	197	92
ADAD1_GAGGTTGTAGCTATAGGCAC	ADAD1	51	179	136	212	89	78
ADAD1_AGCCAGGACATTAAGCCAGA	ADAD1	73	140	83	224	58	96
ADAD1_TGAAGAACTCTGTCTCCACG	ADAD1	29	108	48	29	51	10
ADAD1_GGGAATTGCAGTGATACCAG	ADAD1	67	187	79	222	218	178
ADAD2_GCTGGTCCTCCCGGAAGAGC	ADAD2	86	126	54	117	165	98
ADAD2_CTTCTCGGTGAGCGCGGAAC	ADAD2	168	326	130	135	242	167
ADAD2_TCACCTACCTACGCTCAGGG	ADAD2	197	567	233	400	307	224
ADAD2_GCGAGCGCTCGTCCAACAGG	ADAD2	90	266	163	206	145	105
ADAD2_AAGCTGGTGGCTCTGGGCAC	ADAD2	72	61	42	113	246	87
ADAD2_TAGAGGTGCAGGAAGACGCG	ADAD2	296	363	234	236	346	173
ADAL_AGGTGGCCCTTTAGTAGCCA	ADAL	150	310	207	316	318	65
ADAL_CTTCCTGACAGAATCGGGCA	ADAL	66	89	112	148	197	98
ADAL_GAGGCAACATCGGATACCAC	ADAL	141	169	81	130	78	75
ADAL_AAACTCCAAGCCTTACCCAG	ADAL	93	187	200	220	151	58
ADAL_TGCTGTACCAGAATCCGAAA	ADAL	242	538	325	454	352	371
ADAL_CACCTTACACAGATCACAGA	ADAL	174	326	196	196	271	83
ADAM10_GCACAAGTTGATGGGTCCAC	ADAM10	104	496	241	382	270	103
ADAM10_GATTCAGACTGTGCAAGGGA	ADAM10	80	177	186	209	152	144
ADAM10_CTTCGATGCAAATCAACCAG	ADAM10	277	543	317	496	275	295
ADAM10_ACGAGAAGCTGTGATTGCCC	ADAM10	98	356	223	175	83	123
ADAM10_CCATAAATACGGTCCTCAGG	ADAM10	179	356	173	281	170	138
ADAM10_CGTCTAGATTTCCATGCCCA	ADAM10	259	567	369	462	453	307
ADAM11_CGGAGCTCTCCCTAACCAGA	ADAM11	155	154	131	104	54	93
ADAM11_CTGGGATGACGAAACTCACC	ADAM11	184	235	178	267	276	338
ADAM11_AGCGCCACTTCAGCCGGGAG	ADAM11	37	111	59	95	137	40
ADAM11_GAGACCACTGCTACTACCAG	ADAM11	82	133	81	130	85	82
ADAM11_ACCTGGTTCCCTGCATCCGA	ADAM11	9	84	26	112	78	43
ADAM11_CCCAGTCGGCTCCTCCAAAC	ADAM11	383	884	426	809	446	309
ADAM12_AAGCAATGGTACTTGCCCGG	ADAM12	46	296	71	61	132	61
ADAM12_CCAAGGGACCACCATCGGCA	ADAM12	398	422	420	643	470	372
ADAM12_TCGGATCGTGTTGGTAGGCG	ADAM12	206	404	388	455	420	180
ADAM12_GATCGTGGCAGACAACCGAG	ADAM12	70	164	129	201	166	145
ADAM12_TAGGGTCACTGTTACTACCA	ADAM12	146	280	105	243	212	90
ADAM12_TTACCGTGTAATTTCGAGCG	ADAM12	205	630	339	477	407	187
ADAM15_ACCTATATTTGGGAGCGGCC	ADAM15	21	82	32	110	80	15
ADAM15_CCTGAGGATCAAGTTGGAGC	ADAM15	172	410	233	258	236	201
ADAM15_GAGAAGCTATACCCTGGAGC	ADAM15	27	66	39	61	130	191
ADAM15_TTCTTGTCCATAGTAGAGGC	ADAM15	82	102	70	149	128	48
ADAM15_ACGAGTGGCACTAGTGGGCC	ADAM15	184	207	137	261	180	76
ADAM15_TTCATTCTCTGGGCCTACGG	ADAM15	165	357	249	297	319	180
ADAM17_CTGCTCACCATTACATGCAC	ADAM17	279	411	328	271	281	303
ADAM17_AAAGGCGTGTCCTACTGCAC	ADAM17	95	247	115	66	84	33
ADAM17_CGTGCAGTCGCTGTTGCAGC	ADAM17	169	210	192	327	346	162
ADAM17_GATCCTTAAGGAAGCTGACC	ADAM17	28	33	15	87	111	65
ADAM17_GGACTTCTTCACTGGACACG	ADAM17	123	274	75	215	283	127
ADAM17_CAGCACGAAAGGAACCACGC	ADAM17	186	516	356	550	246	242
ADAM18_TCTTCCAAGCTCAGTGAGGA	ADAM18	84	253	168	254	215	157
ADAM18_CAGATGCATTGCCATTACCA	ADAM18	247	450	320	335	522	179
ADAM18_TGTTGACAAGCCCAATAACC	ADAM18	330	557	368	308	325	300
ADAM18_CAGTTCCCAACTTGCACAAA	ADAM18	202	589	451	403	309	245
ADAM18_CATACGTACTTCCGTTCACA	ADAM18	81	165	184	181	182	129
ADAM18_GGTTCCTCCATGAGATCAGA	ADAM18	16	38	25	45	35	20
ADAM19_CATTGGCGTGGCTGCCACCA	ADAM19	47	117	201	297	268	116
ADAM19_GGCTTGGAAGTGTGGACCCA	ADAM19	255	421	291	520	289	157
ADAM19_TCAGAAGAATCGACGAGACC	ADAM19	160	438	302	350	274	175
ADAM19_CCTCTAAATAATCAGCCACG	ADAM19	64	220	102	186	151	90
ADAM19_GCACTCCAAGCCCACCACCA	ADAM19	419	939	376	510	427	355
ADAM19_GCAAGTGCTGAGCGTGACGC	ADAM19	134	221	138	218	143	188
ADAM2_TCCTTCAGCACAGTTTGAAC	ADAM2	156	396	258	283	299	184
ADAM2_GGTAATGCAAAGCTGGAAGC	ADAM2	54	99	69	41	45	44
ADAM2_TGTGATGCAAACTATGCAGG	ADAM2	205	141	215	314	241	143
ADAM2_AAGCCAACTGAAGACTCCAG	ADAM2	58	67	56	211	156	58
ADAM2_TCCGGAACTGTAATTTGCAC	ADAM2	200	343	215	385	267	172
ADAM2_CAGAAACAAGACGCGCCACA	ADAM2	188	378	197	266	241	195
ADAM20_TCCATGTTGTTCTTAGGAGG	ADAM20	89	273	161	241	149	103
ADAM20_CCCACCTCCTAAGAACAACA	ADAM20	241	540	423	407	518	309
ADAM20_CAATACCACAGTGACCGAAA	ADAM20	214	497	308	379	382	202
ADAM20_TCTGATGGTCCAGCTCCACC	ADAM20	57	52	48	62	253	82
ADAM22_CGCCTCATCTACCGCTCGGG	ADAM22	82	206	85	72	170	61
ADAM22_ACGTTCCAAAGGCATCAACC	ADAM22	219	301	182	474	285	254
ADAM22_AAACTTGTTGTCAGTCGCCC	ADAM22	38	216	100	118	77	43
ADAM22_ATTTGCTCGTTGCTGAAAGG	ADAM22	58	78	108	122	104	64
ADAM22_AATGTAAATGCGAGGACACG	ADAM22	118	233	378	563	150	125
ADAM22_GACTTCCTGAATAGTGGAGG	ADAM22	72	163	125	135	79	53
ADAM23_CTATGAGCCATGAAGCCGCC	ADAM23	95	120	25	116	54	34
ADAM23_AGGCGTCAAAGACTCCAAGG	ADAM23	124	218	145	159	185	140
ADAM23_TATGATAGAGCCACTAGAGC	ADAM23	77	156	94	233	102	70
ADAM23_CTTAGAATACTGTCCTGCCA	ADAM23	64	96	61	110	70	64
ADAM23_CTATGGAAAGAGGTGACCAG	ADAM23	123	230	165	261	142	161
ADAM23_TCCTGGTGGCTGTAGAGACC	ADAM23	402	714	438	441	460	256
ADAM28_CCGTGTAGCCTGGTGCAAGG	ADAM28	320	701	588	674	716	395
ADAM28_TTATGACAGCACCTGTGGGA	ADAM28	81	282	113	273	430	138
ADAM28_TCTTAGAGTTGCAGGGACAA	ADAM28	89	268	113	298	206	138
ADAM28_GGCCCTTCCCGTGATGGCAA	ADAM28	79	221	78	126	150	111
ADAM28_TCGGATAATTTGCCCTGGAA	ADAM28	156	628	234	409	498	229
ADAM28_AGGAGTCATCGCAGTCGGGA	ADAM28	96	127	153	184	140	88
ADAM29_CAGGAATCACCACATCCGGA	ADAM29	145	211	72	217	176	67
ADAM29_ACAGGAATCACCACATCCGG	ADAM29	286	228	164	189	164	92
ADAM29_AGGATAACTGGCACCACCAG	ADAM29	194	247	157	279	176	183
ADAM29_GGTCCCACAGATAATTGCAA	ADAM29	94	157	124	83	149	100
ADAM30_GGACACAACCCAAATTGACG	ADAM30	124	288	140	199	170	142
ADAM30_GACACAACCCAAATTGACGA	ADAM30	52	104	54	164	159	37
ADAM30_TGCCTACACACGTATCCAGA	ADAM30	71	159	114	158	187	76
ADAM30_ATCATGGGCTCAGGACGCAC	ADAM30	18	137	37	90	115	50
ADAM30_TACCTGGTCTGCTCATGAGC	ADAM30	66	210	94	137	118	50
ADAM30_TAACTGCAGTAGGTAGGACA	ADAM30	166	417	189	219	212	139
ADAM32_CACCGGGTCTTGACGCCAGG	ADAM32	118	343	144	147	240	70
ADAM32_GCACGTGCTGAGTGTGACCA	ADAM32	457	701	321	731	595	347
ADAM32_AACACTGCTCCCAAATAACG	ADAM32	123	250	165	435	290	169
ADAM32_TCGAACAGTTCCAGATCCAC	ADAM32	119	280	201	219	182	108
ADAM32_TCACAACAGTGTTCTGGACA	ADAM32	203	694	479	686	514	252
ADAM32_AACAAGTGCCATTGTTCGCC	ADAM32	11	63	66	28	95	35
ADAM33_ATCTGCGTCCCTGGCCACCC	ADAM33	80	141	169	60	97	80
ADAM33_AGGATCATTGCCACTACCAA	ADAM33	19	69	102	148	78	49
ADAM33_GAAACCCACTACGGCCCAGA	ADAM33	45	64	83	55	36	34
ADAM33_CCATGTCTGGCTTCGAGACC	ADAM33	225	517	242	508	218	93
ADAM33_TCCAGGCTGACGGTGCGCCA	ADAM33	162	239	184	214	187	92
ADAM33_AGGAGCTCACAGCTATGGGC	ADAM33	47	44	39	17	46	35
ADAM7_TGAAAGGAGAAGCGTTCACC	ADAM7	93	116	159	72	131	55
ADAM7_TACTGGTGGAATAATAGGGC	ADAM7	110	213	137	298	189	138
ADAM7_ACTCGTCATGCTGCATCCCA	ADAM7	73	185	73	162	104	55
ADAM7_CTCTTCCAGGTGGATGGCCA	ADAM7	112	429	188	199	137	110
ADAM7_GACAAGCACAACAACCAAGA	ADAM7	96	173	152	95	105	55
ADAM7_CAGCCCACCTACAGAAACCC	ADAM7	404	1070	371	607	541	509
ADAM8_GGAGCACATGGCGGACACCC	ADAM8	42	67	171	131	111	32
ADAM8_AGGCACGGCAACGGACACGG	ADAM8	150	253	194	257	184	82
ADAM8_GCGTCATCGGGTGCTGGAGG	ADAM8	187	399	396	473	585	321
ADAM8_GAGACCTATACGGCTGCCAA	ADAM8	29	115	1	16	117	35
ADAM8_CCACTCACCTGTTCTTCCGC	ADAM8	85	182	190	394	225	123
ADAM8_GCCAGCTTAGACTCACCAAG	ADAM8	147	294	140	364	172	189
ADAM9_ACAGCAACCACCGGACACGA	ADAM9	279	637	290	585	526	337
ADAM9_GCTGTTCATTGTCGTAGACA	ADAM9	88	308	195	195	205	93
ADAM9_TCGAATTGTGCTAGTTGGAC	ADAM9	159	319	205	172	231	128
ADAM9_CACCAACTTATTACCACAGG	ADAM9	238	639	345	663	570	288
ADAM9_AGGTACTTCCTTCGCAGCAA	ADAM9	208	577	264	368	321	109
ADAM9_GAATACAAGAAGTGTGCCAC	ADAM9	65	108	36	82	28	3
ADAMDEC1_GAAACATTGTACTCACCCAG	ADAMDEC1	68	214	111	143	151	75
ADAMDEC1_CGTCTTTACATCTAACCAGG	ADAMDEC1	128	216	261	401	216	147
ADAMDEC1_CGTTTGACAACTTCCTGAGA	ADAMDEC1	266	542	279	243	300	162
ADAMDEC1_CAACAATCGACGTGTGGGAC	ADAMDEC1	220	353	264	311	508	230
ADAMDEC1_AGGAGTGATGTCACATGAGC	ADAMDEC1	94	478	193	216	215	122
ADAMDEC1_AGAAGGTGGTTCCCACACAC	ADAMDEC1	127	375	172	308	213	116
ADAMTS1_GACTGTTCGAGAACGTGCGG	ADAMTS1	12	4	35	29	50	23
ADAMTS1_GCACCTCGTACGATGCCAAC	ADAMTS1	44	84	88	84	110	83
ADAMTS1_CTGGTTCACACCATTAAGGC	ADAMTS1	276	488	235	453	345	174
ADAMTS1_GACATGTGATACTCTTGGGA	ADAMTS1	45	98	39	53	74	41
ADAMTS1_GGTCATCCACGATGAACAGA	ADAMTS1	33	54	18	40	32	20
ADAMTS1_CTCCGCTTTCCCAGTCGGCC	ADAMTS1	100	232	94	102	141	58
ADAMTS10_CGTCAATGAGGACATTGGCC	ADAMTS10	266	297	115	266	204	174
ADAMTS10_ATCGTGAACCACAGCGGCCA	ADAMTS10	275	212	195	375	279	121
ADAMTS10_CATCCTGCTCACGGAGGACC	ADAMTS10	104	92	71	55	196	79
ADAMTS10_TGGTGGCCTATCACGGGCGC	ADAMTS10	77	76	85	163	98	58
ADAMTS10_CGATGTACCTCTCACTCCAC	ADAMTS10	65	208	131	206	183	52
ADAMTS10_CGTGGAGTACTGGACACGGG	ADAMTS10	74	366	101	135	221	80
ADAMTS12_GGGCAATTGTGAAAGCCAGA	ADAMTS12	31	102	24	60	52	22
ADAMTS12_ACAGCCACGTCGTGATGAAC	ADAMTS12	98	365	263	427	169	96
ADAMTS12_AAGAGCTATGGCGGGAGAAG	ADAMTS12	153	450	176	274	165	165
ADAMTS12_ACCCGCACATCGTTTACAGG	ADAMTS12	114	337	249	245	209	133
ADAMTS12_GGGCCTGCCAGAATACCACG	ADAMTS12	115	115	78	259	112	79
ADAMTS12_GAATCATGCCATGTGCCCAG	ADAMTS12	59	193	90	201	106	123
ADAMTS13_AGGATTCCGGCCACACAGAG	ADAMTS13	197	538	320	486	465	240
ADAMTS13_CGATGTCTTCCAGGCTCACC	ADAMTS13	85	181	151	134	128	103
ADAMTS13_TCGGGTGCACCTGGTGAAGA	ADAMTS13	323	569	488	710	755	443
ADAMTS13_TCCACCCACAGACGCTCAGC	ADAMTS13	58	206	69	178	209	122
ADAMTS13_TTGCCCATGAGATTGGGCAC	ADAMTS13	63	109	79	104	98	62
ADAMTS13_AGCTTCGGCCTGGAGCACGA	ADAMTS13	157	349	96	280	169	116
ADAMTS14_GCGCAGAGCGCACAGTGCAA	ADAMTS14	67	174	120	205	102	94
ADAMTS14_CCAACCTCCGATTGGGCCGC	ADAMTS14	67	239	127	149	98	87
ADAMTS14_TTCATTGAGCCTCTGGAGCG	ADAMTS14	98	492	209	232	279	80
ADAMTS14_AAGCGGCGGCATGCCAAGCC	ADAMTS14	91	181	61	90	151	73
ADAMTS14_CAACCATGATCAAGCGGACG	ADAMTS14	209	589	230	256	335	136
ADAMTS14_TCCCTGAGCCTGATCGAGCG	ADAMTS14	233	329	374	369	339	345
ADAMTS15_AGGGTCCAGGGCCCGTAGGA	ADAMTS15	77	131	69	156	90	115
ADAMTS15_CTTCACCACTGCCCACGAGC	ADAMTS15	286	308	257	478	287	220
ADAMTS15_GAGCTTGCCCTCGCCACAGC	ADAMTS15	102	254	81	125	142	109
ADAMTS15_CCACCACATGTGCGCGAGCA	ADAMTS15	198	582	257	267	379	296
ADAMTS15_CTCCCGGAAGCTCTTTCCGG	ADAMTS15	85	211	65	121	102	44
ADAMTS15_CTTGCCTTGGACACAGACGG	ADAMTS15	318	524	343	368	272	187
ADAMTS16_AACGTCTGCACAATAAAGCC	ADAMTS16	157	235	184	381	196	141
ADAMTS16_GCACAGCAGCGACCTTCGCC	ADAMTS16	48	105	131	432	129	81
ADAMTS16_CGTGCTCACGATACTCAACA	ADAMTS16	516	983	614	788	682	486
ADAMTS16_ATCCAGACCAGTCAGTAAGA	ADAMTS16	161	277	127	306	154	156
ADAMTS16_ATGCAAACACACAGTGCAAG	ADAMTS16	205	396	91	192	331	142
ADAMTS16_TTCCAATACGATGGCACCAC	ADAMTS16	190	397	295	356	235	163
ADAMTS17_TGTGTGCTTGCCGAAGACAA	ADAMTS17	174	213	271	374	237	228
ADAMTS17_TCTCCAGGGACCGCTCACCA	ADAMTS17	260	429	232	580	374	378
ADAMTS17_CCGTGTGCTCGCTGGTGAGC	ADAMTS17	259	88	179	434	99	106
ADAMTS17_GGTCTCTGGGCCTCAGCAGA	ADAMTS17	32	98	69	19	76	50
ADAMTS17_AAGGTACAGGTCGCGCCCGA	ADAMTS17	66	34	48	100	90	78
ADAMTS17_CAGGACGAGCGGAGGCAGCA	ADAMTS17	211	383	496	544	197	117
ADAMTS18_ACCATACCTAGAGTGTCACA	ADAMTS18	72	411	100	217	51	89
ADAMTS18_GGGCGACCCAGAAGATCAGC	ADAMTS18	149	185	114	104	77	66
ADAMTS18_ACGTGAGGATGGTGACCCGC	ADAMTS18	137	336	267	123	199	116
ADAMTS18_CAGTAGAAGTAGACTCAGCC	ADAMTS18	221	345	131	211	246	273
ADAMTS18_CGAACCATCATTTAATCCGC	ADAMTS18	113	738	266	313	458	151
ADAMTS18_GGAAGGCACACGCGAGCAGG	ADAMTS18	122	81	85	185	58	70
ADAMTS19_CTGAAACGATCCCATTCGAC	ADAMTS19	189	509	89	288	80	111
ADAMTS19_CGCGCTTCGCAGTGGAACAG	ADAMTS19	309	698	560	831	796	340
ADAMTS19_TGAAGACCATCAGCACACGA	ADAMTS19	268	595	199	348	390	326
ADAMTS19_GCAGTTACTGGCCTTTGACC	ADAMTS19	116	273	101	92	185	68
ADAMTS19_AACCAAGCTAGACCCACCAA	ADAMTS19	127	318	82	183	201	135
ADAMTS19_AGGCTGGAGAATGTACCAGC	ADAMTS19	61	123	59	84	29	48
ADAMTS2_TTCAGGGTGCAGCTGCGGAC	ADAMTS2	330	601	285	440	294	194
ADAMTS2_GCCTGGAGAATGTCTGCCGC	ADAMTS2	113	114	60	195	210	36
ADAMTS2_TCACCTTTCCATAGCTCAGG	ADAMTS2	78	152	87	163	107	37
ADAMTS2_ACTCTGTGGTGCAGTTCCAC	ADAMTS2	73	196	86	71	139	109
ADAMTS2_GGCGATACACCACATGCACA	ADAMTS2	191	221	157	290	229	126
ADAMTS2_GCAGTTGCTGAGCGCCACAG	ADAMTS2	324	515	463	449	399	299
ADAMTS20_GCGGAATCGAAAGTGCAACC	ADAMTS20	129	304	227	403	218	218
ADAMTS20_AACAGACTGCGGTCCTGGAA	ADAMTS20	60	336	38	125	108	41
ADAMTS20_ACAGCAGTGTCATGGTGGGA	ADAMTS20	167	335	182	228	180	103
ADAMTS20_AGTTATGATTCACCGTGAGG	ADAMTS20	49	101	84	109	47	39
ADAMTS20_TGCGTTTCTGCCGGCTGAAG	ADAMTS20	584	833	505	799	474	328
ADAMTS20_ATCTCTCGCTCTTCATCACC	ADAMTS20	44	218	68	98	118	61
ADAMTS3_GCAATACCTTGCATTCCAGC	ADAMTS3	17	134	200	171	177	118
ADAMTS3_CCAGCATTATCATGCGCACC	ADAMTS3	141	311	105	149	221	113
ADAMTS3_TCTCTTATTAGAGTCGGACC	ADAMTS3	7	67	26	50	37	35
ADAMTS3_TCCAAAGACTTCCACTACAG	ADAMTS3	314	652	244	586	449	247
ADAMTS3_CCCATTAACAACCATCAACC	ADAMTS3	569	593	601	748	510	387
ADAMTS3_AGTCCTAACCTCTACCAGAG	ADAMTS3	59	235	80	84	194	94
ADAMTS4_TGCAGTCTCGGGAGGAGAAC	ADAMTS4	247	683	214	436	384	200
ADAMTS4_AAACACTCGCCCTGGGCCGA	ADAMTS4	32	97	9	43	54	43
ADAMTS4_GATGAAGCGGGCACTGCAGG	ADAMTS4	3	4	0	9	0	0
ADAMTS4_AGTCTCCACTTGCGACACGC	ADAMTS4	102	198	186	273	174	113
ADAMTS4_GAGTAGATTTGTGGAGACAC	ADAMTS4	23	96	54	145	153	49
ADAMTS4_AACACGATCTCCTCCTCCCG	ADAMTS4	147	252	141	324	197	110
ADAMTS5_GGCTATCAGTCTGATGCAAA	ADAMTS5	231	481	325	645	250	181
ADAMTS5_ACAACGGACGCTACTGCACA	ADAMTS5	123	234	261	226	174	134
ADAMTS5_TGGTGTGCTGTGGTACGCCA	ADAMTS5	181	378	82	207	119	45
ADAMTS5_GCTGAAGTGCATTTGGACCA	ADAMTS5	99	169	95	207	180	132
ADAMTS5_GCATCATTCATGTGACACCC	ADAMTS5	158	347	157	393	110	132
ADAMTS5_GCGGAACGCGCACAGCAGCA	ADAMTS5	273	349	201	329	140	148
ADAMTS6_TCTCGGGAACCCAAAGGGCA	ADAMTS6	87	163	188	92	132	190
ADAMTS6_CCCATATTTACATTGGCGGG	ADAMTS6	46	150	32	79	45	10
ADAMTS6_GGAAATTCTTGTGGGACGAA	ADAMTS6	98	201	141	220	161	112
ADAMTS6_AAATAAGCCCTGTGGAACAC	ADAMTS6	112	213	117	226	157	79
ADAMTS6_GGACCCTATTGATCCACAGC	ADAMTS6	102	94	124	126	107	59
ADAMTS6_CGGAATTTCATAGTGACCAC	ADAMTS6	120	243	117	192	209	192
ADAMTS7_CGCTGGACACCACCACCACA	ADAMTS7	458	838	655	942	495	554
ADAMTS7_CCGCATCCAAGAGGTTGCCG	ADAMTS7	277	492	367	499	257	104
ADAMTS7_ATGAAAGGTCGTTTCCCAAC	ADAMTS7	48	157	111	272	105	37
ADAMTS7_CCGCAGCTGCAGCATCAACG	ADAMTS7	486	885	768	1107	795	597
ADAMTS7_TCTCTTTGCTGACCGACCGC	ADAMTS7	110	219	139	181	128	75
ADAMTS7_CACCCGGTTCGAGTCGACGC	ADAMTS7	203	451	320	350	156	145
ADAMTS8_GGTACTTGGCTCTCCGACCC	ADAMTS8	27	38	27	34	52	9
ADAMTS8_GCCATTCTTCGTGTGGCACA	ADAMTS8	153	281	74	126	156	69
ADAMTS8_CGAACAGCGGTGCCATCACG	ADAMTS8	198	378	251	504	382	213
ADAMTS8_CAGAACTTCTGTGGGCAGGA	ADAMTS8	134	232	189	180	172	110
ADAMTS8_CACTGCGTAACTTCTGCAAC	ADAMTS8	284	733	210	290	413	203
ADAMTS8_CACGAAGCCCTTGCCGAAGG	ADAMTS8	153	263	163	308	256	144
ADAMTS9_TACACTTTGACCACATCCAG	ADAMTS9	92	150	138	234	136	77
ADAMTS9_TCTAATAGGCCTGGCTGAAC	ADAMTS9	113	534	232	281	280	120
ADAMTS9_TGTTCTTCGAATGCTGCCAC	ADAMTS9	13	42	7	12	57	29
ADAMTS9_GACGTAGCAGCATTAAACAG	ADAMTS9	273	550	194	468	463	343
ADAMTS9_CAATACCAACTCCGAGCACA	ADAMTS9	87	140	129	272	179	56
ADAMTS9_GCAAGGACAGGCTGCACCCG	ADAMTS9	215	293	242	410	264	118
ADAMTSL1_TTCCGGCAAGGATCCAAGCA	ADAMTSL1	350	598	281	424	396	351
ADAMTSL1_TAGGTGCTAGTTCAACAACC	ADAMTSL1	132	256	167	299	194	127
ADAMTSL1_CCTTGACGGTGCTTCCCAGC	ADAMTSL1	109	130	59	97	173	92
ADAMTSL1_CCACACTAGAATTGTCCACA	ADAMTSL1	124	110	169	200	225	116
ADAMTSL1_CATCCACCGATGGAGGGAGA	ADAMTSL1	66	85	82	130	99	35
ADAMTSL1_ACTTGGATCCTTGTCCAGCC	ADAMTSL1	97	147	132	130	94	66
ADAMTSL2_GCTCTTCCCAAAGCGTACCC	ADAMTSL2	51	88	62	73	67	105
ADAMTSL2_GCGTGTTCCCGCAGTTGCGG	ADAMTSL2	45	108	40	96	125	63
ADAMTSL2_CCTGCACGGGCACGTCCAAG	ADAMTSL2	418	562	280	489	305	286
ADAMTSL2_ACAACGGGCGGACGCACCAG	ADAMTSL2	121	220	142	286	183	100
ADAMTSL2_CGTGACGGGCAACTATCGCA	ADAMTSL2	245	297	214	433	266	184
ADAMTSL2_TGGATGTCTCGGGCACCAGC	ADAMTSL2	83	152	133	159	134	88
ADAMTSL3_CATCCCTATCAGCACCCACC	ADAMTSL3	52	201	62	220	234	74
ADAMTSL3_CACTTATCGCTATGATGACC	ADAMTSL3	75	152	133	107	83	61
ADAMTSL3_GGATGGAACTCGTTGCAACA	ADAMTSL3	149	563	233	283	217	196
ADAMTSL3_TGTGGAGTCTGTGCCGGCGA	ADAMTSL3	200	359	387	540	395	227
ADAMTSL3_TTCTACTTACAGAGGTGGGC	ADAMTSL3	83	84	132	156	57	93
ADAMTSL3_GAACACAGCTTTAACAGCCC	ADAMTSL3	54	106	124	92	156	21
ADAMTSL4_GGAGCGATGGAGAACTGGAC	ADAMTSL4	35	100	67	125	199	85
ADAMTSL4_CGAGACTGTGTCCTGTACAA	ADAMTSL4	257	606	349	408	485	309
ADAMTSL4_ACGCACTCCTTAGGAGAAGG	ADAMTSL4	44	227	151	176	140	62
ADAMTSL4_CTATGTCCGTCACACTGAAA	ADAMTSL4	445	744	380	1124	671	442
ADAMTSL4_GGGAACCTCACTGACCGAGG	ADAMTSL4	59	38	38	45	83	69
ADAMTSL4_ATATAACCGTCCTCCCAGGG	ADAMTSL4	49	122	63	158	76	56
ADAMTSL5_AGGAGACATTGCAAGCAGCC	ADAMTSL5	49	205	153	159	148	65
ADAMTSL5_CAGTACCCAGCGAAGGCACC	ADAMTSL5	53	139	103	127	62	69
ADAMTSL5_GCCCAACAACCCATCACAGC	ADAMTSL5	109	105	147	191	288	182
ADAMTSL5_CCAGGCAGTTGAGGTCGCAC	ADAMTSL5	257	373	160	341	115	123
ADAMTSL5_GGCACACTGTAGGTCTCGGA	ADAMTSL5	9	80	21	104	0	1
ADAMTSL5_GGGCAGGGCTTACTGGCAAC	ADAMTSL5	211	247	124	150	155	58
ADAP1_AAGGCTACATGGAGAAGACG	ADAP1	144	267	109	202	160	114
ADAP1_CTACCATGAGGACGGGAAGG	ADAP1	208	169	223	237	258	174
ADAP1_TGGAAGCGTGGCCGGGACAA	ADAP1	244	530	304	509	374	139
ADAP1_CCGGGCCAAGTACGAGCGAC	ADAP1	203	250	257	199	288	305
ADAP1_GGGTACTTTGGACTCAAACC	ADAP1	75	224	198	250	226	105
ADAP1_TCGCGGCCATGGCCAAGGAG	ADAP1	121	172	183	232	146	72
ADAP2_ATCGCGAGCGCAACAAGAAG	ADAP2	271	564	221	211	256	215
ADAP2_CGACTGGGCCTCTTACAAGC	ADAP2	159	319	253	488	293	141
ADAP2_CTTCGAACTTGGCCTTCACA	ADAP2	67	213	49	123	149	28
ADAP2_TCGAGCTAAGTATGAGAGAC	ADAP2	48	45	132	78	160	131
ADAP2_GCTGCTTAAGGTAACCGAGA	ADAP2	66	172	81	256	98	96
ADAP2_CAGATCACCTACAGGAGAGA	ADAP2	75	237	142	163	143	60
ADAR_TACCTGGTTATCAGAAGCCA	ADAR	82	155	71	152	165	68
ADAR_GGCCTTCTTTGGACAGGAGA	ADAR	50	25	108	105	44	24
ADAR_CTCGGCCATTGATGACAACC	ADAR	280	443	300	480	376	276
ADAR_AATAGTATCCGCGCAGCACC	ADAR	43	128	30	52	22	49
ADAR_GGGCGCAATGAATCCGCGGC	ADAR	61	88	121	224	62	41
ADAR_TCTTGCACTTCCTCGGGACA	ADAR	184	341	213	205	321	242
ADARB1_CATGAGTGATGAAGATCCCG	ADARB1	101	287	142	269	178	180
ADARB1_TCTTCAGCTGCATTTACCGC	ADARB1	191	352	262	287	199	121
ADARB1_TCAGGTCACCAAACTTACCC	ADARB1	146	305	144	165	192	131
ADARB1_CTTTCAGAAATCAGAGCGAG	ADARB1	261	394	199	258	160	106
ADARB1_CCAATGCGAGCATCCAAACG	ADARB1	401	805	723	815	622	435
ADARB1_CCTCTATGTTGGAGATCCGC	ADARB1	50	77	36	37	85	32
ADARB2_TGGTGATCTCGTAGGGAGAG	ADARB2	227	297	234	291	286	190
ADARB2_GGTGGTGAATGACTGCCACG	ADARB2	70	35	25	68	19	21
ADARB2_GAAGTTCCGCGAGGTGACGA	ADARB2	62	144	110	201	178	124
ADARB2_CTACGTGTGTCTGGCAGAAC	ADARB2	353	1186	507	865	802	522
ADARB2_TCCTGGCATCACAAACACGG	ADARB2	298	638	320	373	400	222
ADARB2_AATGCAAGTCCAAGAGGAGG	ADARB2	106	292	98	178	122	99
ADAT1_GCTGCTAAGCAGAATTGCAA	ADAT1	143	193	171	273	272	153
ADAT1_TACTGCCAATGGCTTTCCAC	ADAT1	60	260	125	224	123	117
ADAT1_TGGAACGTCCTCGGATGCCA	ADAT1	41	225	114	160	110	101
ADAT1_TGGTGTCCTATCTTTGCCGC	ADAT1	139	195	124	123	96	73
ADAT1_GAAGTTGTGTCAATGGGAAC	ADAT1	131	450	276	331	195	105
ADAT1_GGGATCAGGCTGCCCAAGAA	ADAT1	220	328	188	359	206	87
ADAT2_TCTGCTGACCTACCAAACAC	ADAT2	160	303	96	240	216	83
ADAT2_CTCGATTGGTGTCGTCAAAG	ADAT2	400	965	612	1096	782	452
ADAT2_TAGACCATAAGACAGCCAAC	ADAT2	9	6	36	47	33	52
ADAT2_GCACCCAAGCCAGCTGCAAG	ADAT2	132	229	220	304	271	176
ADAT3_CTTCTCGGACAGGACAGGGA	ADAT3	41	86	14	29	25	34
ADAT3_CACCATGACGGCGTGCAGGA	ADAT3	190	368	179	233	291	131
ADAT3_GCGTAAACTGGACGCAGACG	ADAT3	54	151	51	114	237	123
ADAT3_CGCGGAACACCTGGAAGCGG	ADAT3	23	92	94	100	97	44
ADC_GGGCTTTAGCTGTGCCAACA	ADC	153	240	196	207	228	115
ADC_CGCAGATGATCTTACTGGCA	ADC	234	567	216	351	600	176
ADC_CTCAGTCCATCGCAGACGCC	ADC	265	203	54	136	139	126
ADC_CTTCCCAGAGGGCTGTGGCG	ADC	276	314	245	442	254	183
ADC_TAGGGCAGATGTTGTCAAAC	ADC	280	546	274	382	234	143
ADC_GACTCTAGAGACATGTAGCA	ADC	75	112	103	117	128	154
ADCK1_GCTTGCTTCGTGGACCAGCA	ADCK1	198	585	384	370	117	173
ADCK1_TCTGGACTACCTGTTGCCAG	ADCK1	93	396	185	344	141	85
ADCK1_GCTGCATGATGGGCGGACGG	ADCK1	134	201	134	107	92	80
ADCK1_TTGAGGAAATCCAGCTCCAA	ADCK1	199	325	55	181	141	207
ADCK1_CTTTCAGATCTCACGCCACC	ADCK1	141	288	103	234	131	85
ADCK1_CGTCAGCATGCAGGCAAACA	ADCK1	824	1701	1017	1677	1119	754
ADCK2_GCTCCTCCCTAAAGCTGACC	ADCK2	52	102	31	78	27	29
ADCK2_CCATATGCACCTGAGCGAGC	ADCK2	278	339	273	325	152	220
ADCK2_GATTCTGAGCTTCGTAACGC	ADCK2	110	184	117	300	162	109
ADCK2_GATCAACATGCTCCTGAAGA	ADCK2	51	143	67	125	219	88
ADCK2_GGCCGTTGGCACCCTGAACC	ADCK2	224	340	229	427	282	164
ADCK2_GCTGATCCTGCATCATGCCC	ADCK2	18	95	34	34	0	30
ADCK3_AGGCCTTGTCAAGCTGACCC	ADCK3	58	141	37	151	107	53
ADCK3_AGAACTTCGGCGGCCCAGAA	ADCK3	95	327	115	254	257	101
ADCK3_TGTGACGAGGATTGGCCGGC	ADCK3	105	219	164	240	196	63
ADCK3_GCGTGGTGCGGCACTCAAGC	ADCK3	334	501	263	523	429	319
ADCK3_ACCTGGCTAAGATCTTCGAG	ADCK3	126	255	85	76	40	91
ADCK3_AATGAAGGGCGGCCGCGAGG	ADCK3	25	3	58	14	20	55
ADCK4_GGGCACAAGCCGCCTCACGA	ADCK4	108	143	155	166	150	109
ADCK4_TCTTGAAGAGGAGCTCGGCA	ADCK4	128	128	247	262	175	105
ADCK4_GACCTTATGTACAGTTCGAG	ADCK4	103	299	189	214	119	210
ADCK4_GCTAGGAGTACTGGCCGAGA	ADCK4	27	204	28	6	70	60
ADCK4_CCCGTCCCAGGAAGACACCC	ADCK4	241	276	252	342	181	130
ADCK4_CTCCCTAGCCTCTTACCCAG	ADCK4	73	147	134	129	101	82
ADCK5_GGACTCGTTACCTTGGAGGA	ADCK5	142	247	220	351	77	53
ADCK5_CATAGCGGGCTCCGAGGAGC	ADCK5	47	106	38	39	73	21
ADCK5_AGGTCCACTAGGAAGAGAGG	ADCK5	69	92	44	80	23	58
ADCK5_CACCAATGTTGTCCTTCGAG	ADCK5	175	528	455	631	261	186
ADCK5_CCCTGCGCGTGCTAGAGGAC	ADCK5	260	200	259	327	287	157
ADCK5_GCTGCACGATGGCACCAGCG	ADCK5	221	402	130	148	167	114
ADCY1_CGAACTCCTCGTCGCACGCC	ADCY1	246	310	171	271	326	231
ADCY1_GAATCTTGATGCGGCGACAG	ADCY1	113	518	166	201	242	114
ADCY1_GCCAATGTCATGGAAGCCGC	ADCY1	80	129	32	80	110	51
ADCY1_CCTACCTTTCGGCGATGGGA	ADCY1	82	299	50	44	49	22
ADCY1_AGGTCATGACATTGGAGAAG	ADCY1	159	410	167	283	242	146
ADCY1_CCATCCCTCACTGAGTGGCC	ADCY1	138	292	75	176	238	134
ADCY10_CCTACTACCTACCCAGCAAA	ADCY10	386	902	378	602	566	404
ADCY10_AGGATGATGATGTACTACCC	ADCY10	37	158	81	200	91	54
ADCY10_ACTGTGAGACACGAGTACAC	ADCY10	187	214	213	347	189	129
ADCY10_GCTGAAGCCTGATCCTGAAC	ADCY10	53	255	137	180	82	61
ADCY10_CCTGACCAATCACCAGAAAG	ADCY10	370	441	370	593	455	318
ADCY10_GCTTTCGCTCCACCCTCCAC	ADCY10	46	149	85	140	17	31
ADCY2_CGCGAAGAAGACGGCGAGCA	ADCY2	446	753	444	717	571	371
ADCY2_ACAGGTATCCCATGGCAACA	ADCY2	370	1154	422	464	336	150
ADCY2_CGTCTGCCTGTCTGCAACAC	ADCY2	467	861	543	1080	838	412
ADCY2_GCTTATGGTAGGCTCCCGCC	ADCY2	36	92	56	61	53	13
ADCY2_GAGATGGCGCATCCAGCGAG	ADCY2	114	127	69	107	194	130
ADCY2_CATCGCCATGGAGATGAAAG	ADCY2	191	246	182	307	192	93
ADCY3_CAGTGTTGGAGCCACGACAC	ADCY3	148	191	334	416	286	179
ADCY3_ACTGCCAGCGCTTCTGGCCC	ADCY3	121	119	198	136	461	212
ADCY3_TTACGAGATGGCCTCCACCA	ADCY3	187	158	297	259	460	264
ADCY3_TTCCATCCTGCCCAAGCACG	ADCY3	121	200	198	478	450	218
ADCY3_TCATCTTCACCTCCAGCGAC	ADCY3	101	269	106	249	157	112
ADCY3_GGTCTTCTCCAGCGACAAGC	ADCY3	105	93	51	151	74	107
ADCY4_TGCCATCAACTGCGTGCGCA	ADCY4	63	153	116	41	51	57
ADCY4_CTCTATGTCAAGAGGCACCA	ADCY4	339	524	304	343	321	250
ADCY4_CTCCTGCCACGTTCCCGCAC	ADCY4	95	423	257	341	117	181
ADCY4_GATGCGAGAGTGAGGAGGCG	ADCY4	65	171	93	125	184	159
ADCY4_CACGCCTTCCTGTTCACCGG	ADCY4	103	506	355	275	459	151
ADCY4_TGTAGTAGGTCTCGTAGAAG	ADCY4	208	503	128	380	389	155
ADCY5_TGGACACCTGGTTGCCACCC	ADCY5	127	152	184	262	223	148
ADCY5_GGTTGGTCCGGGAGGTGACA	ADCY5	15	65	39	65	47	38
ADCY5_ATCTCCATGGCAACATGACG	ADCY5	203	391	158	231	297	120
ADCY5_TGTCTCTGGGAGACCTCAGC	ADCY5	29	106	81	72	34	5
ADCY5_GGTGACCTGTCCATTCAGAC	ADCY5	96	103	19	84	30	34
ADCY5_AGCCGCTCCAGTTTGTCCGA	ADCY5	129	251	134	188	195	76
ADCY6_CTCGGGCCAACTCCATGGAA	ADCY6	553	1275	496	1024	608	626
ADCY6_AACACTGCAGTACCTGAACG	ADCY6	338	714	653	963	493	286
ADCY6_ACTGCCATTTCCGCAAGCCA	ADCY6	344	795	246	425	389	203
ADCY6_CCGCAGCCAGCTTGTCAAAC	ADCY6	772	1165	783	1161	1010	672
ADCY6_CCGGGCCTGGATGTAACCGC	ADCY6	485	881	555	569	572	779
ADCY6_AGGATGACGCCTTCATCCGG	ADCY6	34	40	25	40	31	33
ADCY7_GGGCGCTACTTCCTCAACGA	ADCY7	153	298	217	351	200	132
ADCY7_GGTGTTCGACGCATGGACAA	ADCY7	173	183	117	98	201	139
ADCY7_CACGACACCCAGTGTCCGGG	ADCY7	39	133	88	227	83	138
ADCY7_TGAAGTGCATCCAGATCCGC	ADCY7	268	579	134	234	241	252
ADCY7_ATCGAACGGCTCAAGGAGCA	ADCY7	68	109	60	158	11	22
ADCY7_GGCCAGCGACTGTTCTCCCA	ADCY7	60	10	47	127	37	16
ADCY8_CATACCATCGACTTGCGGAG	ADCY8	194	353	256	270	386	164
ADCY8_ACCGTTGAGACAGTCCAGCG	ADCY8	449	843	575	866	478	353
ADCY8_GACCTTGTCTGCTCAGGAGC	ADCY8	73	101	60	74	189	75
ADCY8_GGATGTAGATCCGATGGAAC	ADCY8	296	714	176	219	354	185
ADCY8_TCTCCAGGAAAGCTTGGCGC	ADCY8	117	223	90	283	236	114
ADCY8_TGCCGGTGAAGAAGCCCAGC	ADCY8	56	80	47	69	69	55
ADCY9_TGCGGGAAGCGACACCAGGA	ADCY9	288	399	162	280	238	191
ADCY9_TGCACTGAAGACCGCCAGGG	ADCY9	155	338	135	410	189	93
ADCY9_TCAGCGGAAGGAGAGCCGAC	ADCY9	180	270	103	241	117	57
ADCY9_CAAATGTGATTCCGCACGAA	ADCY9	177	409	405	660	389	160
ADCY9_GATATCGGGTCAGAGAGCCA	ADCY9	25	48	18	62	53	21
ADCY9_TGGAGGCCCTCTCGAACAGC	ADCY9	179	226	111	229	318	220
ADCYAP1_CAGCCTCGCTCCGCTACACA	ADCYAP1	231	469	416	616	271	209
ADCYAP1_CCAGCACCTACCTGATCCCG	ADCYAP1	479	1552	595	1439	832	718
ADCYAP1_AATCTCACCTTCTCCCGGCC	ADCYAP1	4	75	27	63	159	43
ADCYAP1_CGCCCACGGGATCCTTAACG	ADCYAP1	798	1212	799	1143	954	670
ADCYAP1_AGGCCTCGTTAAGGATCCCG	ADCYAP1	20	110	82	78	67	67
ADCYAP1_CAGCCGCTACCGGAAACAAA	ADCYAP1	392	400	363	563	331	245
ADCYAP1R1_TGCAGTCAGAATGCATGGCA	ADCYAP1R1	227	231	320	304	249	116
ADCYAP1R1_CGAATCTTCAACCCAGACCA	ADCYAP1R1	309	679	467	366	479	295
ADCYAP1R1_ACCAAGGTTCCTCTTACCAA	ADCYAP1R1	38	286	154	128	205	82
ADCYAP1R1_GGTGAGCCGGAACTGCACGG	ADCYAP1R1	64	149	71	44	51	57
ADCYAP1R1_GGTCTCACCGGAAGCGACAA	ADCYAP1R1	55	107	108	232	83	93
ADCYAP1R1_TCTGCTTGGCTCACTCACAG	ADCYAP1R1	201	687	542	919	785	379
ADD1_CATGGCACCAGACCTTCGCC	ADD1	104	243	206	140	98	28
ADD1_GACCAGAGTGAACTCCGAGC	ADD1	87	290	83	234	92	68
ADD1_CTTCATCAACCAGAATGCCA	ADD1	109	228	138	170	196	96
ADD1_CTCCAACTGACACGAGCCCA	ADD1	154	225	195	248	189	95
ADD1_TGTACTTCTCAGGATTCAGC	ADD1	57	122	105	75	134	96
ADD1_CGAATCACCGTCACTAGCAA	ADD1	530	744	654	928	566	388
ADD2_ACTCGGCCATCTATGCAGCG	ADD2	251	649	270	356	319	136
ADD2_GATGCTGGACTGTACTCACC	ADD2	13	25	83	39	146	22
ADD2_TGACATAGGTGTCACTCAGC	ADD2	83	200	167	117	61	62
ADD2_TCAGTCTTTCAGGGAGGAGC	ADD2	139	179	94	117	148	77
ADD2_GAGCGAATTGCAAACCCACC	ADD2	12	183	64	65	122	49
ADD2_AGATAGCTAAGATGCCGCGC	ADD2	92	236	171	130	111	59
ADD3_CTTGTTTGGATGGGCACACC	ADD3	176	245	110	221	288	164
ADD3_AATAGGAGAAGTGGTTGACC	ADD3	17	99	29	11	35	38
ADD3_ATAGGAGAAGTGGTTGACCA	ADD3	127	372	100	240	224	148
ADD3_CCAAGGGTCACTTGAAGAAC	ADD3	252	451	395	635	480	347
ADGB_CATCGTATCAACTCGGCGCA	ADGB	127	163	100	182	170	119
ADGB_TTCCTCTAGGTCCAAGGCCG	ADGB	297	728	390	678	769	551
ADGB_AATTCCCACTCTGGCCAGAG	ADGB	153	695	212	260	398	219
ADGB_TTAGCATCCATGTAGCAGAC	ADGB	346	681	266	476	250	93
ADGB_CTACTTCTAGTCACCAGCAC	ADGB	376	713	487	628	580	267
ADGB_GACAGTCCTCCCATAGAGCC	ADGB	15	49	60	35	163	48
ADH1A_ACAGACTTTCTCTAGAGGCG	ADH1A	94	208	234	282	171	130
ADH1C_ACCTCTTTCCAGAGCGAAGC	ADH1C	28	40	41	40	46	57
ADH1C_AGGTGCTGACGCCGACGAAG	ADH1C	115	176	124	204	136	130
ADH4_TGGACTGTACAACCGCAGGC	ADH4	225	357	219	203	243	195
ADH4_GCCCTGGACTGTACAACCGC	ADH4	319	472	324	736	238	297
ADH4_TTTGCCCTTGACTGTGCAGG	ADH4	114	359	180	194	219	127
ADH4_AGACAGCACAAGTCGAACCA	ADH4	130	400	163	239	480	259
ADH4_GGAGTGACCAACGTCAAACC	ADH4	147	315	181	315	154	111
ADH5_ATCCGTGAACATGGCGAACG	ADH5	115	593	194	313	391	247
ADH5_CTTTACTCCTAGTTGGAGCC	ADH5	32	92	39	52	114	59
ADH6_GCTCTCATTGCAGGAGGCGA	ADH6	45	97	26	111	57	27
ADH6_CATTGGAGTGGATGTCAACA	ADH6	168	335	247	684	309	126
ADH6_TGCTGCAATCAATACTGCCA	ADH6	132	282	236	171	175	181
ADH6_CCAAGATGGTGGGATACAAG	ADH6	223	418	326	670	449	181
ADH6_TCCATACAGGTTGTGGCCAC	ADH6	138	312	218	290	99	89
ADH6_CTGCTTTGCATCTGATGACC	ADH6	98	258	365	551	146	99
ADH7_AGGAACTCCTACAACCACGC	ADH7	126	524	162	183	181	69
ADH7_CATGAACTATGGGACCAGCG	ADH7	153	337	152	258	207	182
ADH7_AGAAATGACAGGCAACAACG	ADH7	355	930	514	925	603	284
ADH7_ATCATGGGCTGTAAGTCAGC	ADH7	65	70	57	95	54	77
ADH7_AACAGCAGCGCCATATCCAG	ADH7	132	214	117	111	177	96
ADH7_AATGCTTGTCGCAACCCAGA	ADH7	41	100	59	81	65	43
ADHFE1_GCCTCAGCAAGTACGCGACC	ADHFE1	51	272	80	115	67	117
ADHFE1_GAATCCATAGCTACTTGCAC	ADHFE1	81	181	135	191	119	65
ADHFE1_TAGGAAATCAGAATGAGGGC	ADHFE1	67	83	19	101	55	78
ADHFE1_TGCCAACTACCTCAGGAACC	ADHFE1	227	532	286	691	191	278
ADHFE1_CCTCCACATGCCTGCCCGAG	ADHFE1	109	159	102	199	126	113
ADHFE1_ATCACACGGCCTGCGTACCA	ADHFE1	160	154	162	252	127	70
ADI1_AAATTTCACGTACTGCCCGC	ADI1	15	105	19	17	17	30
ADI1_CGGTTGTACGCTGTCCACAC	ADI1	180	548	330	500	601	320
ADI1_CGGTGTGGACAGCGTACAAC	ADI1	463	703	320	735	572	272
ADI1_CTTCACGGTGGACGAGAAGG	ADI1	86	102	99	102	104	55
ADI1_CCGCTTCACGGTGGACGAGA	ADI1	173	304	247	372	159	159
ADI1_GATCCGGATCTTCATGGAGA	ADI1	79	276	136	163	86	39
ADIG_GAAGTACCCTTTGATGCCGC	ADIG	49	65	30	31	21	33
ADIG_CTACGCTTCTTACTTAGCCA	ADIG	45	149	103	73	123	51
ADIG_GACACTCCACGGCCAAGAGA	ADIG	50	68	92	229	81	95
ADIG_GGAGCCGCTCAAGTCTGGGA	ADIG	31	17	79	135	20	30
ADIG_GCAAGGGTCTTCCCATACCC	ADIG	112	150	245	208	178	60
ADIG_CAAGGGTCTTCCCATACCCG	ADIG	104	305	255	340	303	234
ADIPOQ_GAAACCACGACTCAAGGGCC	ADIPOQ	65	76	49	145	159	64
ADIPOQ_CCATTATGGCCCGGATGCCC	ADIPOQ	99	179	18	81	144	89
ADIPOQ_TCGGTGAAACCGGAGTACCC	ADIPOQ	144	277	158	172	201	77
ADIPOQ_AACCACTATGATGGCTCCAC	ADIPOQ	102	113	277	224	41	105
ADIPOQ_TAGGCAAAGTAGTACAGCCC	ADIPOQ	134	378	123	212	286	172
ADIPOQ_TGTGCTCCTGCATCTGGAGG	ADIPOQ	200	401	208	544	297	313
ADIPOR1_TCATTGTGGCGCAGTGGGAC	ADIPOR1	146	239	136	282	182	130
ADIPOR1_AATGCCCAGGACACAGACGA	ADIPOR1	273	216	149	221	177	206
ADIPOR1_ATAGACGGTGTGAAAGAGCC	ADIPOR1	26	101	82	74	56	24
ADIPOR1_GCAAGCCCGAAAGGAGGGCA	ADIPOR1	58	104	79	77	63	81
ADIPOR2_CAACTGGATGGTACACGAAG	ADIPOR2	218	560	301	293	324	194
ADIPOR2_CATGATGGGCTTGTAAGAGA	ADIPOR2	110	351	133	231	199	99
ADIPOR2_CTCATGATGTACTACCAGAC	ADIPOR2	335	629	387	619	469	373
ADIPOR2_CAGTCTACTGCCACTCAGAG	ADIPOR2	305	578	433	672	425	264
ADIPOR2_TTGCACTATGTCATCTCGGA	ADIPOR2	144	267	188	233	195	132
ADIPOR2_TTTCGTTTCATGATCGGCGG	ADIPOR2	113	274	111	217	164	97
ADIRF_CCCGAAGCCATGGCAAGCAA	ADIRF	418	919	460	741	436	227
ADIRF_CTTGCAGGACCTGAAGCAAC	ADIRF	389	469	258	378	324	210
ADIRF_ACCTGAAGCAACAGGTGGAG	ADIRF	109	256	128	249	91	87
ADIRF_TCCAGTGTCAGCGGCCGGAG	ADIRF	299	818	317	805	602	512
ADIRF_CATCGACAAGACTGCTAACC	ADIRF	213	438	225	355	192	204
ADK_CGTAGTAATGAGCATCCACA	ADK	112	526	204	406	214	172
ADK_CCCAGAGTCAGTATTAAAGG	ADK	247	458	223	396	386	225
ADK_CGAATCGTGATCTTCACCCA	ADK	193	496	223	440	468	155
ADK_GAATCGTGATCTTCACCCAA	ADK	37	216	86	53	41	18
ADK_TTGCTGCATAGTGGCCAGCA	ADK	344	735	334	364	599	466
ADK_GAAGTCTGGCTTCTCAGGAA	ADK	108	284	119	161	171	113
ADM_CTTCGCAGCCGGGATGAAGC	ADM	65	65	19	69	8	28
ADM_ACCCAGGTACATCAGGGCGA	ADM	51	152	56	82	12	54
ADM_AGCGGTGTCAGCGCCTAGGA	ADM	133	232	88	178	43	120
ADM_GGCCTTCACGTCAGCGAGCC	ADM	80	362	113	177	128	114
ADM_GGCCGAATAAGGGTCTGGGC	ADM	11	26	27	23	23	34
ADM_CTTCTAAGCCACAAGCACAC	ADM	334	552	298	309	162	111
ADM2_ACCCGCGACCCGTCAAACCC	ADM2	259	440	277	608	233	209
ADM2_GGAGAGGCTGACCCATAACA	ADM2	129	279	223	328	324	319
ADM2_CCAAGCCCAGCTCCTGCGAG	ADM2	460	412	328	386	375	193
ADM2_TGGCAACTCATGGGACCGGC	ADM2	124	122	213	218	100	104
ADM2_CCGAGGGACTGGGCTTCAGA	ADM2	141	192	141	210	145	83
ADM5_AGAAGGCGAGGAGCAACAGC	ADM5	52	184	80	131	150	66
ADM5_CCTCGCCTTCTCCGCCCAAG	ADM5	80	237	171	132	201	86
ADM5_AGTATATGATCTCCGCCAGG	ADM5	40	119	47	43	71	20
ADM5_GGCAAACTGAAGCCGAGGAG	ADM5	135	246	98	166	260	81
ADM5_TAGGCAAACTGAAGCCGAGG	ADM5	138	118	51	100	80	66
ADM5_GGTCCAACCTAGTCGCAGCC	ADM5	31	135	63	74	44	19
ADNP_TTGGGAAGACTCGTCAGACC	ADNP	152	359	338	470	413	253
ADNP_ATGCAGAGTGATAGTTGAGG	ADNP	70	43	100	154	156	94
ADNP_GGATGCCTGTGACTGAGAGA	ADNP	64	160	116	134	76	40
ADNP_TGGAGTCAAATCTGTAGGCC	ADNP	272	365	188	315	444	131
ADNP_TGATGGCCTTAAACCTAAGC	ADNP	31	151	72	208	114	81
ADNP2_TGTTTATGGGTCCCACAGGC	ADNP2	199	480	251	363	319	139
ADNP2_ACGGAGCTGTCTGGCCCACA	ADNP2	145	98	180	168	158	81
ADNP2_TACAGGCACAACAGCTGAGG	ADNP2	63	217	97	247	201	199
ADNP2_CAACGTCTACCAGGTCCACA	ADNP2	146	132	131	139	157	113
ADNP2_CGTGTGCACCATTTCTAAAG	ADNP2	485	978	706	933	925	520
ADO_CTGCAGTGTGGCCTTGCGCG	ADO	77	57	137	82	118	80
ADO_CGAGACGGACGGCTTCAGCC	ADO	16	36	42	74	62	9
ADO_TGCATGGACAAGCTAGACGC	ADO	125	111	127	155	148	54
ADO_CATCGTCCGGGTCGTAGGGC	ADO	71	106	53	67	110	87
ADO_GCCGATGACTTCTGGTGCGA	ADO	37	37	25	38	114	14
ADORA1_TCGCCCTGGTCTCTGTGCCC	ADORA1	76	287	139	221	100	76
ADORA1_CAGCGACACGATGAAGCAGA	ADORA1	82	130	97	100	71	60
ADORA1_CAATGTTGATGAGGATGGCG	ADORA1	116	136	148	148	154	99
ADORA1_CGCTGTGGACTCACCGGAGA	ADORA1	340	759	388	626	440	574
ADORA1_GATCAAGTGCGAGTTCGAGA	ADORA1	66	144	111	96	107	32
ADORA1_GCGGAACTTCTGGATGCGGA	ADORA1	60	151	103	123	84	125
ADORA2A_GGTGTACATCACGGTGGAGC	ADORA2A	63	106	149	73	106	41
ADORA2A_GGACGAAGCAGGCAATGAAG	ADORA2A	160	244	209	354	209	145
ADORA2A_TCACCGGAGCGGGATGCGGA	ADORA2A	115	215	168	300	80	31
ADORA2A_ACGGTCCACACTGCAGAAGG	ADORA2A	239	594	229	485	329	284
ADORA2A_CTGGCGGGTGGCCGTTGAGA	ADORA2A	261	478	221	358	435	218
ADORA2A_CATTGGGCCTCCGCTCAGGG	ADORA2A	81	94	88	176	111	65
ADORA2B_GCACGAAGCAGGCGAGGAAG	ADORA2B	348	646	407	501	505	293
ADORA2B_CATCTTCAGCCTTCTGGCCG	ADORA2B	162	415	253	436	435	171
ADORA2B_TCAATCCGATGCCAAAGGCA	ADORA2B	142	308	85	274	220	190
ADORA2B_TGGAGTCAATCCGATGCCAA	ADORA2B	134	192	180	222	185	126
ADORA2B_TGGCTGCATGGATCTCCCGC	ADORA2B	184	195	249	213	196	87
ADORA2B_ATGCACAGGTAACCAGCACA	ADORA2B	138	393	149	313	322	208
ADORA3_AGACTATGACTCACCTGGAG	ADORA3	174	430	163	387	300	133
ADORA3_TATGTCCTGCCTGACCAAAG	ADORA3	87	210	148	135	167	74
ADORA3_AGAATGCACCCAGGGAGCCC	ADORA3	86	151	151	168	123	78
ADORA3_ATGGCGCACATGACAACCAG	ADORA3	131	350	195	275	248	243
ADORA3_CAAGTATCGGTCCACAGCGA	ADORA3	189	453	270	368	437	289
ADORA3_AGGACCCATTGAGCAGAAGG	ADORA3	85	183	126	147	143	111
ADPGK_TCCAAGGCCTACAGTTCGAA	ADPGK	148	400	269	324	254	83
ADPGK_GGTAGACCAGCGTGTGGAAA	ADPGK	126	309	77	163	106	74
ADPGK_TAGGTGAACTGGAATACCAG	ADPGK	121	277	197	172	246	182
ADPGK_TTCTCTCACGACCTCTCCAA	ADPGK	105	320	100	289	147	155
ADPGK_CTGGACCGCAAAGAAGAACC	ADPGK	203	361	388	564	397	385
ADPGK_CTTGGCCTTAGTCCTGGGAA	ADPGK	352	694	272	349	332	208
ADPRH_GAGTGCAGCTGGAGATGCCC	ADPRH	54	61	19	38	10	22
ADPRH_ATGCCCTAGACGTGGGAAGG	ADPRH	97	215	119	393	111	94
ADPRH_TTGTGCACCGAGGCACCACC	ADPRH	104	254	55	50	65	30
ADPRH_ATCCAAGTGAGCATCGAGAG	ADPRH	86	190	144	241	199	53
ADPRH_AGTCTTTCGGTGTGAAGGAG	ADPRH	164	390	235	269	247	171
ADPRH_CCCTAGCTGTCTCTTCCAGC	ADPRH	33	22	75	148	91	45
ADPRHL1_GGCCTGGACCTCGTTCCCAA	ADPRHL1	100	81	122	184	95	34
ADPRHL1_TCCTTGCAGCAGGAAACAGC	ADPRHL1	139	297	151	206	207	194
ADPRHL1_AAGACCATCCGGCACACGGC	ADPRHL1	105	205	130	142	73	38
ADPRHL1_GACCCTCATCGAGGTCAGCG	ADPRHL1	132	250	104	94	231	158
ADPRHL1_ACGGTGTGTGCCAGGCGAGA	ADPRHL1	191	431	325	302	331	226
ADPRHL1_CATGCACATCGCAACCGCCG	ADPRHL1	375	471	328	426	277	270
ADPRHL2_CTCGGAAGCGCGAGAGGGAG	ADPRHL2	253	331	143	145	256	138
ADPRHL2_AGCCAAGGAGGCCTTTGACG	ADPRHL2	145	408	43	322	185	63
ADPRHL2_AGGAGCCTTTCCCGTTAAAC	ADPRHL2	148	353	159	533	281	187
ADPRHL2_TGTCAGCTGGGCCGAGAGCC	ADPRHL2	127	290	185	165	241	133
ADPRHL2_TAGACCAGGCATCGGTGACC	ADPRHL2	99	143	22	148	18	39
ADPRHL2_GGAGGCTATTGAAGGCAGAA	ADPRHL2	69	224	117	311	112	79
ADPRM_TACAGGGTGCCATTGAAGAC	ADPRM	72	238	181	337	379	127
ADPRM_CCAAGCTGAAGGACACAACA	ADPRM	386	791	488	585	651	1076
ADPRM_GGCTGAATCCTCCATTAAAC	ADPRM	294	571	229	406	263	267
ADPRM_TCAGCCAAGAACAGCTAAAC	ADPRM	571	822	472	854	576	374
ADPRM_CGTCCGGGTAAATGGGAAGA	ADPRM	202	466	337	511	298	131
ADPRM_TAACTCCTTCTAGGTTGACG	ADPRM	37	89	113	178	50	41
ADRA1A_AACAGTCGTGGACGGGAAGC	ADRA1A	93	311	154	94	150	25
ADRA1A_TCTGAACCCTTTCTCCACGG	ADRA1A	96	374	271	340	152	118
ADRA1A_AGGTCTCTCTTGATCCCACG	ADRA1A	55	106	196	152	125	87
ADRA1A_TCTGCACTAGGCTGCGGGAG	ADRA1A	334	371	291	269	385	259
ADRA1A_GGGTCCAATGGATATGACCA	ADRA1A	73	161	182	146	197	142
ADRA1A_ACCTCGAAGATGGCGGAGAA	ADRA1A	187	212	218	258	312	153
ADRA1B_GGACGGTGAAGCTCAACAGC	ADRA1B	203	211	104	150	216	69
ADRA1B_ATCCCACGCTGGTCACCCGG	ADRA1B	154	191	131	184	175	63
ADRA1B_GACACTGAGCAGCGCCAAGA	ADRA1B	157	274	175	201	125	95
ADRA1B_GCCGGCACCCAACGATGACA	ADRA1B	169	329	148	601	300	183
ADRA1B_ACCTTGAACACGGCGTCGGG	ADRA1B	73	123	0	18	101	18
ADRA1B_GGGAAGGCGCACAGCTCGAC	ADRA1B	126	68	31	113	105	55
ADRA1D_CCTAGGCGTCCCACACGAGG	ADRA1D	145	72	109	239	164	100
ADRA1D_TCGCACAAGATCCGCGCCGG	ADRA1D	106	151	154	172	70	58
ADRA1D_TGTCGCACAAGATCCGCGCC	ADRA1D	130	276	129	242	176	145
ADRA1D_GGGCCCTACGGACACCACCA	ADRA1D	92	66	146	192	227	74
ADRA1D_CCCATACGTCGCAGAAGGCG	ADRA1D	88	221	165	187	141	55
ADRA1D_TTTCATCGTGAACCTGGCCG	ADRA1D	140	164	182	275	142	163
ADRA2A_GACGAGCACGTTGCCGAACA	ADRA2A	127	182	167	252	199	123
ADRA2A_CCGCTACTGGTCCATCACAC	ADRA2A	502	972	725	854	417	217
ADRA2A_TGGTCGTTGATCTCGCAGCG	ADRA2A	428	765	436	630	530	208
ADRA2A_GCGAGATCAACGACCAGAAG	ADRA2A	374	490	329	540	463	466
ADRA2A_TTTGAAGAGCGTGCGTGGCA	ADRA2A	154	257	220	216	257	167
ADRA2A_AGAGGATCTTCTTGAAGGCG	ADRA2A	139	285	189	235	242	148
ADRA2B_GGATCCTCCGGAAGGCACGG	ADRA2B	87	194	109	308	146	97
ADRA2B_CCTCCTGGTTGAGCTTGCAC	ADRA2B	117	249	284	238	25	78
ADRA2B_CCAGTGCAAGCTCAACCAGG	ADRA2B	292	409	396	670	496	374
ADRA2B_TGATGCACTTGATGCGGCGC	ADRA2B	126	102	161	164	132	26
ADRA2B_GATGCACTTGATGCGGCGCG	ADRA2B	23	101	46	66	27	27
ADRA2B_AGCGGCTGGTCAACACAGCC	ADRA2B	23	57	40	40	69	31
ADRA2C_CGTAGCTCGCGGGAGGACCA	ADRA2C	99	118	128	129	210	102
ADRA2C_GATGAGCCACACGGCCACGA	ADRA2C	35	74	36	53	64	64
ADRA2C_GGTAGAGCGAGACCAGCGGC	ADRA2C	12	25	28	21	22	34
ADRA2C_TCGAGTTCTTCCTGTCGCGC	ADRA2C	120	338	164	273	222	95
ADRA2C_CATCTACACGGTCTTCAACC	ADRA2C	60	113	49	70	50	51
ADRA2C_AGCACATCCTCTTCCGACGG	ADRA2C	195	614	177	272	297	86
ADRB1_AGAAGGAGCCGTACTCCCAG	ADRB1	96	97	99	276	139	73
ADRB1_GGTCCACAGCTCGCAGAAGA	ADRB1	280	342	221	183	297	156
ADRB1_CAGCAGGCTCTGGTAGCGGA	ADRB1	73	166	93	146	72	38
ADRB1_ACGAAGGCCATGATGCACAG	ADRB1	455	579	687	771	499	255
ADRB1_ACACGAAGGCCATGATGCAC	ADRB1	59	202	160	374	204	102
ADRB1_ACTGCTCTGCTGCGCGCGCA	ADRB1	45	89	44	31	33	16
ADRB2_CAGACGCTCGAACTTGGCAA	ADRB2	287	228	281	329	251	136
ADRB2_GCCCATGACCAGATCAGCAC	ADRB2	205	501	308	398	413	266
ADRB2_TGCTGACCAAGAATAAGGCC	ADRB2	268	303	400	432	244	251
ADRB2_ACACCATCAGAATGATCACC	ADRB2	37	70	47	71	142	32
ADRB2_TACTCCAGCAACGGCAACAC	ADRB2	252	412	482	784	712	355
ADRB2_GAGTGGATATCACGTGGAAC	ADRB2	96	365	100	142	109	110
ADRB3_GGCTTTGCCAACGGCTCGAC	ADRB3	53	129	107	183	75	114
ADRB3_GGCCGCAGCGGCACAGAAGA	ADRB3	131	294	144	171	228	333
ADRB3_ACGAAGAGCATCACGAGAAG	ADRB3	295	355	230	422	242	231
ADRB3_TTGCGCCCATCATGAGCCAG	ADRB3	115	325	161	272	197	141
ADRBK1_CGTGAGCTACCTGATGGCCA	ADRBK1	544	1768	526	690	617	521
ADRBK1_TCTCAAAGGTCACCTCGCCC	ADRBK1	114	482	148	395	119	97
ADRBK1_CTCCTCATAGAATTCCACCA	ADRBK1	408	1082	349	803	572	418
ADRBK1_GAAGTACGAGAAGCTGGAGA	ADRBK1	87	164	82	215	195	76
ADRBK1_TGGCACTCTTCGAGAAGGGC	ADRBK1	88	142	166	217	276	208
ADRBK1_GGGTGCCGGAAGGCTGACAC	ADRBK1	118	133	44	111	35	91
ADRBK2_TTTGTCGACTTCTGCAAAGG	ADRBK2	188	505	247	316	276	176
ADRBK2_ACACGGTGTGTTCTCTGAGA	ADRBK2	58	158	77	158	125	109
ADRBK2_CTCCCGAGGTGCTGCAGAAG	ADRBK2	357	727	414	630	709	360
ADRBK2_GCTGAAGCAAGCCCTCCAAA	ADRBK2	83	191	135	174	159	115
ADRBK2_AAGCAACTTGGCCACGAAGA	ADRBK2	185	493	157	297	148	100
ADRBK2_GCACGGGTACATGCTGAAAC	ADRBK2	433	777	658	788	772	402
ADRM1_GGACAGGACGTCCGGGAACG	ADRM1	38	97	102	318	48	83
ADRM1_TGACGACTGTGAGTTCAAGC	ADRM1	100	229	136	245	61	62
ADRM1_TTCGTGGCCGCTGCTTCCGC	ADRM1	173	313	166	208	207	87
ADRM1_ATGCAGCTCATCGGACCAGC	ADRM1	29	64	59	113	140	100
ADRM1_CCCAGTAAGCTGGCCAGGCC	ADRM1	180	297	186	261	172	111
ADRM1_CCACGATGAACGTACCAGCC	ADRM1	217	370	153	232	202	171
ADSL_TGCCTCCCGCTATGCCAGCC	ADSL	86	47	81	181	162	161
ADSL_GGAGAACATCGACTTCAAGA	ADSL	108	211	133	167	75	49
ADSL_GAAACCTAATGTGGGTAGAC	ADSL	35	149	137	76	174	40
ADSL_CCTGGCAAACCTCAAGGAGA	ADSL	75	166	83	44	76	22
ADSL_GCAGCAACGTTCTGAACGCA	ADSL	159	491	296	514	328	180
ADSL_TAGACGGATCTGTTTGGCCG	ADSL	100	301	149	104	181	148
ADSS_CCTTTCTAGGACTAGAAGGC	ADSS	15	66	10	42	34	13
ADSSL1_GGACCCGAGCCTCCAACGAC	ADSSL1	49	137	207	134	175	131
ADSSL1_AACTAGGGTGACGCTGGGAG	ADSSL1	84	163	92	184	237	64
ADSSL1_CTTGGTGTTGATGATGCCGC	ADSSL1	20	94	65	160	59	40
ADSSL1_CTGTCTCTCATGCAGGCAAC	ADSSL1	77	200	49	176	236	136
ADSSL1_CAGTGGGAAACGTACCAAGG	ADSSL1	357	391	240	350	277	239
ADSSL1_CCTGAAGTCCGTCGACAGCC	ADSSL1	207	305	187	203	306	109
ADTRP_GGCAAACACAGGATACACCC	ADTRP	42	117	107	129	51	55
ADTRP_CTATGGCTCTACTTTGAGAC	ADTRP	163	460	239	480	240	178
ADTRP_CCAGCATTGCTTACATCAGC	ADTRP	172	350	201	410	344	130
ADTRP_TTGCATGATTCAGCCACACG	ADTRP	288	366	338	386	589	323
ADTRP_CCAGCCAGGAAGCTTTAGGC	ADTRP	114	164	95	135	62	133
ADTRP_GGGTTTGACATCTACCAGCC	ADTRP	43	27	5	40	63	51
AEBP1_GCAAGCCAGGGAAGCGGCCA	AEBP1	34	117	91	252	84	34
AEBP1_GGTGCTCCCGTGCCTCCACA	AEBP1	17	6	2	6	14	4
AEBP1_ACTACAATGACCAGATCGAG	AEBP1	36	224	166	265	127	110
AEBP1_TTCGGCGCCAGAAGCAACCC	AEBP1	220	432	365	294	151	161
AEBP1_CGACAAGTGGGCAGTGGAGA	AEBP1	138	310	267	510	311	299
AEBP1_CGGCCGGCTCAACATGCAGG	AEBP1	303	285	183	406	216	115
AEBP2_GGCCGCCGCTATCACCGACA	AEBP2	368	524	182	336	178	236
AEBP2_GGAGAGTAGCGCCGAGAGCC	AEBP2	98	214	135	126	44	85
AEBP2_GAGACCCGCTCGTTGAGCCC	AEBP2	49	16	47	16	10	18
AEBP2_TGCTGGAGTTGAACGCCCAC	AEBP2	136	204	105	158	94	114
AEBP2_ATACATGTAGATGGTCAGCG	AEBP2	64	179	195	356	288	162
AEBP2_TGCCGCAGAAGAGGTTGAAG	AEBP2	435	637	487	460	409	265
AEN_CCTCACCATCCCAAATGCCA	AEN	216	361	181	290	151	114
AEN_CCAAGGATGTGCTTCGGAAG	AEN	491	914	628	632	881	422
AEN_GGTGGACATACTTGAGCGCC	AEN	5	23	62	41	10	3
AEN_CCAAACTTCCTCAGCGAGCC	AEN	276	553	236	467	390	122
AEN_AGCCATGGAGCTCTACCGGC	AEN	43	150	51	83	41	16
AEN_TCAGGCACAATCCTACACAA	AEN	484	941	499	712	713	623
AES_GAAGACAAGAACGGGCACGA	AES	112	308	192	146	133	94
AES_GATAGAGTTCAGCTCGGGAG	AES	39	52	38	54	9	31
AES_CCTCTTGGGAGAGGTAGGGC	AES	32	39	82	56	66	34
AES_GCTGAACGGGATTTGTGCCC	AES	21	28	4	7	18	18
AES_CGTCCAGGTCGTGCCACAGC	AES	317	593	467	434	414	414
AES_CACGACCTGGACGCGTGCCA	AES	166	497	278	379	378	155
AFAP1_AGTTCCAAATCAGAGGCCAA	AFAP1	107	117	132	126	109	125
AFAP1_GGAGGACACTCTGAATCCAC	AFAP1	59	153	73	60	86	49
[truncated: 89,323 more rows]

## Sheet: HeLa VE821
Supplemental Table 2: CRISPR screens read counts
HeLa VE821
GENE_sgRNA	GENE	HELA_T18A_ATRI	HELA_T18A_DMSO	HELA_T18B_ATRI	HELA_T18B_DMSO	HELA_T18C_ATRI	HELA_T18C_DMSO
A1BG_CACCTTCGAGCTGCTGCGCG	A1BG	170	192	524	402	119	323
A1BG_AAGAGCGCCTCGGTCCCAGC	A1BG	83	64	118	133	53	85
A1BG_TGGACTTCCAGCTACGGCGC	A1BG	145	211	436	312	362	235
A1BG_CACTGGCGCCATCGAGAGCC	A1BG	116	78	183	123	168	258
A1BG_GCTCGGGCTTGTCCACAGGA	A1BG	118	140	284	526	269	375
A1BG_CAAGAGAAAGACCACGAGCA	A1BG	491	531	343	572	549	445
A1CF_CGTGGCTATTTGGCATACAC	A1CF	219	150	987	1133	609	655
A1CF_GGTATACTCTCCTTGCAGCA	A1CF	164	111	130	250	54	111
A1CF_GACATGGTATTGCAGTAGAC	A1CF	260	219	261	240	226	283
A1CF_GAGTCATCGAGCAGCTGCCA	A1CF	7	13	74	51	87	33
A1CF_GGTGCAGCATCCCAACCAGG	A1CF	236	169	71	144	55	132
A1CF_CCAAGCTATATCCTGTGCGC	A1CF	82	147	390	921	506	343
A2M_AATGCTACCACGGATGAGCA	A2M	95	148	467	371	531	265
A2M_GGGAATTCCCTTCTTTGGGC	A2M	45	66	21	45	26	26
A2M_CCTTCTTAGCTAAACAGCCA	A2M	148	104	387	245	937	297
A2M_AGTGACGCTTCCGACTGCCA	A2M	63	84	69	127	27	85
A2M_CTTCCAGGGCTCCTACAAGG	A2M	284	292	324	248	566	427
A2M_CAGTGGTCTCAGTGTGGAGC	A2M	268	205	317	138	248	496
A2ML1_TCACGGAAGTTCTTCTGCAA	A2ML1	148	114	400	101	421	204
A2ML1_CAAACAAACCTTCTGAACGG	A2ML1	193	135	500	235	763	423
A2ML1_TGACTCTTACCTTGCTGCCC	A2ML1	42	16	121	41	60	122
A2ML1_GCTTACCTGTAGTTCCACCA	A2ML1	304	303	603	474	244	334
A2ML1_TGTAGACCTGTCCTTCCAAC	A2ML1	96	139	404	209	150	120
A2ML1_GCCGAAGTTTAAGGTGGAAG	A2ML1	168	181	579	752	426	629
A4GALT_CTGGAGGCGTCGGAGAGCAC	A4GALT	122	119	400	435	127	441
A4GALT_CTGATGAAAGGGCTTCCGGG	A4GALT	106	109	294	306	286	332
A4GALT_CTTGAAGCCGATGATGAACA	A4GALT	363	296	264	348	515	527
A4GNT_ACCTGATTAAAGGCCCAGAG	A4GNT	193	321	461	466	539	531
A4GNT_AAGGCCCTGAGTTGATGACA	A4GNT	124	96	98	171	211	154
A4GNT_CAGCTCGGATGCATCCCGCC	A4GNT	20	107	54	187	129	54
AAAS_GGCCCACATGGCACTTACCA	AAAS	64	13	112	99	102	108
AAAS_CTGGTAACAGGTGTATGCCC	AAAS	63	12	129	84	113	103
AAAS_ACGCCACATTTCGCTGCAGC	AAAS	73	102	347	390	605	409
AAAS_TCCGTGTGTATAATGCCAGC	AAAS	59	46	224	269	136	358
AAAS_GGCCCATCGACAGAGTGCCA	AAAS	24	0	168	136	0	52
AAAS_TCCTGTCCTACAACTGACAA	AAAS	161	158	455	496	194	272
AACS_GCAGATGGACCGCTTCCGGG	AACS	1	37	355	174	219	325
AACS_TAGGTTGTGGACACATCGAA	AACS	155	94	321	195	200	190
AACS_TCCCTTCTGCCATCGTGGGA	AACS	55	36	0	113	93	94
AACS_TGGCAAAGAGCACAACCACA	AACS	396	253	372	340	291	636
AACS_TTCTTCAAGTCTGGTAGGCC	AACS	331	206	363	373	78	229
AACS_CATGCACTTGGGTGCGCCCG	AACS	146	212	224	126	401	292
AADAC_AAGAAGCGGGACGTTCACCA	AADAC	13	16	155	150	143	111
AADAC_TCCTCAACGTTATCTGGGAG	AADAC	125	129	658	453	615	539
AADAC_TTTACATCCATGGTGGAGGC	AADAC	87	111	232	280	77	56
AADACL2_AGCAACAGCGGTCACTCAAC	AADACL2	117	141	188	196	141	169
AADACL2_AACAGATGTCTTGACTCCAG	AADACL2	130	136	44	34	142	144
AADACL2_CTGAGAATCATTGGCCAACA	AADACL2	663	605	1282	1140	986	913
AADACL3_TCACAGGGATTGTCCCAAAG	AADACL3	460	578	946	938	746	725
AADACL3_CCTGGCATCGTGTACTACCA	AADACL3	332	213	309	386	327	292
AADACL3_CGTGTACTACCACGGTGGCG	AADACL3	303	337	535	602	920	1027
AADACL3_TCACCCAACTGCCAGAACCA	AADACL3	212	327	543	714	644	704
AADACL3_CATGATGACCTCTTGCCAGG	AADACL3	203	173	445	109	312	250
AADACL3_ACCTGGGAGTGCCCGTGACC	AADACL3	120	216	386	339	85	242
AADACL4_GCCAAGAGTAGCACTAGCCA	AADACL4	141	188	255	357	375	397
AADACL4_CAGGATGCTGCAAGGTAGCA	AADACL4	354	348	130	547	405	389
AADACL4_TAGAAGATGATGCCTCGCCG	AADACL4	83	53	196	58	115	206
AADACL4_CGAGGCATCATCTTCTACCA	AADACL4	473	447	609	889	550	678
AADACL4_CCCGGGCCAGATAATTGCAC	AADACL4	300	199	163	427	217	214
AADACL4_TACACAAGTGCCGTTCAAGA	AADACL4	257	250	749	756	344	172
AADAT_TACTGGCAGCTGCAGACAAG	AADAT	176	213	522	471	351	389
AADAT_CCCACCCAGTCAAGGACAAA	AADAT	553	682	1060	1163	1522	969
AADAT_ATTTGGTAAGCCACCAGCCA	AADAT	266	168	276	151	252	210
AADAT_CCGGACCATGAGTGAGAAAC	AADAT	440	501	1262	834	1078	1020
AADAT_TCCGGACCATGAGTGAGAAA	AADAT	283	236	521	501	385	342
AAED1_CACCCGCACGAACACCACCA	AAED1	571	512	518	1134	430	962
AAED1_GCACGAACACCACCACGGCG	AAED1	472	383	683	580	444	680
AAED1_TCCCGGAACAGCGCGCCGAA	AAED1	313	305	310	440	179	646
AAGAB_GCCAGTCTTACCACTGGAGG	AAGAB	46	54	54	99	71	4
AAGAB_GAATTAGCCAGTCTTACCAC	AAGAB	92	70	121	112	45	44
AAGAB_TACCCACAATGCTATCAACC	AAGAB	201	258	276	188	411	282
AAGAB_AGCAGATCCCTGTCACCCAG	AAGAB	27	53	288	150	163	38
AAGAB_CTGGTCTCCTGAGAAGACGG	AAGAB	60	77	177	84	258	127
AAGAB_GCAGCTGGTGACTAACGCAC	AAGAB	46	69	77	83	221	95
AAK1_GCAGGATCCAGCAATCAGCC	AAK1	207	150	138	125	197	116
AAK1_TCCAGCCAGCGCTGACACCC	AAK1	30	15	299	155	98	74
AAK1_TGGCGCTTCCAAAGTCACAC	AAK1	169	107	186	431	489	483
AAK1_TCTGTACCTTCAGGTCCCGG	AAK1	45	11	71	100	271	136
AAK1_TTTCTGGTGAGGACAAGCAA	AAK1	133	130	123	211	76	87
AAK1_TTCCGATGTAGCCACTGCCC	AAK1	33	38	17	103	33	102
AAMDC_GGACTGCAAAGTATGGCCAG	AAMDC	9	41	43	14	0	39
AAMDC_ACTTGGGATTGGAGAGAAAC	AAMDC	218	201	250	260	251	442
AAMDC_CAGACTCTTGTGATTGGCCG	AAMDC	577	461	960	648	1100	870
AAMDC_TATAATGCCTTGGTTGCCCA	AAMDC	41	65	11	51	37	78
AAMDC_TAATGCCTTGGTTGCCCAAG	AAMDC	79	73	102	48	192	151
AAMDC_CACGCATTTCTTTACAGACC	AAMDC	329	299	966	1068	478	585
AAMP_ATCCTGGTTGGCAGCAACAC	AAMP	37	28	45	2	29	17
AAMP_CGTCAGCTGTGCCCGCCAAC	AAMP	734	738	1112	1766	1112	1491
AAMP_GGAGGTCTGGTCCTTTGAAG	AAMP	4	0	0	0	11	80
AAMP_CCAATACCTTGGCAGTGACC	AAMP	77	83	24	17	250	127
AAMP_CCTACCTGAGTGCAATGCAA	AAMP	1	10	0	39	0	0
AAMP_AGAACTTGATCCCGGTCCGC	AAMP	1	1	62	45	47	97
AANAT_GGAAGTGTCCTCCTAAGCCA	AANAT	153	202	386	295	209	271
AANAT_GGCAGCGAAACTCACTGGCA	AANAT	248	189	37	147	228	358
AANAT_CGGATCTCATCCAGGTACAG	AANAT	330	279	890	727	548	368
AANAT_TCCCTGGGCTGGTTCGAGGA	AANAT	253	253	349	257	324	472
AANAT_GCTCATGTGCGAGGACGCGC	AANAT	43	48	365	283	201	237
AANAT_GAGGTTCAGCTTCCACGCCG	AANAT	340	532	840	320	322	219
AAR2_TTCCTTAGCCTGCACCAGCG	AAR2	249	173	102	413	338	555
AAR2_TCCTTAGCCTGCACCAGCGG	AAR2	141	163	170	181	469	158
AAR2_GGGCTTCATCTCTGGTAGCC	AAR2	165	124	194	161	162	275
AAR2_GCCCACGCAGATGTTCCCAG	AAR2	173	208	51	254	192	203
AAR2_GGAACCTGAGGACTGTGCCC	AAR2	0	7	12	3	16	34
AAR2_GCTCCCTGAGGGCATCGAGA	AAR2	178	253	523	133	336	76
AARD_AAGTCGCACGCGGGACGAGG	AARD	67	45	251	62	45	0
AARD_AAGAAGTCGCACGCGGGACG	AARD	124	217	543	457	330	311
AARD_GAGCACGGACATCCAGGAGG	AARD	72	63	32	122	107	219
AARD_TGCTGGAGGACCTCAGACGA	AARD	287	173	672	452	498	429
AARD_GATCTCGAGGCGCGTGCAGG	AARD	28	66	133	227	205	168
AARS_TGGACTGATTGCTGAAGAGA	AARS	64	63	65	18	90	37
AARS_GAGGGCGTCGCATCCTGGAC	AARS	119	107	124	271	159	297
AARS_CACGCCCTGTGTTGTCAGGC	AARS	1	1	10	0	15	17
AARS_AGGGATGGGCCTGGAACGAC	AARS	0	0	0	16	36	0
AARS_CGCCGCACATCTTGTCAACC	AARS	336	287	449	359	295	629
AARS_TGACCTGGACGATGTGGGCA	AARS	0	19	0	0	0	0
AARS2_ACCTGTAGTGGTGGAGACAC	AARS2	0	2	0	15	41	3
AARS2_CCTACTCGGCCCAAGTAAGG	AARS2	49	44	85	77	233	118
AARS2_TTCCTGTGTCCACATGCCGC	AARS2	33	25	28	0	71	124
AARS2_TCTCAGTACAGGGCCCACAA	AARS2	91	104	295	216	109	73
AARS2_CGTGGATCCACGAAGCGAGA	AARS2	35	32	45	104	4	113
AARS2_TTCGGGACCGCCATGGCCAC	AARS2	0	0	0	0	0	2
AARSD1_TGTCCTTTGTTGTAGGAAGG	AARSD1	281	299	491	329	264	463
AARSD1_CATGATCATCAGGCAAACCC	AARSD1	312	383	789	506	266	415
AARSD1_ATTTCGGAGTGCGATTGAGC	AARSD1	119	121	113	154	169	146
AARSD1_AATCTACCCGGACCAGAACC	AARSD1	164	192	411	113	282	160
AARSD1_CTGCAGACTGAAGGGAGCAA	AARSD1	213	158	851	974	416	818
AARSD1_GCGTGACAGTTATGCCCGAG	AARSD1	233	291	354	623	789	477
AASDH_CTCTGATGGTGAGGTACACG	AASDH	478	396	431	529	444	448
AASDH_ATGTGTAGATGCTTCACCGC	AASDH	138	134	129	70	115	135
AASDH_TGCTGAAGAGCTTCAGCAAG	AASDH	127	132	118	286	251	232
AASDH_ATGGAAACGCTTCACCACCA	AASDH	252	222	323	358	101	208
AASDH_CGATAGGTACATAAGCAGCC	AASDH	181	48	146	387	101	357
AASDH_AGGTGTAGTAAACTGGAAGC	AASDH	203	171	41	316	271	370
AASDHPPT_AGTGCGATCGATTCAGCCCG	AASDHPPT	0	0	55	0	0	11
AASDHPPT_CGTCCCGGGCAAAGACGAAC	AASDHPPT	134	213	192	179	137	133
AASDHPPT_CCGGGACGCTAAGGCAGCCA	AASDHPPT	0	0	41	13	0	2
AASDHPPT_TAAGGATGAGTGGACTCAGC	AASDHPPT	5	7	0	13	0	15
AASS_CACCTATCTGCTCGATGGAA	AASS	170	165	442	674	156	472
AASS_GCTAACATGTGATCCAGACC	AASS	67	97	147	210	69	315
AASS_ATTGCACCCTCTTGTGGCCA	AASS	66	161	175	312	138	287
AASS_AGTCACTTTCAATGGGCACC	AASS	63	111	149	168	306	130
AASS_GGGCAGCCTTCCACACCAGC	AASS	132	122	285	223	86	74
AASS_TGTGTTGGCCGTCCGGAGGG	AASS	378	311	339	312	475	265
AATF_ACTGTTCCAGTTGCAGCGCC	AATF	70	44	53	136	0	136
AATF_CCCTCTTGGACACGGACAAA	AATF	541	572	658	776	765	736
AATF_GATGACGCGGAAGACTCCCA	AATF	131	67	51	34	1	0
AATF_GGACAAAGCCCAATGCGGGA	AATF	34	27	58	23	120	57
AATF_ATGGCACGATAAGACCAAAC	AATF	414	234	291	346	1107	542
AATF_CACCCTCCCGACGAAGGCCA	AATF	113	117	280	193	417	265
AATK_ATGAAGGTGCAGGACGCCAC	AATK	35	34	128	58	97	68
AATK_GGCAGAACTCCATCACCAGC	AATK	42	6	192	54	43	133
AATK_CGATTTCCTTCAGGTACAGG	AATK	153	230	276	166	81	99
AATK_GGACGAGTACGCAGCCGACC	AATK	69	92	635	354	38	120
AATK_GACGATGACGGCGAAGAGCC	AATK	10	23	8	20	0	0
AATK_TTCAGCTCGCACTTCGACCC	AATK	116	120	415	571	518	643
ABAT_TTCAGGGTGGCAGCACGCAA	ABAT	162	244	613	480	444	379
ABAT_TGATGAAGACGGAAGTCCCA	ABAT	75	24	62	91	58	31
ABAT_GGTTGCCGTCCACATCAACC	ABAT	208	127	223	329	121	284
ABAT_GGATGAGTTTCAGCAGGGCG	ABAT	216	388	422	400	166	190
ABAT_TCCAGAACTCACCGAGAGCA	ABAT	225	193	504	347	671	599
ABAT_CGCAGGCCATGGTGATGAGC	ABAT	430	462	484	539	282	1058
ABCA1_AGACAATACGAGACACAGCC	ABCA1	261	295	212	278	222	296
ABCA1_TCCCTTCCCGAGCAAGGAGC	ABCA1	62	68	191	123	38	166
ABCA1_GCGAGTACTTCGTTCCAACA	ABCA1	354	441	355	499	1024	1037
ABCA1_GGCTGATGTCATTCTCCACA	ABCA1	55	102	313	409	343	424
ABCA1_GCCTCCGAGCATCTGAGAAC	ABCA1	232	236	300	538	577	529
ABCA1_GAGTCGGGTAACGGAAACAG	ABCA1	122	153	297	201	436	310
ABCA10_GACACTTCAGTGAATGCACG	ABCA10	114	119	99	245	65	228
ABCA10_CAGCATAATTCCTTATGCCC	ABCA10	121	70	209	179	387	242
ABCA10_CTACTTTATGCTCCTTCAGG	ABCA10	94	177	357	252	419	296
ABCA10_ATACTTGGGCATAATGGAGC	ABCA10	203	265	409	349	470	507
ABCA10_AAGGAGCACTCTGAATACAC	ABCA10	189	199	89	163	105	132
ABCA12_GACATCATTAACATGCCCGC	ABCA12	106	104	50	25	84	83
ABCA12_AACCGAATGAACACACCACA	ABCA12	202	103	285	330	407	263
ABCA12_TGCATCTTCTAGTTTGGGAG	ABCA12	434	545	716	701	581	621
ABCA12_CTCAGCTCTATTATCAGGGA	ABCA12	259	331	876	612	453	343
ABCA12_AGTTTGGCCAGAGGTTCACC	ABCA12	109	88	73	115	12	74
ABCA12_GCACCCAAGTTCCAGAAAGA	ABCA12	255	404	504	529	659	788
ABCA13_AGAGCCAATTCTTCCACAGC	ABCA13	362	400	420	340	347	621
ABCA13_AGCCATGATCATGTGGAAGA	ABCA13	386	376	318	483	448	339
ABCA13_CTGGCTGCGAGTCTACCAAC	ABCA13	272	265	955	585	976	504
ABCA13_TCAGAAGACACTCACAGGCA	ABCA13	484	548	1484	1268	1049	963
ABCA13_ATCTCTTCAGTGCCGGCCAC	ABCA13	18	42	73	73	0	4
ABCA13_TGGTCGTTTCTCTGAGAAGG	ABCA13	272	259	397	563	303	480
ABCA2_TTACCTCGGGCGGGTCCACA	ABCA2	89	80	172	235	118	183
ABCA2_CACGCAGCTGCTTGAGCGCC	ABCA2	69	156	146	585	59	247
ABCA2_GGCGCCGCTGTGTAGAAGGC	ABCA2	20	0	216	59	136	181
ABCA2_CCCACCATCTCCGTGAAGGA	ABCA2	251	220	498	443	195	359
ABCA2_GACGCTCAAACGCCGGAGCC	ABCA2	129	97	0	10	19	13
ABCA2_CCGCGATTCCGAGCAGCCAG	ABCA2	408	301	170	619	308	476
ABCA3_TGAAGGAGGCGGCGATGAGG	ABCA3	130	81	418	223	273	258
ABCA3_CGTGCAGCATGCTGTGGACC	ABCA3	106	87	332	613	490	345
ABCA3_CCCTAACCGAGCTTCTCACC	ABCA3	237	229	383	148	173	309
ABCA3_ACGTCTCACCGCCAGCGGCA	ABCA3	195	248	455	335	174	137
ABCA3_CCGTCACTGAGACAGTGCGC	ABCA3	26	49	156	207	117	207
ABCA3_GATGGCTGTGCTCAGGCAGC	ABCA3	29	28	65	0	83	43
ABCA4_CTCGGGTGCTCTCCTTCAAC	ABCA4	630	600	1114	800	329	441
ABCA4_AGACACTCTGTATGCCAACG	ABCA4	368	386	574	765	351	574
ABCA4_GGTAGACCACTGAGTCAGAC	ABCA4	60	53	0	107	0	33
ABCA4_TCTCTCCGGGTGAGTCCGGA	ABCA4	49	24	46	67	75	144
ABCA4_GAATGCTGCCGTGGCTCCAG	ABCA4	14	19	49	48	23	148
ABCA4_AGAACTGGACCCTGCGGAAA	ABCA4	261	355	800	728	993	830
ABCA5_TATTGAACCAACTTCAGGCC	ABCA5	124	106	146	247	169	177
ABCA5_GCTACTGAAAGCCTATCCCA	ABCA5	70	36	62	97	205	130
ABCA5_TAGCTTGCCTTTCAAGGACA	ABCA5	119	115	450	375	313	245
ABCA5_TTACTTGGCCACAGTGGAAC	ABCA5	215	203	477	729	413	377
ABCA5_TCGCAATGACTGCCATAAGA	ABCA5	504	432	388	1107	857	795
ABCA5_CATGTCCACTGCAATTAGGG	ABCA5	199	206	278	436	332	348
ABCA6_GGTTCATCCAGGAGCAAGAC	ABCA6	291	265	459	282	311	306
ABCA6_ACGCGAGGCTCGCCATCGCA	ABCA6	109	149	179	267	254	173
ABCA6_AGCCACATAGGACTCTGGAC	ABCA6	115	201	125	292	392	356
ABCA6_TGCAAGTCTTTGCCATGGCA	ABCA6	133	153	551	522	313	409
ABCA6_GGACAGTCAACTATCGAACA	ABCA6	492	474	623	375	737	508
ABCA6_ACGGCAATCCTGGGTCACAG	ABCA6	393	468	575	408	736	486
ABCA7_CATGTATCGCCGGAGACAGC	ABCA7	142	51	166	346	469	237
ABCA7_ATTCGACCAGGAGCTGGACC	ABCA7	56	62	241	205	196	345
ABCA7_TTGAAGTTGCTCAGGCGCCC	ABCA7	72	70	181	203	17	104
ABCA7_TGCGGGCATCGGCTAGCAGC	ABCA7	136	210	61	103	481	551
ABCA7_TCCAGCATGGGTGGTTCCAG	ABCA7	80	128	73	347	2126	951
ABCA7_GCCTCCAACAAGCTGTGCAA	ABCA7	5	40	33	51	55	116
ABCA8_GAAACCAGTGATTACCCGCC	ABCA8	27	8	25	40	32	144
ABCA8_GGGTTGTCTGTTCCCACCAA	ABCA8	116	141	91	216	122	84
ABCA8_AAGCGCCTCCAGAATTCCAA	ABCA8	4	28	92	68	92	59
ABCA8_GCATTTCCTCATCCATCGGA	ABCA8	25	77	164	299	75	121
ABCA8_CATTCCAAGCATGAAGGCAA	ABCA8	164	162	166	350	195	189
ABCA8_GCTTACCATGGACCTGGGAC	ABCA8	356	367	207	238	239	229
ABCA9_CTCCTGGATGTCATTAGCAA	ABCA9	542	593	711	695	862	707
ABCA9_TATTTGGAGACAGTTCCCAC	ABCA9	21	48	208	26	112	79
ABCA9_CAGATACTCACATAGTCCAC	ABCA9	38	78	240	392	243	133
ABCA9_CATATTCGGTGCCTTGAAAG	ABCA9	140	199	577	928	339	369
ABCA9_ACAACCAAGCCCGTAAGGAA	ABCA9	127	177	254	207	346	362
ABCA9_TGAGCGTGGGTCAGCAAACA	ABCA9	840	798	1696	1420	1179	1229
ABCB1_AGCTGTTGTCTTTGGTGCCA	ABCB1	284	208	578	420	561	496
ABCB1_CTGGGTAATTACAGCAAGCC	ABCB1	504	539	706	683	789	695
ABCB1_CCTGGTAGTCAATGCTCCAG	ABCB1	52	114	118	80	149	213
ABCB1_TAGACATACCTGTCTGAGCA	ABCB1	88	67	222	345	302	209
ABCB1_CCAGGTCAGTGTTGATGGAC	ABCB1	411	334	429	1003	529	711
ABCB1_TAATGCGACAGGAGATAGGC	ABCB1	105	87	68	145	28	58
ABCB10_TGCCTATCCAGCTCGCCCAG	ABCB10	194	46	531	471	198	179
ABCB10_CGAGAAATATGCCAGCAAAG	ABCB10	922	864	2301	1693	1651	1461
ABCB10_TACCTGAGTGGCTTGTGCCA	ABCB10	78	63	107	107	92	100
ABCB10_AGTGAACGGCGATAGGGACC	ABCB10	3	7	177	110	26	11
ABCB10_GCGATAGGGACCCGGGAACG	ABCB10	388	392	1068	712	1298	947
ABCB11_CTCATTGTCCAGAGCTGAGG	ABCB11	142	166	560	475	386	355
ABCB11_CCATTATCCTTCCAGACCAG	ABCB11	286	280	374	631	503	628
ABCB11_TGCTGCACGTCCAGTTGCAA	ABCB11	419	493	1200	965	468	875
ABCB11_AAGTGTGGAGCCGTACCAGA	ABCB11	74	81	195	428	131	106
ABCB11_TGAAGGCCTATGCCAAAGCA	ABCB11	389	372	496	569	622	614
ABCB11_TGATGCCATAGCTGACCAAA	ABCB11	607	538	453	622	888	653
ABCB4_AGCCTTGATGTGGAAACCGA	ABCB4	180	212	291	285	182	168
ABCB4_GCGAACTGATGAAGAAGGAA	ABCB4	142	232	225	395	142	239
ABCB4_CCTTGACGTTAGCTCGAGAA	ABCB4	335	399	548	515	291	292
ABCB4_TAGAGTGGATCCATACCAGA	ABCB4	82	73	157	115	251	130
ABCB4_GCCTGGATTTAGCAGCGACA	ABCB4	318	458	578	886	346	378
ABCB4_CGGCAAAGAACGGAACAGCC	ABCB4	107	246	194	204	173	428
ABCB5_TACAGCAAGAACAGTCCCGA	ABCB5	78	146	525	136	155	200
ABCB5_GAAACCTTCGCAATAGCCCG	ABCB5	44	59	216	125	151	211
ABCB5_TGTTCAAGCTGCACTGGAGA	ABCB5	301	315	461	439	414	496
ABCB5_ATAGACAGCCGCAGTCAAGA	ABCB5	88	153	327	412	292	268
ABCB5_TTACCACTTGTCCTTGCACG	ABCB5	285	239	560	540	951	445
ABCB5_CAAGGGCATGCTGAACCACC	ABCB5	90	39	114	207	523	245
ABCB6_AATGATGATGTCGGCCAGCG	ABCB6	415	490	566	594	328	308
ABCB6_CTGCACCCGGATCCACAGGA	ABCB6	201	225	484	401	523	628
ABCB6_CACCTTGGAACTCTCTGGCC	ABCB6	227	176	303	399	172	473
ABCB6_GCCACAGGTAGCCACTCAGG	ABCB6	60	51	336	82	16	81
ABCB6_AAGAGGACCAAGATGTGGAA	ABCB6	70	98	126	226	81	134
ABCB6_AGGCCATCCTGCATCCAGGC	ABCB6	264	236	747	547	592	395
ABCB7_TAGGGTAAGGTAGCCGAACG	ABCB7	0	21	11	4	13	0
ABCB7_GCAATTCTTCGAATGCCACA	ABCB7	37	69	278	267	190	184
ABCB7_TGACCCACTACCTCCTACAA	ABCB7	41	64	28	147	0	59
ABCB7_TTTCACCTGAGCAGACAGAC	ABCB7	196	322	243	345	202	239
ABCB7_TGGCATGGTCATGCAGGAGG	ABCB7	6	35	95	82	288	175
ABCB7_TCGCGATGCATTCTTGGCGC	ABCB7	239	198	285	470	328	244
ABCB8_AATGCACCAGCATGCTGACG	ABCB8	48	62	322	297	280	86
ABCB8_TGACACGCGGCTGCAGACGC	ABCB8	17	4	128	51	102	195
ABCB8_GGGATGCTTACTCAGTACCA	ABCB8	80	135	166	153	155	231
ABCB8_ATTCACGAGTGCCGCACCCA	ABCB8	130	232	200	358	344	304
ABCB8_CCTGCACGTCAGTTGTCAAG	ABCB8	142	163	449	484	451	433
ABCB8_GGCGTGTCGACAGCATGGAC	ABCB8	175	200	635	726	518	458
ABCB9_CGTAGTAGAGGATGCTGACC	ABCB9	247	222	220	211	475	290
ABCB9_CAGAGCGAGCAACACGGCGG	ABCB9	358	278	559	418	345	308
ABCB9_GAAGCCCATGAAGGTGACCA	ABCB9	218	232	170	128	162	131
ABCB9_GCAATTAGCTCATTTGCCGC	ABCB9	85	86	240	132	34	80
ABCB9_TGACGATGCCATCAATGGCG	ABCB9	229	256	572	253	478	386
ABCB9_TGCTCTTCTCAGAGGTGCGC	ABCB9	177	260	152	60	259	287
ABCC1_CATCGGCGCTGCAGAAGCCC	ABCC1	101	88	11	128	37	159
ABCC1_CGCAGGACTGGAATGTCACG	ABCC1	510	446	573	1136	635	920
ABCC1_AACTCTCTTGGGCATCACCA	ABCC1	85	53	291	165	261	254
ABCC1_GACGAGCTGAATGAGTAAGA	ABCC1	141	133	106	116	126	191
ABCC1_TCACCTTCTGGTGGATCACA	ABCC1	149	213	71	230	176	151
ABCC1_TGACCTCTGGTCCTTAAACA	ABCC1	259	293	281	252	308	356
ABCC10_CAAGTAACAGGCACTGAGCA	ABCC10	387	573	854	989	686	1150
ABCC10_AAGGTCTAGCAGCGGGAAGA	ABCC10	283	278	286	154	335	406
ABCC10_GGCAGCCCACAGGTATACAC	ABCC10	56	17	35	36	92	110
ABCC10_GGTGTTCACGGCCCTGGCAC	ABCC10	102	65	22	94	63	74
ABCC10_GGACCCAGTTGGAACCAGCC	ABCC10	115	124	92	116	254	103
ABCC10_CCTGTGGAGCTCTCCAGCGA	ABCC10	214	235	824	794	510	810
ABCC11_GCAGATGACCAGCGATGCGC	ABCC11	122	133	197	256	146	220
ABCC11_AATACACATCACCTCAGGAG	ABCC11	95	36	470	250	261	233
ABCC11_AAGAAGAAGTCTCAAGGCGA	ABCC11	126	86	226	108	98	287
ABCC11_ACACGGTGAGGTAGGAGAAC	ABCC11	236	349	750	770	385	604
ABCC11_CACCTCGGCTTGGGACGGAA	ABCC11	103	158	482	475	444	224
ABCC11_CATCGACATAGGCGATGACA	ABCC11	74	46	232	158	34	84
ABCC12_AGCTCAATTCAGCTTTCCGA	ABCC12	173	148	186	156	65	215
ABCC12_AAAGACCATTAGGATCGGGA	ABCC12	53	54	93	165	120	172
ABCC12_CTGGGCCATCAACTACCGCA	ABCC12	109	149	338	655	210	386
ABCC12_ACGTGGTGTGGAAATTCCAG	ABCC12	177	91	214	306	182	277
ABCC12_CATCTGACACCAATGCCAAA	ABCC12	353	275	403	624	606	356
ABCC12_TCTTCTGACTTACCTTGCAC	ABCC12	168	94	81	215	77	38
ABCC2_ACACGTGGAGAAGCTGCCAG	ABCC2	22	72	235	127	234	259
ABCC2_TATTCTAGCAGCCATAGAGC	ABCC2	185	123	98	211	133	196
ABCC2_ATCCGTAGGAGATGAAGAAC	ABCC2	71	163	136	219	292	318
ABCC2_TGAGTAGCATTACCTACAGC	ABCC2	188	163	180	319	209	117
ABCC2_CTCTGATTCTTGTTCAAGCC	ABCC2	483	347	563	399	500	766
ABCC2_TTTCCAACTGTGCTTCAAGC	ABCC2	244	191	545	550	353	489
ABCC3_AGCCACGACAATGGTGCCGC	ABCC3	54	65	12	172	87	57
ABCC3_CCCAGGAGACGCACCACAGC	ABCC3	224	276	739	471	202	209
ABCC3_CCGCTCATACTGTATCAGCA	ABCC3	209	170	291	457	136	219
ABCC3_CAGAGAGTACCAGGGCAAAG	ABCC3	733	524	639	1170	1009	890
ABCC3_CCCTACCCTGAGACCAGCGC	ABCC3	623	838	1308	1433	928	1017
ABCC3_AGGGTCAGGGTTTAGCAGCC	ABCC3	264	335	98	474	294	273
ABCC4_AACCGTCAGCTGCCGTCAGA	ABCC4	60	122	187	177	107	200
ABCC4_TGGCTGTGATCACACTGCCG	ABCC4	174	189	248	274	138	202
ABCC4_TTAGAACTGCCATCCCAGCA	ABCC4	319	295	283	681	239	552
ABCC4_GGCACTTCGTCTTAGTAACA	ABCC4	184	207	407	425	298	256
ABCC4_CACAGCGTACGCCTATGCCA	ABCC4	100	183	84	188	207	176
ABCC4_GGCTTCACCTCCTGGTACAC	ABCC4	77	108	231	255	308	421
ABCC5_TTGCCTGGGTATACTCCAAG	ABCC5	178	337	152	542	517	406
ABCC5_AGACTGCTCCATCAGTGCCG	ABCC5	83	124	254	301	712	359
ABCC5_CACGATGGACAGGATGAGCC	ABCC5	309	218	148	301	303	512
ABCC5_GCCCGTGTGGCCCACAAGAA	ABCC5	256	338	629	810	645	444
ABCC5_TTACTTGGAAGTAGTCCGGA	ABCC5	63	37	77	105	107	87
ABCC5_CACACTTCTATACCCAGGAC	ABCC5	360	341	836	1082	834	709
ABCC6_GGGAGCTGTCAAAGGTGGAG	ABCC6	39	41	167	96	158	221
ABCC6_CGTTCTGTACCTGTGGAGGC	ABCC6	294	255	585	456	669	301
ABCC6_CCAGACGGTCAAAGGACACC	ABCC6	118	162	226	103	75	306
ABCC6_CACCCACCTCACCTGGACGA	ABCC6	242	387	254	372	400	437
ABCC6_AGTCCTGGGCATCCGAGGCC	ABCC6	56	53	364	287	174	89
ABCC6_CAGACCACGATCCAGACGAG	ABCC6	125	137	403	590	456	384
ABCC8_TCCTTTGCAGTAGGAGGGCA	ABCC8	226	143	182	166	338	274
ABCC8_CACTCAGCCATGCCTTCGGG	ABCC8	21	9	192	101	55	56
ABCC8_CGAGGCCTTTGACGCCCAGG	ABCC8	30	29	181	52	209	203
ABCC8_TGATGACATTGACCTCCACG	ABCC8	107	100	100	266	43	119
ABCC8_CCTCTGCAATCTCACACACC	ABCC8	520	310	535	529	546	596
ABCC8_CTTTGTGGACGCGCTCAACG	ABCC8	813	969	1664	1518	1493	1831
ABCC9_TGTTTCCACTGGCATACGCA	ABCC9	218	120	162	313	207	333
ABCC9_ATACCAGCAGAGCTCCACGG	ABCC9	244	154	352	112	219	252
ABCC9_CGTGTGAATGAAACCCAGAA	ABCC9	320	374	497	711	448	605
ABCC9_TGCCTGTGATGCAGAAACGC	ABCC9	163	186	506	707	658	580
ABCC9_CCATCACGGCTGGCATAAAG	ABCC9	566	634	734	687	656	478
ABCC9_TTCCGGGACATAACCTGAGA	ABCC9	218	177	315	303	544	359
ABCD1_CTACTACCGGGTCAGCAACA	ABCD1	500	487	992	1053	1052	1278
ABCD1_CGTGAGGAACACCACGAGGC	ABCD1	216	317	249	265	360	392
ABCD1_AGCCACCATGAGCAGGCCCG	ABCD1	67	154	151	318	227	128
ABCD1_GATCATGTCGTCGTACAAGG	ABCD1	190	160	571	507	401	335
ABCD1_CTGGAACATCTCGTGCACCC	ABCD1	375	382	223	292	90	236
ABCD1_ACCTACCCTGATGTTGAGGC	ABCD1	112	50	376	336	121	145
ABCD2_GACATCAATGCTGACAGCAC	ABCD2	51	46	277	140	37	74
ABCD2_GAAAGATGTCCTGTCAGGAG	ABCD2	95	83	282	317	470	253
ABCD2_GATGGGATGCTGTTATGGAC	ABCD2	76	85	87	189	253	108
ABCD2_TAGAGGACTCCTTCATACAC	ABCD2	40	42	253	180	122	124
ABCD2_CCTTATTGCACTGTTGACGA	ABCD2	273	386	334	366	343	242
ABCD2_CGTTTAAAGCAATCTGGCCA	ABCD2	287	219	442	659	373	296
ABCD3_TTCTTACCCGTGCAGGCCGA	ABCD3	50	40	76	220	147	225
ABCD3_CTACATCTTGTGTAAGCAGC	ABCD3	80	81	86	120	452	125
ABCD3_ATTCTCGGCTCATCACAAAC	ABCD3	154	189	318	354	285	346
ABCD3_TGGCAAATATGAGCGCACAA	ABCD3	455	485	1228	845	1492	812
ABCD3_CATATCCTTGAACGTGAAGG	ABCD3	126	61	173	146	56	49
ABCD3_AAGTGCAGTTAGTGTCGACG	ABCD3	160	198	266	330	385	253
ABCD4_ACTCACCTGTAGAAAGCAGC	ABCD4	164	152	182	277	15	84
ABCD4_ATGCACCAGCTTCATCACAA	ABCD4	308	335	477	699	517	844
ABCD4_CCACGTCCTGGCTGATGCGC	ABCD4	337	182	695	439	451	357
ABCD4_GAACAATGAGCATGACAGCC	ABCD4	190	206	112	222	334	204
ABCD4_TCAGTATCTGCAGGAACCGC	ABCD4	65	61	95	203	35	111
ABCD4_CTCAGGTCATGGCGGTCGCG	ABCD4	265	341	643	358	596	559
ABCF1_GCTGGCAGTAGAAGATAAAC	ABCF1	230	213	125	288	260	243
ABCF1_AGTGCCAACCAGTGATGAGG	ABCF1	146	166	118	293	157	301
ABCF1_GCTGTTCCTCAGATACGGCC	ABCF1	20	64	25	64	90	107
ABCF1_TGACTTCTCCGTGTCCCAGG	ABCF1	66	100	150	179	25	55
ABCF1_TACGGGCTGGTAGGACCCAA	ABCF1	9	42	0	3	12	0
ABCF1_GCAACACATCAATGTTGGGA	ABCF1	14	7	0	0	39	33
ABCF2_TGACATTGGCATCTCTGCCA	ABCF2	26	34	417	218	143	157
ABCF2_TCTGAAGCTGCTAACTGGAG	ABCF2	239	323	189	293	200	139
ABCF2_GAGGGTCGTGAGCGATAAGG	ABCF2	132	140	176	183	60	84
ABCF2_CGCAAGCATCTAGGTCCAGG	ABCF2	158	113	232	335	441	212
ABCF2_CAGTCCATGCAAGATCCGCG	ABCF2	101	128	545	436	36	168
ABCF2_GAGCGGCTGGCTCATGAGGA	ABCF2	154	96	134	160	669	254
ABCF3_GCAGAGTGTTGTACATGCGC	ABCF3	52	65	217	222	171	184
ABCF3_ACTTCCAGGACTGCTAAAGA	ABCF3	150	187	263	367	268	232
ABCF3_GGCTCGACTTAAGGCAAAGC	ABCF3	120	96	238	62	129	207
ABCF3_GCGAGAGGATTTGCTACGGA	ABCF3	237	259	546	534	263	308
ABCF3_AGCTTCAGAGCCCTCCGCCC	ABCF3	72	174	361	418	275	338
ABCF3_CTCACCTAGCAAAGAGGGCC	ABCF3	90	168	95	355	188	173
ABCG1_CGAGAAAGCGGCCATCAGAC	ABCG1	316	470	744	778	784	643
ABCG1_CAACATGGAGGCCACTGAGA	ABCG1	265	187	631	119	731	562
ABCG1_TGCCCGGAGTCTACAGAGGG	ABCG1	338	407	658	756	592	593
ABCG1_CCTGGCGATCCCATGGAGGA	ABCG1	323	257	295	225	85	242
ABCG1_TCCCGGAAATTCCTTTCAGG	ABCG1	154	148	157	202	151	176
ABCG1_GCAGGGAGACGGGCATGAAG	ABCG1	261	210	412	221	211	441
ABCG2_TGTCACAGTCGTACTGGGAC	ABCG2	150	231	127	284	245	316
ABCG2_TCTGAGTTGATGACAGAAGG	ABCG2	230	152	491	326	282	359
ABCG2_CAGGAAGACTTATGTTCCAC	ABCG2	64	62	71	218	361	228
ABCG2_AGGCTCATCCAAGAACAAGA	ABCG2	150	114	220	162	216	140
ABCG2_TACAGTGGGATCATGAAACC	ABCG2	317	307	388	266	714	411
ABCG2_GGTCATTGGAAGCTGTCGCG	ABCG2	119	135	37	126	274	114
ABCG4_GACCACGCACCTGAAGAAGG	ABCG4	231	356	267	537	514	143
ABCG4_TCTCAGGTAAATTCTGCCGC	ABCG4	11	4	168	105	25	48
ABCG4_CCTGGTTAATGGAAGGCCAC	ABCG4	37	34	160	184	112	85
ABCG4_GCTTCAGGTTAGCAGAGACC	ABCG4	110	59	292	263	115	203
ABCG4_TCCTCTGCCCGCCAGAGAGC	ABCG4	114	163	300	239	44	160
ABCG4_GGACACCACTTGGAAACAAG	ABCG4	178	219	651	471	309	149
ABCG5_TGATGAGCCAACCACAGGCC	ABCG5	211	161	765	146	260	183
ABCG5_TACTAGGATCCTGGAGCAGC	ABCG5	106	47	63	129	169	248
ABCG5_GCACGGTGAGGCTGCTCAGC	ABCG5	231	269	190	557	97	497
ABCG5_TGCTGGACGCCATGTCCGGG	ABCG5	103	134	338	360	175	147
ABCG5_TCTCCTTGTACGTGGAGAGC	ABCG5	20	12	83	118	186	52
ABCG5_GAGACCCATGGACCCTCCGG	ABCG5	0	0	44	93	0	66
ABCG8_GAGCCAGCTGCTCAAACCAA	ABCG8	117	182	135	180	154	130
ABCG8_AGTGATCACATCTAGCAAGG	ABCG8	95	107	63	115	48	102
ABCG8_TGTGAAGCTGTCGAGCCCAG	ABCG8	19	52	63	116	305	192
ABCG8_TGACAGGCGCAGCAGAGAGC	ABCG8	41	48	149	130	194	118
ABCG8_GCATCTTCGTAGGACTCGGG	ABCG8	77	108	162	69	141	48
ABCG8_AGCACCGATCATGAACAAGA	ABCG8	47	75	40	161	100	56
ABHD1_GACATCCTCCAAACACCAGA	ABHD1	49	63	2	27	24	0
ABHD1_GGGCTGTCGTGTTTAACAAC	ABHD1	412	401	967	678	535	557
ABHD1_GATACTGGTGCTGAATCACC	ABHD1	0	0	1	0	0	105
ABHD1_ATGTGTAGCGCTCATCAAAC	ABHD1	308	322	810	849	898	629
ABHD1_ATAGAGCACAGGGATCCGGA	ABHD1	95	58	120	67	124	124
ABHD1_GCGCTGCTCATCACAGCCCG	ABHD1	57	20	22	108	134	60
ABHD10_CAAGCAGCACGCTGAGGCCA	ABHD10	88	146	368	122	313	214
ABHD10_GCTTGCACGGATACCTCAGC	ABHD10	82	104	104	59	34	71
ABHD10_GGATACCTCAGCGGGCGCCA	ABHD10	72	61	38	80	142	223
ABHD10_TCGACCAGACCTTCCAAACC	ABHD10	644	620	484	734	521	877
ABHD10_TGACTTAGCTGATGGGCCAC	ABHD10	54	41	69	28	57	128
ABHD11_CCGTCTGCATCTGGGCCCGA	ABHD11	75	56	200	144	132	157
ABHD11_CCTCTACCAGGTTAGTGAGC	ABHD11	50	123	319	344	261	202
ABHD11_TGCTGTAGATATCAGCCCAG	ABHD11	20	56	172	131	203	528
ABHD11_CTGTGGCCAACGACGACGCA	ABHD11	349	371	420	713	623	569
ABHD11_AGCCTGTAGGAAAGCGGAAG	ABHD11	218	189	491	345	259	725
ABHD11_CCACGGCCCTAGCTTCGCGA	ABHD11	171	146	263	491	97	276
ABHD12_CTTTATCACAGACCTCAGCA	ABHD12	420	388	516	636	480	537
ABHD12_TGTATTTGTGCCTGTAGCCA	ABHD12	269	166	305	416	374	268
ABHD12_CTCAGCGTGCAGGATGAGCA	ABHD12	195	207	223	174	290	310
ABHD12_AGTGGGAACGCCATCTGAGC	ABHD12	53	67	149	142	201	214
ABHD12_TGTAGTCAAAGGTGACCACA	ABHD12	224	314	304	301	333	471
ABHD12_GCGCTCATGCTCCAAGGCGA	ABHD12	186	202	411	117	395	481
ABHD12B_GCGGTCGACCATGTCCCACC	ABHD12B	123	142	327	279	434	286
ABHD12B_TTCTACCTGAGAGTTGAACC	ABHD12B	288	318	467	429	379	306
ABHD12B_AATTGGGTTCCCATCACGAA	ABHD12B	216	248	614	409	387	261
ABHD12B_CTCTACAGGTAAGCCCACAG	ABHD12B	705	692	1245	1441	789	1655
ABHD12B_TTGTGTCTATGAGTGGACCA	ABHD12B	182	124	229	370	358	410
ABHD13_CTTTATGTTCCCATGCCCAC	ABHD13	165	206	180	180	261	225
ABHD13_ATGTGGAATGCCAGTGGGCA	ABHD13	176	243	186	248	181	216
ABHD13_AATGACACATGGCAGTGCCA	ABHD13	67	110	106	79	145	155
ABHD14A_GGAGACTCACCGGGCCCAAC	ABHD14A	31	44	152	103	94	103
ABHD14A_AAAGATGGGCGAGTTGCCAG	ABHD14A	188	214	270	178	430	499
ABHD14A_GGTGGTGCTGCTTCATGGAA	ABHD14A	39	57	207	161	58	89
ABHD14A_CACTGCAGCTACTGTCACAG	ABHD14A	370	538	747	1169	653	701
ABHD14A_GGCATAGTGGCCACTCAGCG	ABHD14A	163	61	151	153	490	407
ABHD14A_TGCGTAGCTTCACCACAGAG	ABHD14A	324	414	951	1248	1019	698
ABHD14B_CTGTTACCTGGACAAACCAG	ABHD14B	246	330	240	200	243	211
ABHD14B_GCTCCCGGGCTTTGTGCCAG	ABHD14B	134	125	287	315	344	467
ABHD14B_ATGGACTGATCACAACCGGG	ABHD14B	58	77	57	50	143	37
ABHD14B_GGAATCAATCCTGCCTGGGC	ABHD14B	0	13	16	0	18	5
ABHD14B_CTCCGAGACCTGGCAGAACC	ABHD14B	326	374	824	856	986	877
ABHD14B_GCAAGCGTGGAGCAGCGCGA	ABHD14B	108	151	434	358	398	229
ABHD15_ACTGGAAGCGATCATACACA	ABHD15	313	225	212	221	244	250
ABHD15_GATCTCCTCCAGGTTGGAAG	ABHD15	73	66	61	118	144	120
ABHD15_AGAAGATCGCCCTCAGCAGG	ABHD15	37	31	172	59	358	46
ABHD15_CCTTCGCTCACCGCGAACAG	ABHD15	91	114	171	453	71	183
ABHD15_GGACGATGGGCTAGTGGCCC	ABHD15	61	41	65	190	161	91
ABHD15_CGGCGGACCAGTTCAGCGAC	ABHD15	669	792	1139	670	496	826
ABHD16A_CTTCTTAACCCGGTTGAGGA	ABHD16A	83	80	122	139	189	36
ABHD16A_ACAACTTTGACTTCCGGAGC	ABHD16A	473	393	465	552	404	299
ABHD16A_TTCTACCAGGCATTGGCCGC	ABHD16A	72	55	385	484	213	224
ABHD16A_TCTCCACCTACCTCGGAGGC	ABHD16A	81	109	245	148	383	151
ABHD16A_TATTCTGGAGAGCTGGCGGG	ABHD16A	100	74	0	18	72	30
ABHD16A_CAGCGTCCCTGAGACGCCAA	ABHD16A	23	13	22	29	24	42
ABHD16B_GCGCACGTCATCCCAGCGGA	ABHD16B	39	23	128	103	112	265
ABHD16B_TGCCTTCGCAGCAGATGACG	ABHD16B	144	182	581	565	526	266
ABHD16B_CAGTGCTGCTGCCGAAGCCG	ABHD16B	267	257	134	237	166	173
ABHD16B_CGACGCCAACGCCATGGACG	ABHD16B	392	486	461	432	575	735
ABHD16B_CTTCGACGACCTTGTGCCGC	ABHD16B	100	134	255	264	403	309
ABHD16B_CGAGCACTTCAACCTCAACG	ABHD16B	614	786	1112	913	859	858
ABHD17A_GGTACATCCACCTTCTCGCC	ABHD17A	7	3	28	15	15	104
ABHD17A_GGTGGATGTACCCGCAGGCC	ABHD17A	149	105	121	269	0	41
ABHD17B_TCAACCCAGAGAGGCTCCAC	ABHD17B	102	57	249	88	247	125
ABHD17B_GGTCTTCTTGGTATCAGGAA	ABHD17B	206	253	151	149	157	182
ABHD17B_CGAGCAGCAAGATCCACAGA	ABHD17B	244	271	373	264	238	225
ABHD17B_CTTGGCTTGCTCTTAGGACA	ABHD17B	276	277	219	607	1010	834
ABHD17B_CTCTGTGGGTTTCCCGGAAC	ABHD17B	1005	1206	1383	1453	850	1282
ABHD17B_GAAGCAATCTTCCCTGGACA	ABHD17B	256	273	733	417	593	513
ABHD17C_ACCGTGTAGGTGGGCTCGGG	ABHD17C	158	67	334	150	32	170
ABHD17C_AGGTGCAGGCTGCACGCACC	ABHD17C	92	112	6	42	92	72
ABHD17C_TGCAGTTGATGCGGGAGCCG	ABHD17C	569	712	787	769	710	1224
ABHD17C_ACGCAAACCAGACATCAGAG	ABHD17C	271	454	582	407	465	354
ABHD17C_GAGGTCATCGATTTCTCCCA	ABHD17C	37	26	203	155	49	56
ABHD17C_GCTCGTACATCGCTAGGCCA	ABHD17C	63	92	48	67	177	292
ABHD2_TTCACTCCATCAAACACGGC	ABHD2	263	235	498	405	1625	353
ABHD2_TCCAACACAGTGCTCAGCCA	ABHD2	199	230	450	823	1029	408
ABHD2_GGCACCCAGGTGGTTCAGCA	ABHD2	86	158	151	234	207	316
ABHD2_TGCTGCGTCAGCGTGTGCCA	ABHD2	124	147	190	84	174	206
ABHD2_TGAGGAAGTTGTAGAACCGC	ABHD2	126	277	405	236	735	371
ABHD2_GGGATGTTGCTGTGTAGAGC	ABHD2	51	41	187	87	58	169
ABHD3_CAAGCAATTTGTGCAAGCCA	ABHD3	128	254	472	600	444	327
ABHD3_CAATGACTCTGAGCAAGCGA	ABHD3	143	106	257	100	137	125
ABHD3_TTAACAACAGAGGAGTGGCG	ABHD3	73	79	311	272	479	440
ABHD3_TTGCTTGTTCCCGTGAGGCC	ABHD3	211	234	390	407	361	360
ABHD3_TTTCTGTAACCACGGGACAG	ABHD3	230	179	289	197	247	337
ABHD3_GCTCCCGGGACAACATCCGC	ABHD3	145	112	105	84	379	229
ABHD4_CACATTCTTCAGCTGAGACA	ABHD4	450	359	447	668	521	776
ABHD4_CGAAGGTGTGCAGTGTGCGG	ABHD4	277	193	674	1065	546	722
ABHD4_GCATTCCCAAGGGACCCGGA	ABHD4	141	202	123	88	78	232
ABHD4_ACGTCCTAGGACAGATGCCA	ABHD4	169	155	185	303	260	402
ABHD4_TCTGGTGCAGCGATTCCGGC	ABHD4	100	90	170	211	146	394
ABHD4_TGGAGTCCTTTGGCTGGGCC	ABHD4	224	358	238	350	165	133
ABHD5_ACTCTGCCGACACCGGAGAG	ABHD5	258	313	556	362	453	194
ABHD5_TTGGACGAAGTAGTAGACCC	ABHD5	36	77	156	70	384	210
ABHD5_TTCTGCATCACTGTCAAACC	ABHD5	300	431	600	711	944	562
ABHD5_CCCAAGGCTCTGATCCAAAC	ABHD5	529	575	887	1147	936	1038
ABHD5_GCGCCAAAGATCACTGAAAC	ABHD5	720	742	848	1039	1043	867
ABHD5_ATGAATGTGGTCGTAAGGAC	ABHD5	127	279	751	498	175	180
ABHD6_AACATGTTTGTGATTGCGGG	ABHD6	101	139	141	318	273	300
ABHD6_TGTGATTGCGGGCGGCACGC	ABHD6	180	221	112	107	390	190
ABHD6_GAATCCGTGGAGCATGAGGA	ABHD6	89	84	58	130	220	80
ABHD6_GCAAGTTAAGAGGATACACC	ABHD6	69	66	339	228	396	179
ABHD6_CCATGGAGGTGCCTACCAGG	ABHD6	110	63	241	102	286	326
ABHD6_CAAGGGAATCTTCTCCACGG	ABHD6	261	210	737	552	583	826
ABHD8_GGTGGAGGAAGACCAGCGCA	ABHD8	26	9	99	162	79	140
ABHD8_ACTGGCCGCTCATCATGGCC	ABHD8	4	39	75	118	48	34
ABHD8_GGTGATCATGATCAATGGCG	ABHD8	5	8	21	24	34	0
ABHD8_GGTTCACTTACCCGTAGGAA	ABHD8	142	69	84	333	170	271
ABHD8_GACCTCCTACACGGGCAGAA	ABHD8	280	285	459	447	365	326
ABHD8_ACCTTTGTAGAGGTCAAGCC	ABHD8	406	256	318	616	731	484
ABI1_GCTGGTGGAGCTCCAGAAGG	ABI1	373	296	297	424	387	256
ABI1_TCGCCACCCACTATTGGACC	ABI1	197	198	287	468	631	455
ABI1_ATCAGAGACCAAGGACACAC	ABI1	105	93	226	119	294	118
ABI1_AGTCCTCCCATGTCAGGCCG	ABI1	113	109	205	93	185	325
ABI1_AGCCTCTCAGCTTCGGAGAA	ABI1	74	68	69	154	43	47
ABI1_GGAGATCCCGTCTGGCAAGA	ABI1	61	56	178	203	139	153
ABI2_CTGGAAGAGGAAATCCCGGG	ABI2	44	43	80	143	77	16
ABI2_TCTTTGTCAGGAAGCACCAG	ABI2	110	175	113	104	381	263
ABI2_GGCATCCCAGCTACGAAGGA	ABI2	466	486	206	174	137	320
ABI2_GGAGCCAGTGCGTCCTCCAG	ABI2	131	77	22	8	132	63
ABI2_CTGAGGAGTTACCTGTAGGA	ABI2	251	249	680	239	404	307
ABI2_TCCAGAAGATTACGAAGAGG	ABI2	287	254	176	185	246	417
ABI3_AGTAGTCAGCGACCCGCAGC	ABI3	102	168	93	367	183	150
ABI3_GGCCTACCAGGTGGGCAACC	ABI3	174	264	110	323	242	316
ABI3_CCTGCAGTAGGGCGTGAGAG	ABI3	591	583	1360	832	1781	1142
ABI3_CCTTGATGCTCTTTCGAGAC	ABI3	132	202	442	575	284	565
ABI3_TTGTAGGTCTCACCCGGCCG	ABI3	200	151	572	399	191	637
ABI3_CTGGTGTTCAGCAGCGCCGA	ABI3	190	128	316	178	68	133
ABI3BP_GGTTCTTGGCGGTTTGGGCC	ABI3BP	56	79	254	134	155	127
ABI3BP_CGTAGGCTGCATTTCTGGAC	ABI3BP	335	456	712	619	390	408
ABI3BP_TGAACAGCCAAGGGCAACAC	ABI3BP	272	109	24	198	65	143
ABI3BP_TTCTCGCAAACCTCTGCAGC	ABI3BP	147	78	200	133	130	129
ABI3BP_TTGGACGCAAGAACTTCAAG	ABI3BP	77	100	369	312	241	204
ABI3BP_TGGAAGTATTACACTAGCCC	ABI3BP	251	246	290	486	224	132
ABL1_CAGATAACAGCTGGAGGACG	ABL1	271	253	432	327	215	160
ABL1_TTCCTTGGAGTTCCAACGAG	ABL1	52	57	85	94	130	78
ABL1_CCCTTCGTATCTCAGCGAGA	ABL1	237	207	317	609	484	317
ABL1_CATCATTCAACGGTGGCCGA	ABL1	126	70	168	69	417	216
ABL1_AGAGATCAAACACCCTAACC	ABL1	208	207	654	451	392	238
ABL1_ACTACCTGAGGGAGTGCAAC	ABL1	64	58	288	270	42	341
ABL2_TCGGACACTGAAGAAACAGG	ABL2	148	165	358	389	168	190
ABL2_TTGGCACAATGTAGGAGAAC	ABL2	294	297	663	823	956	719
ABL2_CCGAGAATGCAACCGAGAAG	ABL2	210	273	222	508	460	409
ABL2_TGTACACCATCACTCCACAG	ABL2	421	430	859	1067	703	776
ABL2_CACCATTCTGGTTGTAACCA	ABL2	391	388	662	1116	410	644
ABL2_ACATCTCAACATCTCTCACC	ABL2	92	126	156	363	172	176
ABLIM1_GGACTTTCCCTGTGATAAAC	ABLIM1	366	387	602	367	532	417
ABLIM1_CTTGATATCTCTTCCGCAGC	ABLIM1	96	70	119	203	68	182
ABLIM1_AATGTGACTCGGTCTCCGGG	ABLIM1	29	9	11	124	17	18
ABLIM1_AGCGTGTCCCGTACATCCGC	ABLIM1	146	97	223	298	214	310
ABLIM1_ACGCCTATGAGCGGTGAAGG	ABLIM1	245	160	229	423	402	316
ABLIM1_CTAACCTTTGTAGTCTCCCA	ABLIM1	69	94	282	166	118	223
ABLIM2_GGACAGGCAGAGCTACGGCG	ABLIM2	263	244	354	662	536	231
ABLIM2_CTGGCTGCTTGTCGACACGC	ABLIM2	130	157	847	570	439	430
ABLIM2_TGACACATAGCGCGCAGGAA	ABLIM2	483	509	639	591	924	687
ABLIM2_CACAGAAATCAAGAATGGCC	ABLIM2	80	47	153	274	280	196
ABLIM2_TACTTCGGAGGCCCTGGGAC	ABLIM2	196	265	210	133	189	230
ABLIM2_GGGCGAGTACATCTGCACGC	ABLIM2	347	295	93	308	187	365
ABLIM3_CAGAATCCTTACAATCCACG	ABLIM3	306	292	332	458	594	339
ABLIM3_AGGCTTCTTCTTCAAGAACC	ABLIM3	88	119	159	173	327	224
ABLIM3_ACAAGTGATGGTGATGCGGA	ABLIM3	124	112	161	316	101	254
ABLIM3_GATGGGCTTACTGCTGGCCA	ABLIM3	101	77	352	85	23	178
ABLIM3_CTTGATCTCCTCCTTGCACC	ABLIM3	88	79	223	250	51	182
ABLIM3_TGAACTTCTTCTTGCAGGGA	ABLIM3	311	329	523	508	375	441
ABP1_ACCAAAGAAGATGACGGCAC	ABP1	145	163	160	90	389	195
ABP1_CTATGAGGTCAGCGTGCAAG	ABP1	346	463	666	665	606	646
ABP1_CCAGAGTTGGCTGGACCACG	ABP1	269	417	425	449	507	566
ABP1_GATCCACTCCATGGCCGACC	ABP1	36	48	73	45	0	46
ABP1_ACTGCTCAAAGACCACGGGC	ABP1	18	39	251	145	132	76
ABP1_TGGCCGGAGCAGGAAGCCCA	ABP1	29	70	294	100	150	88
ABR_GGCGATAGGCTTGCTGGACA	ABR	123	164	339	453	618	640
ABR_CGACTCATCGATGTACGGCA	ABR	232	179	497	292	432	359
ABR_GATGGAGCCGCTCAGCCACC	ABR	0	43	0	0	72	87
ABR_CGTTGTCACTGCAGTCCGGC	ABR	117	197	174	100	360	90
ABR_GCTCTACAAGCCCATTGACC	ABR	50	40	78	196	122	121
ABR_CCTCTGAGATCTTCTGGAAC	ABR	195	149	588	566	678	573
ABRA_ATGGCTCGCCACAGACGAGA	ABRA	66	77	198	165	75	72
ABRA_TTTGTGTAGGCGGGTGGACA	ABRA	376	413	773	796	649	650
ABRA_CCTCAGCCACAGGTACGAGA	ABRA	36	62	278	323	433	202
ABRA_ACGTGAGCCACCTCAGCCAC	ABRA	244	235	208	208	319	203
ABRA_GAAGATACGCACAGCCACCC	ABRA	215	228	317	326	431	447
ABRA_TGGCTGTGCGTATCTTCCGG	ABRA	202	278	475	484	412	343
ABRACL_AGCAATGAATGTGGATCACG	ABRACL	83	9	85	71	200	166
ABRACL_ACCTGTTCCAAGGTAAAGCC	ABRACL	238	211	329	150	330	96
ABRACL_GGCTAAGGGCAGTTATAACC	ABRACL	221	155	472	305	177	230
ABT1_CGGAGCAAGAGCCGCTGGAA	ABT1	231	326	678	1179	511	513
ABT1_TCTTCTTGCGTCTCACGAAC	ABT1	61	113	260	169	123	122
ABT1_TACACCAAGGACTACACCGA	ABT1	28	77	32	43	117	106
ABT1_CCTTTGAGCGCCAGGTGCGC	ABT1	63	36	20	46	30	32
ABT1_TCAAGCGCTGCCTGCGCACC	ABT1	193	265	289	230	193	171
ABT1_GCCCGTAAAGCAGCACGGCC	ABT1	28	14	138	80	279	107
ABTB1_CCTTCCTGCAGCTGGCGAAC	ABTB1	80	88	224	400	410	570
ABTB1_AGGTGAATGTGCGGGACAAG	ABTB1	180	361	363	514	742	465
ABTB1_TGCTCTCACCATTGGCCAGA	ABTB1	159	170	322	425	255	425
ABTB1_GCTTGTAATCGCGTAGAGCC	ABTB1	66	70	56	11	0	0
ABTB1_ACGTGGTCTTTGTAGTACAC	ABTB1	20	61	80	144	158	230
ABTB1_GCACTTACTCGGAGCTCGGG	ABTB1	32	85	75	168	85	144
ABTB2_GAGGGCTCGGCAGTGAACGG	ABTB2	39	0	57	73	89	152
ABTB2_TCGGGCATCCAGCCTCCGGA	ABTB2	112	101	274	125	139	81
ABTB2_CGCAGCCTCACCGTGGACAG	ABTB2	400	287	717	1035	317	607
ABTB2_AAGTGATGGGCTGTGGCGGC	ABTB2	235	171	279	179	130	280
ABTB2_CTCCGAGATGCTGCCCACGC	ABTB2	194	183	627	458	1250	835
ABTB2_GGCGCTCTGCACCTCAAAGC	ABTB2	90	101	189	148	242	270
ACAA1_TGGCATTTCACGGGAGAAGC	ACAA1	258	386	372	297	615	478
ACAA1_TACTTCGCGCTTGATGGAGA	ACAA1	173	199	92	113	39	90
ACAA1_CGAACACTGTCTATTGACAG	ACAA1	335	180	417	435	403	356
ACAA1_GATTCGGGCCATGATTGCCC	ACAA1	33	22	7	45	39	6
ACAA1_GAATCTGAGGCCGGAACAGC	ACAA1	63	51	61	97	89	141
ACAA1_GGCATCCAGCCGGAATCGGC	ACAA1	11	1	76	16	0	0
ACAA2_CTTGATCCAGATCCTCCCAG	ACAA2	97	114	355	301	170	175
ACAA2_AAGGCCTCCGTAAGCTCCAA	ACAA2	70	55	111	48	337	113
ACAA2_ACGCCCTTTGGAGCTTACGG	ACAA2	180	162	288	533	218	439
ACAA2_CTCACCTCGGAGCAGAGCCA	ACAA2	42	99	91	253	381	442
ACACA_AGTTAGAGACGCTATTCCGC	ACACA	7	37	13	35	80	39
ACACA_TGCACACGTTCCTTGTCCAA	ACACA	77	95	293	209	217	206
ACACA_GAATACCTGTACAGCCAGGA	ACACA	14	9	53	43	25	12
ACACA_ATCAAGGCCTCAGAGGGAGG	ACACA	22	50	91	65	18	5
ACACA_TGGCTTGCACCTAGTAAAGC	ACACA	575	733	950	981	669	1007
ACACA_CCAGTAGGTCCAACTTCACC	ACACA	154	220	214	321	203	281
ACACB_GCCGAGCCAGCCTCCCACAA	ACACB	272	230	437	657	690	565
ACACB_GAGCATGTCGGGACTCCACC	ACACB	56	0	123	48	117	156
ACACB_TGAGATGTTCCGCAACGAGC	ACACB	135	129	305	253	148	61
ACACB_TTATTGGGCCCTCCTGGGAC	ACACB	190	157	224	230	147	246
ACACB_CCGGAGCTGCTGTGCAAGAA	ACACB	752	790	1815	1510	1795	1168
ACACB_TAGCGTCTGGGCGACAACGG	ACACB	254	222	454	202	183	186
ACAD10_TCAAACTGTTTCCGGTCCAG	ACAD10	77	65	149	361	65	68
ACAD10_TTACTGGGTATCCAGACCAC	ACAD10	154	148	177	148	252	322
ACAD10_CATCTGCCCATGCCATAGAG	ACAD10	223	280	291	330	414	422
ACAD10_CTTGAAGACTATGGGAAGCA	ACAD10	258	227	385	409	262	328
ACAD10_AGCTCGATACTGCTTAACCC	ACAD10	283	378	283	113	549	217
ACAD10_TGTAGGCCACATCAGCAAGG	ACAD10	213	243	468	554	1152	576
ACAD11_GGATTCTGCCAGGTCCAAGG	ACAD11	143	126	434	306	400	296
ACAD11_CTTGTTCCCATGAACACACC	ACAD11	84	80	142	181	256	339
ACAD11_CAATCAAGGCATAGTCCACG	ACAD11	227	171	278	266	412	519
ACAD11_CCATGCAACAGCTATCGGAG	ACAD11	183	176	383	395	821	885
ACAD11_GAATATACAGTCACTGCAGC	ACAD11	8	19	41	108	33	60
ACAD11_TCGGACTCGCCAGTAGCACC	ACAD11	162	175	173	333	197	112
ACAD8_TGCAGGAGGTCAAGCTCCGG	ACAD8	193	179	512	162	184	98
ACAD8_CAGCCCAGCTAGGCTTCGGA	ACAD8	121	144	241	200	88	34
ACAD8_TTGCCCACCGCTCTGTACCA	ACAD8	683	492	746	776	379	701
ACAD8_CTGACCTCCGCTAAGAAACA	ACAD8	395	450	376	410	666	634
ACAD8_ATGTGCCGAACAGGAGGACC	ACAD8	113	90	85	34	342	392
ACAD8_TGAGAGGACTGAACGGAGGG	ACAD8	80	203	275	105	335	474
ACAD9_CGGTAGAGACCACCAGACCC	ACAD9	136	110	229	480	164	118
ACAD9_CAATCAGTTCTTGGGACCCG	ACAD9	116	154	478	406	141	254
ACAD9_AATAGCCTGGTGCGCTGCCA	ACAD9	54	17	287	123	142	48
ACAD9_TCTGCCTCACGGAGCCAGCC	ACAD9	20	6	0	27	11	7
ACAD9_CTGGATTACTAATGGAGGAC	ACAD9	487	464	350	442	348	384
ACAD9_TGAACATCCTCAACAGCGGC	ACAD9	68	105	92	352	188	199
ACADL_AACGTTTCGCTTCATGCAGC	ACADL	98	122	195	338	243	200
ACADL_CTGGATTCTCAATGGAAGCA	ACADL	199	259	818	541	626	459
ACADL_GCAATGACAGAGCCTGGAGC	ACADL	440	348	309	566	443	538
ACADL_GCATCTTGGTGGAATTGGAG	ACADL	166	159	262	246	109	147
ACADL_AAGATGTTCTCATTCCGGAG	ACADL	108	120	134	129	154	142
ACADL_CGCGTAGGGACCCTCGGAGA	ACADL	352	350	243	498	760	423
ACADM_GGCCGGAACGGGAGCCAACA	ACADM	241	188	375	520	378	346
ACADM_CGGGAGCCAACATGGCAGCG	ACADM	155	130	229	252	401	348
ACADM_GCCAATCGACAACGTGAACC	ACADM	50	81	267	247	284	122
ACADM_TGCTCGTAAATTTGCCAGAG	ACADM	617	437	680	681	643	691
ACADM_GGTTGGAACCAGTTAGAAGA	ACADM	151	97	158	248	65	148
ACADM_AAGATGTGGATAACCAACGG	ACADM	226	170	331	360	343	271
ACADS_TCTCGGGCAGTTCCACAGAC	ACADS	440	323	473	612	522	671
ACADS_GACACTCATGATGACTCCGG	ACADS	40	22	0	7	139	137
ACADS_CTTGGAGCCAAACTTCAAGA	ACADS	396	456	947	868	685	872
ACADS_TGCCGTGGTCTTTGCCAGCA	ACADS	392	410	1254	601	1212	722
ACADS_GATGGGCTTCAAGATAGCCA	ACADS	35	77	88	85	46	74
ACADS_GAACTACGCTGAGAATCGCA	ACADS	236	219	94	27	193	206
ACADSB_TTCCTCTATCACGAGCACAG	ACADSB	202	237	271	274	87	126
ACADSB_TTCGAATGTTAACGGGCAGG	ACADSB	39	37	198	189	150	138
ACADSB_CCAACACCAAGTGGCTCACG	ACADSB	373	468	599	448	502	527
ACADSB_CTCGGAAGTATTTCTCCACA	ACADSB	230	181	830	755	448	422
ACADSB_TCTCGGAAGTATTTCTCCAC	ACADSB	70	109	248	172	144	115
ACADSB_GCTTTGCAATGGTGTTCAAC	ACADSB	208	146	255	200	197	492
ACADVL_CTTCTGTGCTGGCAGGAACC	ACADVL	419	421	530	553	429	349
ACADVL_GGAGATGCAGGCGGCTCGGA	ACADVL	107	221	17	55	90	54
ACADVL_TTCCTGGTCAGAGCGTCAGA	ACADVL	107	94	196	197	31	40
ACADVL_TATCCCTTCCCTTACCGGAC	ACADVL	76	42	47	273	103	117
ACADVL_ACCTCGAAGAAACGGGACAC	ACADVL	76	55	73	223	76	68
ACADVL_TGTGGGCCTTTGCAACACCC	ACADVL	145	165	254	236	194	214
ACAN_GAGCCGTGTGTCCAAGGAGA	ACAN	123	212	178	270	353	373
ACAN_GATGGCACTGTTCTGCAGGC	ACAN	59	36	298	246	204	222
ACAN_TCTCCATAGCAGCCTTCCCG	ACAN	75	70	369	458	247	228
ACAN_GGTTGCCACCGCAGTTGGGC	ACAN	14	33	145	71	17	71
ACAN_CTGGGCAGCCGCATTTGCCA	ACAN	30	111	323	64	250	270
ACAN_AGCCTGCTTCGTAGGCGGCC	ACAN	139	105	82	131	225	117
ACAP1_CAGTTCACACTTACCGGAAA	ACAP1	352	334	739	722	890	572
ACAP1_ATTGGAGACCCGTCTGGAAA	ACAP1	162	212	317	484	790	405
ACAP1_AAATGCCGACAACGAAGGCG	ACAP1	206	231	358	329	453	336
ACAP1_CGTGAGCCTGAACCACAAGC	ACAP1	317	334	324	1044	460	700
ACAP1_TCGCCGGGATTTCTGGCGGG	ACAP1	6	16	172	122	387	396
ACAP1_TCAACGTGATTGAGGACAAG	ACAP1	330	313	658	840	826	659
ACAP2_GCGACGATTCTGCTTTGAGG	ACAP2	255	219	415	296	319	296
ACAP2_ACTGGTTGTGGATGCAGCAA	ACAP2	153	127	392	278	226	243
ACAP2_CATGAAGGATCTTGGTGCAC	ACAP2	185	116	205	109	199	198
ACAP2_CATGAATGGGATTCGAGACC	ACAP2	184	62	234	232	162	206
ACAP2_ACTTAGATGCCGTGAGAGCA	ACAP2	532	447	364	421	376	465
ACAP2_GCCGTGCCGGTTACCTGAAG	ACAP2	40	44	30	50	28	17
ACAP3_GCTGGTGATCGACTCTGCGG	ACAP3	8	27	24	52	139	171
ACAP3_CAGTCCAGCTTCTTCCAGCA	ACAP3	390	456	1095	506	567	299
ACAP3_ACGAGGTGGAGGAAGCCACC	ACAP3	12	37	30	45	118	16
ACAP3_CCGAGATGACGGTGTCGCCC	ACAP3	43	57	478	158	192	118
ACAP3_GATTGAGGCCAAACTGGACA	ACAP3	234	263	101	105	107	62
ACAP3_CTGGAGCCGCGTTTAAGGCC	ACAP3	184	150	142	299	426	181
ACAT1_TCTTGTGTCTTGCCAGGAAG	ACAT1	190	280	412	466	483	441
ACAT1_TAGTGGCTGGCAGCAAGGAA	ACAT1	221	204	424	508	532	3785
ACAT1_CTTGAGATCAAGCAAGAGAC	ACAT1	205	222	331	488	593	433
ACAT1_TGACGGCAGATGCAGCGAAG	ACAT1	406	457	446	461	695	379
ACAT1_GCCAGTATTTGCAATGGAGG	ACAT1	141	173	143	203	43	135
ACAT1_AGTATTTGCAATGGAGGAGG	ACAT1	53	67	125	303	82	102
ACAT2_GCCGCCGAGACGATGACCAC	ACAT2	90	115	362	232	530	120
ACAT2_CCACAACTCGCAGCAGCCGA	ACAT2	54	32	61	98	106	88
ACAT2_CACATCTTCCGGAGCCACAG	ACAT2	215	185	460	750	571	332
ACAT2_TCTATGTTGCTCCCATGGCG	ACAT2	141	108	251	336	366	263
ACAT2_CTCCACACCCACTTGGGACC	ACAT2	226	300	343	361	245	412
ACAT2_CGACAGCCAGATGCTCCAAG	ACAT2	271	154	666	488	836	714
ACBD3_TCCGTGATTACAGTGGGCCG	ACBD3	192	157	460	363	343	584
ACBD3_GGCAGCATTACAGAAACAAC	ACBD3	110	88	168	115	444	318
ACBD3_AGTCCAGCTTGCACAGCAAC	ACBD3	241	185	525	253	568	561
ACBD3_AGAGGAAAGGCTTCGACGGG	ACBD3	364	423	396	307	339	153
ACBD3_CCTGGGAAACATGTCTAAAG	ACBD3	264	175	378	268	452	377
ACBD3_CGACCGGATCCAGGTGGCGA	ACBD3	33	39	0	5	34	73
ACBD4_CAGCCTCACCGTTCTTGGGC	ACBD4	138	106	102	229	134	124
ACBD4_CGCAGCATCTCTTCATAGGA	ACBD4	464	387	706	810	1026	661
ACBD4_ACAGTCTGGGCAAGATGAGC	ACBD4	81	172	379	289	158	129
ACBD4_TCAGGGATCACCTGGTACAG	ACBD4	182	245	332	552	145	305
ACBD4_TGGTAGAGTTACTGCCCAGA	ACBD4	122	130	211	78	301	187
ACBD4_AAGAGCCACTGGACGACGAA	ACBD4	221	238	175	364	268	424
ACBD5_ACACCAGGAGACATCTCGAA	ACBD5	339	466	628	300	324	251
ACBD5_CTGCAGTCTCATCAGCACGA	ACBD5	412	537	670	600	586	509
ACBD5_GAAGATGGCAGGAATAACAG	ACBD5	179	251	512	480	522	723
ACBD5_TCTGCTGTTTGCATTCACCA	ACBD5	127	224	659	401	418	390
ACBD5_CTTTCACGCGCCAGTCCGAC	ACBD5	169	165	349	116	188	217
ACBD5_CCGCCGACAGACCTTGGGAC	ACBD5	330	379	479	854	485	679
ACBD6_GCAGCGGCACACAACTGGCA	ACBD6	138	242	462	325	244	527
ACBD6_CTTACCTGAGGATTCCAACC	ACBD6	359	340	524	300	774	682
ACBD6_CCTGATTCAGGTGGCCAGCA	ACBD6	374	401	888	688	737	590
ACBD6_AAACAGCTCGGCCAGGCAAC	ACBD6	199	188	301	405	619	231
ACBD6_TTCATCATTCCTGCCCGCGG	ACBD6	51	84	162	202	63	150
ACBD7_TCTAGCATTCCTGGACACGC	ACBD7	63	191	606	360	469	879
ACCS_GGGCTACAGGACCTACCACA	ACCS	40	62	32	203	112	190
ACCS_GACTTACCCGCCAGGACAGC	ACCS	94	109	104	265	112	208
ACCS_GAGTCAGCGCGACATGCAGA	ACCS	27	49	183	97	36	108
ACCS_GGCTCTTGCAGTAGAAAGAC	ACCS	133	175	338	411	278	269
ACCS_CACGGTGCTGTGTGAGGCCG	ACCS	151	173	869	430	281	325
ACCS_CCAGGTAGACATAGGCCAGC	ACCS	122	224	445	433	289	346
ACCSL_CGGCCTCTCCTCTGACCAGA	ACCSL	49	49	219	118	162	131
ACCSL_TTCAAGGGATCTATGTAGGG	ACCSL	113	92	86	182	481	289
ACCSL_TGCCAAGGTTAATGAAACCC	ACCSL	343	193	337	230	285	273
ACCSL_GCCTGCGGGAAGAAGTGGCC	ACCSL	30	22	112	65	52	100
ACCSL_CTCAACCTTTGCATACAGGC	ACCSL	264	240	813	512	463	472
ACCSL_CTAACTTGTCCACAGTGAGC	ACCSL	56	107	133	432	273	497
ACD_TCCCAGGACCGGAGCTACCA	ACD	171	325	165	382	311	520
ACD_GGCTGAAAGCTGCCTGACAC	ACD	70	30	238	311	324	168
ACD_CGCAGAGTTCTATCTCCAGG	ACD	72	97	209	144	268	172
ACD_GGATCCTGCTTGTTGCAGGG	ACD	44	5	99	84	143	112
ACD_TCAGGTACTACAGGACGCCG	ACD	261	200	350	419	225	487
ACD_GCATCCGCTGGGTGTAGCCG	ACD	68	32	12	16	30	210
ACE_GAACAGCACCTGTTCGGCGC	ACE	17	37	135	178	18	376
ACE_GGGAATCTGCCTCATGGGAA	ACE	53	85	137	223	30	55
ACE_GCTCAGCCAGGAGTTTGCGG	ACE	184	188	152	347	188	292
ACE_CAGGATCTACTCCACCGCCA	ACE	445	351	572	776	249	324
ACE_CCTCGTACAGCGGTTTCAGC	ACE	1	0	10	115	179	91
ACE_CCCAGGCTTCACAGACACGG	ACE	392	313	709	386	670	576
ACE2_ATCGGGTGACAGAAGACCAA	ACE2	102	73	151	97	119	162
ACE2_AATTCCATGCTAACGGACCC	ACE2	178	149	93	324	166	151
ACE2_TACTGATGCAATGGTGGACC	ACE2	236	216	855	723	302	294
ACE2_TACCAAGCAAATGAGCAGGG	ACE2	79	157	407	333	114	308
ACE2_GATGGCTATGACTACAGCCG	ACE2	39	119	71	305	85	167
ACE2_TTACAGCAACAAGGCTGAGA	ACE2	249	130	200	339	328	319
ACER1_CGGACTTTGAGGGTTTCACC	ACER1	142	139	296	174	346	207
ACER1_GGGCTGTTGCTCTGACCAGC	ACER1	132	174	374	279	90	278
ACER1_CAGGCGGATGAACTGGGACC	ACER1	240	167	359	438	210	168
ACER1_TGGCGATCTCGTCCAGCAGC	ACER1	116	212	500	407	36	127
ACER1_CAGTGGCCCGAAGATGAAGA	ACER1	280	352	349	181	217	188
ACER1_CAACTTCCAGTACTCGGAGC	ACER1	173	100	391	449	149	222
ACER2_TATCGCCGAGTTCTACAACA	ACER2	483	340	935	730	491	1037
ACER2_AGTTCTGGCCCAATGAGAAA	ACER2	141	189	271	286	513	332
ACER3_CTCCTCGCACCAGTCCAGCG	ACER3	221	301	347	295	744	471
ACER3_AGGAGAACTACTCCGTGACC	ACER3	13	63	164	97	135	218
ACER3_AGGTTGCTCTTCAGGGAGGA	ACER3	80	83	168	197	182	326
ACER3_TTATCCATGGCTTAGAGGAC	ACER3	248	282	224	439	444	364
ACHE_GGAAGGCCGAGTTCCACCGC	ACHE	186	86	126	83	47	176
ACHE_GAGGCCGTGTTCACAGCCGC	ACHE	58	14	11	0	110	80
ACHE_GAAGCGGTTCCAGAAGGCGC	ACHE	54	113	20	95	193	99
ACHE_GGTAAGTGACCTGGCAGCCG	ACHE	32	60	43	56	49	180
ACHE_AGGAAGTCTCCATCTACCAC	ACHE	119	63	80	27	87	288
ACHE_TCCCATGGGTGGCTCCGCAA	ACHE	285	235	580	603	282	233
ACIN1_ATTGGTCTCTCTGGAGAAGG	ACIN1	48	23	462	84	136	106
ACIN1_GCAACCTCCTGACCAGAAGA	ACIN1	203	198	399	349	251	148
ACIN1_CCTTCCTTCTGTTCCAAAGA	ACIN1	222	228	430	553	373	225
ACIN1_ACGATCATCTAGGGTCAGAC	ACIN1	581	405	257	394	534	361
ACIN1_GATGATCCATCCTGAGGGAG	ACIN1	45	38	63	43	6	39
ACIN1_CCCTGGTCAAGCGGCTCAAA	ACIN1	289	415	679	746	388	471
ACLY_GATCTGGACCATGGTGGCCG	ACLY	41	18	120	73	123	98
ACLY_CGGGCGGGAGGCATATCCAG	ACLY	59	20	185	60	69	141
ACLY_CCAAGCACACCCAGTTACCA	ACLY	94	146	687	237	497	163
ACLY_CGTGGGTGATGTGGACGCCA	ACLY	79	74	98	65	279	105
ACLY_TTCCACGACGTTTGATCAGC	ACLY	138	205	454	226	205	269
ACLY_CCGATTCTGGATGGCTGAGG	ACLY	271	240	459	318	430	463
ACMSD_CTGCAGAGGTTTGGCTACGG	ACMSD	605	559	1007	864	1209	1118
ACMSD_AGAGGTTTGGCTACGGAGGC	ACMSD	107	140	313	167	332	348
ACMSD_AGCTCACAACGGTGCTGGCA	ACMSD	115	110	151	150	226	271
ACMSD_GACACAAACCTACAAGCCAA	ACMSD	20	0	136	59	33	86
ACMSD_CTGAAAGTGTGTTTCGCACA	ACMSD	431	455	300	214	1000	658
ACMSD_TTCCAGCTCACCTAGTGGAA	ACMSD	239	241	442	591	382	419
ACN9_ACTCGAGAAACGTGCCGCCC	ACN9	0	0	0	81	13	39
ACN9_TTTCACGTACTGGTCGCCCA	ACN9	21	13	73	89	104	125
ACN9_CTTTCACGTACTGGTCGCCC	ACN9	13	1	44	119	151	352
ACO1_CCTGGTTGTACAGGATCCAA	ACO1	79	103	203	118	435	206
ACO1_TCCTGCAGGATGACACGAGC	ACO1	281	246	393	368	438	284
ACO1_GCAGCAAAGTCAACCACAGC	ACO1	291	204	409	469	637	384
ACO1_TGGATGATTCCTGAGCCAGG	ACO1	148	72	136	159	102	48
ACO1_ATCACGTACCTGGTGCAAAC	ACO1	609	598	601	719	765	405
ACO1_CTTGCTGTAGTGGACCCAAA	ACO1	449	455	663	775	466	525
ACO2_TGTGGCCATGCAGGATGCGA	ACO2	54	83	21	91	153	199
ACO2_AGACCCATCAGGCCCAGCAC	ACO2	201	121	198	245	175	188
ACO2_CTGAGCAAGACCGGCCGGGA	ACO2	140	243	300	246	207	416
ACO2_TCACCCACTCGGATGTCCAG	ACO2	60	137	116	46	44	71
ACO2_ACGCCTCTTACCTGTCCCAC	ACO2	0	19	16	13	0	0
ACO2_GACTACCTGACGGGCACGGA	ACO2	47	29	15	25	144	182
ACOT11_GGAGCGCAGCCTTACCGGAC	ACOT11	153	244	368	176	158	214
ACOT11_ACACCAGCGGAGAGGCACGC	ACOT11	227	262	511	490	329	535
ACOT11_CCGGGCCTTCAACTCCAGCA	ACOT11	418	549	857	810	636	693
ACOT11_GATCTCTCGGCGGGCCACGA	ACOT11	68	63	137	66	117	172
ACOT11_CATAGACAAGGCGCATGCGC	ACOT11	14	0	73	145	63	120
ACOT11_TCCACACGGGTCTTCTCAGC	ACOT11	71	86	52	179	219	162
ACOT12_GCAAGCGAATTCGCCTAGGC	ACOT12	74	95	246	446	115	274
ACOT12_TGTTGAAGTTGGAGTTCGCG	ACOT12	90	102	530	554	182	279
ACOT12_TATGGCGTGGATGGAGACAG	ACOT12	47	76	272	328	159	178
ACOT12_ATAATCTGGCTGCTGAGAGA	ACOT12	66	89	640	242	99	182
ACOT12_ATCCACTGAGGCTGTAACGC	ACOT12	166	212	473	654	230	341
ACOT12_TGGCTCATGACCACCTCGCC	ACOT12	304	286	163	323	67	146
ACOT13_GGTGATAAAGGCCATGACCA	ACOT13	94	62	63	41	123	158
ACOT13_GCAATAGGCACTCTCCACGG	ACOT13	388	470	449	662	684	717
ACOT13_TGGCTCTGCTATGCACGGAA	ACOT13	369	468	646	427	524	402
ACOT13_GGCTCTGCTATGCACGGAAA	ACOT13	176	207	547	414	560	362
ACOT13_CTTGTTGGTCAGATCCACAG	ACOT13	267	223	383	651	585	772
ACOT2_CGGGACGCTCGAAGGACAGC	ACOT2	30	162	74	236	300	204
ACOT2_GAGCGTCCCGGCTGTACCAA	ACOT2	110	228	219	156	264	254
ACOT4_TAAGGAATGCTCTCGTAGGA	ACOT4	165	194	388	184	349	276
ACOT4_CTGACCAACAATGAGCAGGA	ACOT4	445	483	354	385	742	445
ACOT6_AGCTACTGTGTTGGCTACAC	ACOT6	262	242	516	622	730	422
ACOT6_TGGTGATTGTGTTCCTCCAG	ACOT6	330	279	181	425	292	292
ACOT7_GGTGCGCTCGACACGAGCCA	ACOT7	15	27	89	66	1	62
ACOT7_GCATTGCAACAGCCAGAACG	ACOT7	316	303	1043	532	1289	608
ACOT7_CCTGCTCAGCTGGAAAGCCA	ACOT7	69	101	300	228	339	279
ACOT7_TCCTCAGAAAGGAAGTCGAC	ACOT7	90	30	197	205	486	115
ACOT7_TCCAGTAATGCAGGCTCCAC	ACOT7	124	109	97	435	311	123
ACOT7_GGCGCGGAATGAATGAGCCC	ACOT7	0	50	6	42	23	63
ACOT8_CGCATTCATAGAGCATCCAG	ACOT8	40	40	288	303	129	80
ACOT8_CAACCGAATTGCTGCTCAGG	ACOT8	182	87	157	186	318	206
ACOT8_TCTGTGAAGGCCGTGCAACA	ACOT8	431	598	810	965	624	570
ACOT8_CAAGTGGAGCGGACACGAAC	ACOT8	362	222	329	369	145	173
ACOT8_CGTGCTCAACCTCGAGCCGC	ACOT8	20	4	0	9	48	65
ACOT8_TCGTGACCAAGACGCTACGG	ACOT8	173	272	318	209	66	79
ACOT9_CCCTTGTTCCAGTGAACAAG	ACOT9	83	72	82	69	18	43
ACOT9_AGAGGAGCTCTTTAGACAAG	ACOT9	320	290	399	368	485	315
ACOT9_TCTTCCCGACCCAGCTAACA	ACOT9	793	985	579	897	975	962
ACOT9_TAGTAGGAGCATCCACAAAC	ACOT9	431	432	666	718	664	599
ACOT9_CACATTCATGAAGGCAAGCA	ACOT9	405	477	935	643	445	753
ACOT9_GGCAGCCTAGCGCAATGAGG	ACOT9	103	122	14	110	8	68
ACOX1_CTAGGACCCTATCCTTACCC	ACOX1	198	121	353	430	393	423
ACOX1_ACCTCCATTAAATGGTGGCC	ACOX1	84	117	83	80	185	72
ACOX1_AGCGCTTCTTCATGCCCGCC	ACOX1	8	20	67	67	0	131
ACOX1_AGTGGTGCCCTGATTCAGCA	ACOX1	142	184	200	260	264	303
ACOX1_TGACAGCCACCTCATAACGC	ACOX1	651	871	1181	1126	441	998
ACOX1_GCTGGTCGTCGCCATGAACC	ACOX1	312	311	349	222	313	177
ACOX2_GCGGATGACCGAGTAGCGCA	ACOX2	194	185	383	257	190	619
ACOX2_ATCTGCTCAGGAGCCAGGCG	ACOX2	180	144	318	224	290	99
ACOX2_ACTGCCACCAAATGGTGGCC	ACOX2	55	29	1	0	3	32
ACOX2_CGTGAGAGCCCTCAGGAGCC	ACOX2	373	261	507	506	614	405
ACOX2_TTATAAGGCTGCCATGCGGA	ACOX2	143	83	400	211	242	113
ACOX2_CCCAATGACACTCGGTGCAC	ACOX2	259	287	732	628	1222	1122
ACOX3_CGGTTCAGAAGGCTCTGGCG	ACOX3	353	226	646	538	459	478
ACOX3_GCCAACCATCACTCCAGGCA	ACOX3	317	373	565	666	515	303
ACOX3_CAAGACAGCCACTCACGCGG	ACOX3	165	242	619	599	742	382
ACOX3_TGGCCTTGGTATTACTGCCG	ACOX3	65	39	579	168	489	221
ACOX3_GAGAAGAGTCATACATGCCC	ACOX3	11	11	0	0	59	35
ACOX3_ATGGCATCCACTGTGGAAGG	ACOX3	149	177	241	218	479	302
ACOXL_TCAGAGAGTGAAGTTTGCCA	ACOXL	48	69	93	144	142	244
ACOXL_GGCCATGGGAGCAACGCGAG	ACOXL	175	89	354	125	715	277
ACOXL_TGACAAGGTTCGGATACCCA	ACOXL	113	192	154	165	106	160
ACOXL_AAGCCACAGCTAATCTCGAA	ACOXL	302	311	496	386	793	362
ACOXL_TAGCCATTCGCTATAGCCAC	ACOXL	79	90	128	148	178	58
ACOXL_TGGCCCTGACCTTCGTCAGC	ACOXL	289	417	146	340	176	271
ACP1_TGCTGTTTCTGACTGGAACG	ACP1	363	326	752	1229	646	695
ACP1_TTTCTGACTGGAACGTGGGC	ACP1	89	71	57	85	70	71
ACP2_CCTGCTGGTAGATTCCGAAG	ACP2	155	111	228	165	154	210
ACP2_GACATGGTGGCCAACGAGAC	ACP2	95	76	396	222	211	225
ACP2_CATGAGTGCTGAGGCCAACC	ACP2	113	70	159	219	167	196
ACP2_AGCCGTGATAGCGCTGCCGC	ACP2	62	25	47	136	83	141
ACP2_TTCTCTCAGCTGTACCGCCA	ACP2	148	173	231	127	72	97
ACP2_CCACCAGGTTCACGCCGAGA	ACP2	318	428	277	311	449	616
ACP5_TCTTTAAGACCAGGCTGCCG	ACP5	111	88	533	252	410	228
ACP5_TGAAGTGCAGGCGGTAGAAA	ACP5	1079	1096	1341	1363	739	958
ACP5_AGGGCACTTTGCGAAGGGAG	ACP5	40	132	138	100	175	190
ACP5_GCTCCCTTCGCAAAGTGCCC	ACP5	7	22	127	71	97	52
ACP5_ATTCCACACGGCCCGGGAAA	ACP5	235	279	591	495	247	370
ACP5_AGCCAGGGAGGGTAGCAACA	ACP5	278	310	927	639	434	539
ACP6_GCAGCTCTATTACCACGGGA	ACP6	87	110	147	76	300	79
ACP6_TTGTGCAGCTCTATTACCAC	ACP6	275	195	267	225	460	519
ACP6_ATCCTTGTACATACTGCCCA	ACP6	13	4	71	38	0	31
ACP6_ACGAACCTTCTTTCTGACAC	ACP6	345	410	469	456	350	500
ACP6_TGGCGTACTGCCTGCACCAG	ACP6	215	192	536	687	300	892
ACP6_AGCGAGGTCAGGACGCCCAC	ACP6	17	62	170	167	23	26
ACPL2_CAAAGGCCAGCAGCGCAGCC	ACPL2	118	122	412	275	114	394
ACPL2_CATTCTTAGGAGTCGACACC	ACPL2	10	16	17	43	40	52
ACPL2_CCATTCTTAGGAGTCGACAC	ACPL2	147	219	294	296	155	174
ACPL2_TGTTCATTCGCCACGGAGAC	ACPL2	210	105	166	232	226	272
ACPL2_CTGCAGACCAATCATTGGGC	ACPL2	119	110	187	176	167	144
ACPL2_GGCTGCAAACCTTGGGAACC	ACPL2	547	499	685	821	307	421
ACPP_AGACCGAAGTGTACTAGCCA	ACPP	289	273	608	740	431	474
ACPP_TACTTTCAGGTGTTTCGGCA	ACPP	163	175	89	167	332	271
ACPP_AAAGAGGAACTGTGTGCACC	ACPP	38	56	183	105	93	120
ACPP_ACTTTCAGGATTACATGGCC	ACPP	72	64	45	208	113	211
ACPP_GAATTCCATAGAGGGACAGG	ACPP	40	7	25	71	211	58
ACPP_TACTGTGAGTGGCCTACAGA	ACPP	180	171	570	357	382	359
ACPT_GGTATTCCGCCATGGCGACC	ACPT	12	9	113	49	46	47
ACPT_CGTAGCGGCTCCTCAGGAAG	ACPT	212	155	240	191	191	207
ACPT_GAGGCCGATCCCGGTGCACA	ACPT	157	80	279	291	539	412
ACPT_TGGTTGGAGAGCCACTGCGC	ACPT	359	378	542	352	483	359
ACPT_AGATCTGGGCAAGAGTCCGC	ACPT	142	168	44	262	177	221
ACPT_TGTGTCCATCATAGAGGCCC	ACPT	128	99	219	284	174	212
ACR_GGCGTTATCTTTAGCAACCA	ACR	89	159	363	358	331	159
ACR_TTGCCTGAACCGTAACCCAC	ACR	1	42	118	163	156	110
ACR_TGTCCGCATCGTCGGCGGGA	ACR	61	83	48	91	119	125
ACR_TCTTCACGTACAACAGCCAC	ACR	9	17	53	87	95	142
ACR_AGCGCCCACACGAAATGGGA	ACR	84	81	110	321	126	142
ACR_AATGAAGCGCCCACACGAAA	ACR	187	192	427	554	274	361
ACRBP_TAGACATGTGTCGCCGCCCA	ACRBP	105	22	107	106	44	190
ACRBP_CGAATAGCACAGCACCAGCA	ACRBP	332	384	1253	1254	659	870
ACRBP_AGACTCTACTTCTCGTACCC	ACRBP	185	212	180	249	207	318
ACRBP_AGAGGGTCTCACCTGTGAAG	ACRBP	300	205	643	417	402	534
ACRBP_AGCAACGGTAGTGAGTGAAC	ACRBP	92	97	153	241	162	75
ACRBP_CGTATTCGGTAGGAGAGAGA	ACRBP	92	84	352	217	443	398
ACRC_CCTCCTCCGGCTCTTGCAAG	ACRC	109	162	208	207	188	278
ACRC_ATCTGATGATGCTGGTGAGC	ACRC	178	259	230	223	101	276
ACRC_GGTAAAGGACATAAGAAGCG	ACRC	68	48	112	67	51	89
ACRC_CAGAGAAACTACGCATAGGC	ACRC	219	183	283	495	291	224
ACRC_ATGATTCTCATGGTGACGCA	ACRC	110	93	305	362	451	351
ACRC_TCATCTGTGCCAAATGCAAG	ACRC	389	327	423	420	232	484
ACRV1_TATCTGCTTGGATCTGCCAG	ACRV1	65	112	87	135	298	222
ACSBG1_AGAACCTCCTCCAAACAAGA	ACSBG1	132	73	105	262	366	176
ACSBG1_GGTCGACACGCAGAAGCAGC	ACSBG1	28	59	77	22	58	39
ACSBG1_CTGTGGACGACTCGGGCCGA	ACSBG1	54	62	247	170	105	185
ACSBG1_TTCAGGGACTCTTTGGAGAG	ACSBG1	338	411	906	435	575	393
ACSBG1_TCCTTACGCAGTCCTCAGGA	ACSBG1	216	171	180	418	302	242
ACSBG1_TGGATACGGCTGCCCACACG	ACSBG1	282	247	159	228	252	220
ACSBG2_CCAGCCCTCGCATCCAAGAA	ACSBG2	623	713	888	1045	1052	859
ACSBG2_ATGACCTTACCCGGCTAGGA	ACSBG2	247	179	403	304	356	317
ACSBG2_AAGTATCCCTGACACCCAAC	ACSBG2	187	219	121	185	324	250
ACSBG2_TACTCCCGTGAGCTACCGCA	ACSBG2	223	106	224	305	356	277
ACSBG2_TATGCTGTTCCAGCAGAACA	ACSBG2	225	208	143	362	296	166
ACSBG2_AGGCATCAATGCTGTGAACC	ACSBG2	170	231	796	726	483	856
ACSF2_AACTCCGAGAGAGGGCGGCC	ACSF2	4	19	128	127	0	79
ACSF2_AACGTAGCTGAGGCCTCCGA	ACSF2	80	82	44	51	160	64
ACSF2_CCTCTGCAAAGGTGACCGGC	ACSF2	228	283	438	263	198	494
ACSF2_AGGCTGGGTTCACAGACACC	ACSF2	133	211	290	247	319	342
ACSF2_TCTGCCCTACCGAGGTGAAC	ACSF2	308	381	328	1244	543	671
ACSF2_TGACAATGTTGTAGTGGGAG	ACSF2	422	595	485	797	745	1104
ACSF3_CCTCTACAGGAAGCATCCCG	ACSF3	70	60	173	196	0	98
ACSF3_CGTTGACCACACCATGGACG	ACSF3	655	586	805	860	1763	1011
ACSF3_AGAAATCCTGGGCGTGCGGC	ACSF3	137	229	130	556	252	257
ACSF3_TGGCATGACCGAGATCGGCA	ACSF3	372	259	250	573	310	178
ACSF3_CACGCAGAGGGAGACGAGAG	ACSF3	309	347	855	864	468	592
ACSF3_CCAGTATTCTCGAAACACGG	ACSF3	246	327	505	252	209	235
ACSL1_CAAGAGCCATCGCTTCAGCG	ACSL1	146	74	447	385	229	539
ACSL1_AGCCAACAGACGGAAGCCCA	ACSL1	78	41	129	123	150	91
ACSL1_AACTGGTGGAACGAGGCCAG	ACSL1	196	193	302	238	130	194
ACSL1_GGTTTCCGAGAGCCTAAACA	ACSL1	146	72	288	198	216	327
ACSL1_CGACTCTGGGAAAGTTACAG	ACSL1	571	463	395	844	324	604
ACSL1_GGGTCTCGTGGCGTACCAGA	ACSL1	120	116	95	81	135	151
ACSL3_AGCTATCATCCACTCGGCCC	ACSL3	66	69	159	166	172	50
ACSL3_AATGGCTGGACCTCCTAGAG	ACSL3	111	139	485	169	350	269
ACSL3_CAACAGTGATGATGTGCCGC	ACSL3	64	149	207	245	91	149
ACSL3_ATGTACACAAGTGGATCCAC	ACSL3	102	74	320	185	89	329
ACSL3_TTTACTTACCTGTCGCACAG	ACSL3	203	146	563	380	457	287
ACSL3_AGCCCGTATCCCTGACCAAC	ACSL3	219	189	384	494	446	612
ACSL4_TCTGTAAACATCCATCGGGA	ACSL4	6	28	68	8	92	53
ACSL4_TTCTGCTGCCCAATTGGCCA	ACSL4	213	213	135	236	241	205
ACSL4_TCCGCTTACACTCTCTGACC	ACSL4	61	99	122	281	474	305
ACSL4_TAGACCAACGCCTTCAGACA	ACSL4	640	565	660	467	461	644
ACSL4_TGCAATCATCCATTCGGCCC	ACSL4	157	149	247	285	332	291
ACSL4_AAGCCCACTTCAGACAAACC	ACSL4	216	238	601	455	522	481
ACSL5_TCGTGGTTCCTCCAGAGACA	ACSL5	281	216	355	667	261	296
ACSL5_TCTTAGGGAGGAGCACGGAA	ACSL5	142	124	258	435	172	148
ACSL5_CTTTGCTCAGAATAGGCCAG	ACSL5	73	162	61	120	141	95
ACSL5_TACGATGGCTTCTGGTCCCA	ACSL5	154	99	135	110	5	78
ACSL5_GCTTCAGGTCATCATCAAAG	ACSL5	405	393	781	815	832	610
ACSL5_AGCGTCATCTGCTTCACCAG	ACSL5	400	357	197	251	388	425
ACSL6_TCTTTCAGGGCTTCTTCGAA	ACSL6	219	250	313	308	230	295
ACSL6_GGTCCCGCTCTATGACACCC	ACSL6	168	125	73	8	71	98
ACSL6_CCTCCTGGTAGGACAGCCAC	ACSL6	76	139	168	234	390	260
ACSL6_ATGTACCAGGTGTTCCGCCG	ACSL6	210	240	463	660	221	463
ACSL6_CTTCTTCTGACTGCATCAGG	ACSL6	79	106	87	103	285	81
ACSL6_CTTACCTACGAATAGCCAGA	ACSL6	7	31	111	182	191	102
ACSM1_CATAGTTCTCGTAGAGCAGA	ACSM1	160	99	203	135	63	261
ACSM1_TCCTGAGTCCGACAGGCACC	ACSM1	76	103	184	125	107	91
ACSM1_AGGGTTGTAAGGCCAACCCA	ACSM1	107	80	259	219	97	66
ACSM1_CTGATCACAGCCGTGAAGGG	ACSM1	84	130	260	242	178	126
ACSM1_ACAGACCTGTGGCCTACAAC	ACSM1	100	197	309	176	245	273
ACSM1_GAATGACTATGAAGTACCGG	ACSM1	42	38	19	22	64	55
ACSM2A_TTAGATGTCTCACTGCGCAC	ACSM2A	158	133	70	92	168	230
ACSM2A_CTTAGATGTCTCACTGCGCA	ACSM2A	289	329	243	522	998	522
ACSM2B_CCTAGACGCCTCACTGCGCA	ACSM2B	350	303	142	414	140	333
ACSM2B_CTAGACGCCTCACTGCGCAC	ACSM2B	266	236	342	213	281	230
ACSM2B_ACAGAACTGCCTCGCTGGAG	ACSM2B	84	113	258	139	85	157
ACSM3_TGATGCTAGCTCGTGTCACC	ACSM3	81	59	51	314	372	189
ACSM3_ATCTCCTCTTTGTAGGGAAC	ACSM3	227	177	176	306	146	166
ACSM3_GGTAATTCTGATTCTGCCCA	ACSM3	2	7	5	10	61	4
ACSM3_AATGTGGCCTGTCTGCGAAC	ACSM3	361	374	802	912	809	680
ACSM3_TGTCAAATCTAGCCAGAACC	ACSM3	519	611	661	796	672	799
ACSM3_GGAATACCTCAGATACGGGC	ACSM3	39	45	96	90	131	58
ACSM4_ATCTGGCTCACCAAGCCACC	ACSM4	12	38	83	68	120	108
ACSM4_GAGTCAGAGGCGTCCAAAGC	ACSM4	269	250	436	778	603	370
ACSM4_ATGTGTCCCTGGTCAGACAG	ACSM4	301	177	453	371	279	348
ACSM4_ACACAGTGGGAGGACTGCAC	ACSM4	81	106	254	415	84	242
ACSM4_CACGAGCATCCGGTACACAG	ACSM4	335	426	644	587	783	597
ACSM4_TCCAGATCAAATCCGCGGAG	ACSM4	266	286	595	481	356	402
ACSM5_TGTGCCATTGACCCACCAGA	ACSM5	167	142	229	456	395	355
ACSM5_AGTGTGGCTTGCATGCGGAC	ACSM5	255	158	272	382	402	218
ACSM5_TCTGTCAGCTGAGTCACACC	ACSM5	308	246	531	477	473	598
ACSM5_TGGTAAAGTAGATGGCCAGC	ACSM5	152	128	317	265	346	464
ACSM5_CCGAGTGGGTCTGATACGGA	ACSM5	168	347	591	582	308	490
ACSS1_CACCAGGACATGCTGCACGG	ACSS1	582	514	1035	674	961	718
ACSS1_ATCATTGATCCTCCCAGCCA	ACSS1	285	290	864	387	366	424
ACSS1_TTCCTCCACTTCGCACCGCA	ACSS1	200	193	359	422	508	307
ACSS1_GCCACACGGCATCTGCAACC	ACSS1	351	316	124	418	244	230
ACSS1_ATCTGGGAGCGCGATGAGCC	ACSS1	185	195	205	183	136	131
ACSS1_TGGGACTGCGACTTCAGCAC	ACSS1	417	285	557	461	227	459
ACSS2_AGCGCTACCGCGAGCTGCAC	ACSS2	46	38	75	46	78	13
ACSS2_TTGTACCGAAGGAATGGGCC	ACSS2	120	113	388	280	208	274
ACSS2_AATGCGGGCACATGCCAGCA	ACSS2	74	80	156	195	98	185
ACSS2_CAAAGATGCCTTCTACAGGG	ACSS2	200	179	210	379	159	511
ACSS2_GCCCGAGTGGTGTGATGCCG	ACSS2	33	69	192	212	124	85
ACSS2_CTACGTCACCTATGGGCCAC	ACSS2	375	260	129	142	195	168
ACSS3_AGATCAGCTGGTACAAGCCC	ACSS3	125	112	242	129	259	250
ACSS3_TATCCTTGCACATGCCAACA	ACSS3	157	185	375	377	407	393
ACSS3_GCATCATTTGGCATTGAACC	ACSS3	245	345	281	284	273	426
ACSS3_AGTGGGTGTTCTGAAAGAAC	ACSS3	194	163	134	279	127	229
ACSS3_ATACGGACTTCAACCCGGAG	ACSS3	72	83	330	190	93	133
ACSS3_GGGCAGCTTCTGACTTAGGC	ACSS3	179	74	195	564	106	459
ACTA1_CACCAAGCAGGAGTACGACG	ACTA1	352	289	753	1116	1267	1018
ACTA1_GCCAACAACGTCATGTCGGG	ACTA1	134	95	238	84	141	278
ACTA1_CCGCGCACCTGTGGTCACGA	ACTA1	626	318	1279	813	593	409
ACTA1_TGTCCCTCTACGCCTCCGGC	ACTA1	23	16	107	60	0	15
ACTA1_GGTGAAAGCCGGCTTCGCCG	ACTA1	9	18	0	14	2	3
ACTA1_TGGTGAAAGCCGGCTTCGCC	ACTA1	129	61	26	137	136	88
ACTA2_AACAGGAATACGATGAAGCC	ACTA2	4	84	39	27	62	149
ACTA2_GCTAACAATGTCCTATCAGG	ACTA2	30	73	22	102	27	158
ACTA2_TGTTGCCTACCGATGAAGGA	ACTA2	205	137	358	398	469	336
ACTA2_GCGGAAACGTTCATTTCCGA	ACTA2	150	248	407	276	535	631
ACTA2_GGCCTCACCAGTAGTAACGA	ACTA2	75	118	179	253	134	241
ACTA2_CCTACCAGTTGTGCGTCCAG	ACTA2	72	65	49	183	163	54
ACTB_GCCGCGCTCGTCGTCGACAA	ACTB	134	122	561	363	559	394
ACTBL2_GGAGGGAGCACCATGTACCC	ACTBL2	62	38	64	211	163	138
ACTBL2_GGTGCTCCCTCCAGATAACA	ACTBL2	96	124	251	164	162	166
ACTBL2_TCGGAAGCGTTCATTCCCAA	ACTBL2	29	19	235	163	59	127
ACTBL2_CTATGAACTTCCTGATGGGC	ACTBL2	189	156	683	755	197	372
ACTBL2_TTCTACGCCTGGATCTGGCA	ACTBL2	137	132	198	130	86	111
ACTBL2_ATAGGGCGTCCTCGACACCA	ACTBL2	75	45	385	179	136	104
ACTC1_CTACAACTCACCAATGAAGG	ACTC1	240	316	331	378	437	232
ACTC1_ACACTCACCAGTGGTGACAA	ACTC1	112	78	139	170	338	263
ACTC1_GGGAAGTTTACCTGGTGCCG	ACTC1	101	95	54	174	62	136
ACTC1_AGTTTACCTGGTGCCGCGGG	ACTC1	34	54	53	99	89	93
ACTC1_TGCCAAGATGTGTGACGACG	ACTC1	498	461	783	1064	1172	861
ACTG1_CAACACCTACCCAGGAAGGA	ACTG1	185	161	671	401	757	301
ACTG2_ACTCCTAGTGGCTCAAAGCC	ACTG2	170	163	186	202	132	291
ACTG2_GGCAGCCTAGGTTGGAGAAA	ACTG2	206	245	351	371	291	220
ACTG2_CCTAAATCCCAAGGCCAACA	ACTG2	320	350	464	840	582	418
ACTG2_CTCACCTGTCGTGCGGCCAG	ACTG2	283	283	168	275	231	234
ACTG2_AGTCCAGGCGCATGATGGCA	ACTG2	278	206	408	424	423	314
ACTG2_CGCACAATTTCTCTCTCAGC	ACTG2	355	317	512	859	531	413
ACTL10_GGCCACCTTCCGACTGAACG	ACTL10	133	122	537	350	224	386
ACTL10_TGCCACGTTCAGTCGGAAGG	ACTL10	188	157	262	185	577	348
ACTL10_GCCTGCCACGTTCAGTCGGA	ACTL10	20	55	222	170	14	109
ACTL10_CCCGAACCCATCTTCCAGCC	ACTL10	249	394	186	315	206	395
ACTL10_GACACCGTGGTGCTAGCCGG	ACTL10	0	0	67	57	0	17
ACTL6A_GGATCCTATACTGTGAGAGC	ACTL6A	0	10	2	169	36	20
ACTL6A_GGCGATAAAGGCAAACAAGG	ACTL6A	54	78	395	202	346	192
ACTL6A_TAATGCTCTGCGTGTTCCGA	ACTL6A	0	0	0	0	0	4
ACTL6A_AGGACATAGCCATCGTGGAC	ACTL6A	26	84	237	213	99	143
ACTL6A_GATGGCTATGTCCTTCAACA	ACTL6A	0	5	0	6	11	11
ACTL6A_GAGCGGCTAAAGATTCCAGA	ACTL6A	18	16	0	0	0	10
ACTL6B_ATGCCAGCTTTGCAAACGGG	ACTL6B	73	22	513	222	185	79
ACTL6B_AGCCGTCTTGCATAAGAAGA	ACTL6B	122	157	483	258	238	267
ACTL6B_AAGCACTCCCAGTCCTCGAC	ACTL6B	65	67	48	103	154	149
ACTL6B_GCACGTGCCTCGGGATGGAG	ACTL6B	160	161	113	66	112	193
ACTL6B_TCAGTCCGCGCTGGGTACGC	ACTL6B	512	577	364	616	448	957
ACTL6B_GCGCAGCGGGCACTATGAGC	ACTL6B	136	100	349	497	253	330
ACTL7A_TAAGGGATGGCCCGGCGAAG	ACTL7A	345	251	222	531	262	319
ACTL7A_GGACCACGTAGGACACGCCA	ACTL7A	107	226	202	245	262	229
ACTL7A_AGTGTGACATCGCCCTCAAA	ACTL7A	357	304	778	619	601	465
ACTL7A_GGGAACATCCTGCTCTGCGG	ACTL7A	145	120	85	92	91	82
ACTL7A_GCTTTGAGTACGAGGAACAC	ACTL7A	200	171	231	184	121	180
ACTL7B_CCAGGACACGGGCTTCAAGG	ACTL7B	152	316	324	475	320	583
ACTL7B_ATGCAGCTGCTCAATGAGGC	ACTL7B	130	230	161	235	110	233
ACTL7B_CTGGTGAACCCGCTGAAGCA	ACTL7B	588	603	1527	1452	1321	1157
ACTL7B_ACTTGCAGTACTGGGAGCCC	ACTL7B	103	84	375	221	149	161
ACTL7B_CAAGGCGGTCATCATCGACC	ACTL7B	55	47	51	102	63	175
ACTL8_GATGGCAAATGTCGATGCCC	ACTL8	4	25	43	26	29	7
ACTL8_GGCCGCATCCTCAACTGGGA	ACTL8	129	148	343	186	125	80
ACTL8_AGCATCTTCTTTCGGTCCGC	ACTL8	19	74	91	104	36	170
ACTL8_CAACCACCACTCCGGTCAGG	ACTL8	70	121	185	173	223	165
ACTL8_CGCGTGCAGCCTTTCCACCA	ACTL8	568	539	1000	680	412	1006
ACTL8_TGAGATGTTCTTTAGCCCGC	ACTL8	119	130	304	426	140	156
ACTL9_TACCGCAAATGCTACTGACC	ACTL9	128	124	33	106	101	210
ACTL9_CCGGAAGCGACCCTCGAAGC	ACTL9	438	476	760	966	458	559
ACTL9_GCCATGGTGGAGAGGCCGAC	ACTL9	29	21	100	103	15	52
ACTL9_CTCCGACTTCCAGAAGGAGC	ACTL9	34	14	53	169	75	48
ACTL9_GGAGGTCGTGCTCCAGCAGG	ACTL9	54	73	300	81	159	229
ACTL9_GACAGGCTGCCACCAAAGAC	ACTL9	169	170	45	99	456	327
ACTN1_CATCGTTGGAACTGCCCGAC	ACTN1	146	149	191	168	212	155
ACTN1_CGTAGTCAATCAGCTCGGGC	ACTN1	109	97	192	158	246	337
ACTN1_ATAGAGACTTCAGCCAAGGA	ACTN1	178	83	170	150	141	97
ACTN1_CTGGTGTCCATCGGAGCCGA	ACTN1	69	123	296	313	218	265
ACTN1_CTGCCCAGACATTCACGGCA	ACTN1	328	224	607	409	753	470
ACTN1_CGATTACATGCAGCCAGAAG	ACTN1	551	458	865	705	694	678
ACTN2_TGAGTACATGATCCAGGAGG	ACTN2	155	72	476	285	406	239
ACTN2_AACTCCCACCTAAGGAAAGC	ACTN2	161	203	66	160	342	253
ACTN2_AAGGCTGCCCAAACCTGACC	ACTN2	77	126	57	28	19	40
ACTN2_CTTCTCGACGGCTGTGAAGC	ACTN2	126	89	846	270	181	164
ACTN2_TCTCAGCGATTTCCATGGCC	ACTN2	212	121	272	299	185	272
ACTN2_GAGTCCGGTTCTCCAGCCAG	ACTN2	79	73	40	0	0	33
ACTN3_CACCAGCGAGGTGCTGGAAG	ACTN3	57	103	78	109	77	93
ACTN3_CGAGTACATGGAACAGGAGG	ACTN3	268	172	382	116	135	219
ACTN3_ATCGAGGAAGATTTCCGCAA	ACTN3	103	77	0	0	6	52
ACTN3_CGTAGTCGATGAGGTCAGGG	ACTN3	265	414	753	295	255	256
ACTN3_GGCAGTGTTCAGGTTTCCGA	ACTN3	1	30	10	13	77	151
ACTN3_CTTCTACCATGCCTTTGCCG	ACTN3	114	129	456	335	497	238
ACTN4_CATGGGCGACTACATGGCCC	ACTN4	104	165	462	268	126	159
ACTN4_TTGATGAGGACTTCCGAGAC	ACTN4	439	471	591	782	755	800
ACTN4_AGCGGTTACCTAAGCCGGAG	ACTN4	70	95	387	278	131	199
ACTN4_CGGCAACGCAAAGATGACCC	ACTN4	134	142	432	574	255	313
ACTN4_AAGGAGCCCTTCCTTGGCCG	ACTN4	183	162	631	547	240	268
ACTN4_TCAGCTCTGGTCTGTGCCGG	ACTN4	350	421	390	266	391	368
ACTR10_ACTACCATGCCGCTCTACGA	ACTR10	0	8	0	28	0	0
ACTR10_CATGCCGCTCTACGAGGGCC	ACTR10	19	39	66	114	19	53
ACTR10_CAGGCCCTCGTAGAGCGGCA	ACTR10	28	22	0	0	20	4
ACTR10_GACGGCGGTCGTGATCGACC	ACTR10	0	0	0	0	0	0
ACTR10_AACAGTGTCCGATAGACACC	ACTR10	34	27	24	14	0	0
ACTR1A_AGCTACTCACCCAATCCACG	ACTR1A	47	73	43	50	11	24
ACTR1A_TGCGCATCGACATCGCGGGC	ACTR1A	63	134	240	109	348	306
ACTR1A_CGCTACAGGCAGGACCACAG	ACTR1A	20	21	4	0	1	1
ACTR1A_ACGCTACAGGCAGGACCACA	ACTR1A	0	15	202	102	93	82
ACTR1A_GCTTTCAATCCGCTATCCCA	ACTR1A	5	2	0	0	0	0
ACTR1B_AGGAACGGCTGTACTCCACA	ACTR1B	30	13	384	136	105	72
ACTR1B_GCCAACATCGTGCTCTCAGG	ACTR1B	48	40	57	66	69	64
ACTR1B_CGACTCCTGCTGCGCAAGGA	ACTR1B	45	29	185	106	20	34
ACTR1B_CGCTCAACCCGAGTAAGAAC	ACTR1B	615	571	767	913	565	695
ACTR1B_CCGCCACACCTCCTCCGAGA	ACTR1B	172	128	230	358	132	362
ACTR1B_TCCGTCCTAACAGTGTCGGG	ACTR1B	62	111	47	43	59	45
ACTR3_TAATAGTGGCCAATCCGCCA	ACTR3	89	41	77	31	139	118
ACTR3B_TAGAATGTCGTACTCTCAGG	ACTR3B	47	42	82	119	19	28
ACTR3B_TCAGCGAGGAGCTCAGCGGC	ACTR3B	68	90	443	274	149	246
ACTR3B_GCATGTGATGCGTGACCACC	ACTR3B	169	227	253	362	230	334
ACTR3B_ACTTACAGTCGAGGCCAGCA	ACTR3B	116	106	141	160	192	122
ACTR3B_AGGACATGACTCCAAAGACG	ACTR3B	208	196	241	229	228	273
ACTR3B_CTAGGACATGACTCCAAAGA	ACTR3B	344	412	480	1027	982	766
ACTR5_TACCGCTGGTGCTGGACAAC	ACTR5	233	235	460	390	416	545
ACTR5_TGAGTGCTACGGGATTCCCA	ACTR5	18	25	96	41	43	41
ACTR5_CTCCTCCAGCTGAAGTACCC	ACTR5	148	112	378	308	155	129
ACTR5_AGGAGCTCAATGCCCGGCGG	ACTR5	64	182	374	0	265	109
ACTR5_ACTTCTAGAGGATGGCCAGA	ACTR5	15	26	97	41	81	8
ACTR5_CTCATAGGAGAAGAACAGGC	ACTR5	64	44	64	105	280	218
ACTR6_ACGGTTATGAATGCTTGGGA	ACTR6	117	88	240	193	182	228
ACTR6_AATGCTTGGGAGGGCTGCAC	ACTR6	72	90	75	191	117	111
ACTR6_GATCCCTAAATCCTGGGAAA	ACTR6	136	132	234	224	131	337
ACTR6_CCTATTACTTATGCCTGGGA	ACTR6	0	9	11	0	0	0
ACTR6_ATTACTTATGCCTGGGAAGG	ACTR6	143	133	72	230	248	122
ACTR8_GGCCGGCAACGATTCCGAGG	ACTR8	9	6	174	143	88	52
ACTR8_CGAAACTGGTAAAGCAGGGC	ACTR8	274	132	116	167	648	293
ACTR8_TACTGGCTAATGCAGCGAGC	ACTR8	78	96	39	53	455	384
ACTR8_GGCCTTGTATGTTAATCCAC	ACTR8	13	16	0	7	48	27
ACTR8_CCCGAAGACACAAACAACAA	ACTR8	444	365	722	512	400	207
ACTR8_CCGTATCACCCTTCTCAGCC	ACTR8	278	196	245	228	350	441
ACTRT1_AAAGAGCTACGCAAGAGCCG	ACTRT1	246	222	216	107	127	172
ACTRT1_AGTTAAACCCGCTAGCAAAG	ACTRT1	374	390	576	638	339	669
ACTRT1_AGCGTGGACTGGTAACAGGA	ACTRT1	330	528	452	335	1055	533
ACTRT1_CCAAGACGGAGCTGATGACA	ACTRT1	292	244	671	688	632	752
ACTRT1_GGTTCAGGACTCTGCAAAGC	ACTRT1	276	339	528	416	61	269
ACTRT2_GATCAGGCCACGCTCGAAAG	ACTRT2	159	182	268	372	324	215
ACTRT2_TCGAGCGTGGCCTGATCACA	ACTRT2	277	313	418	344	463	248
ACTRT2_CGCCTAGCTCCCACTCAAAG	ACTRT2	1170	1227	1576	1329	1916	2145
ACTRT2_GAGACCATATTCGAGAGCCC	ACTRT2	18	12	59	16	43	15
ACTRT2_CACTACCCTGTTCCACGGGC	ACTRT2	221	231	248	514	414	363
ACTRT3_ACTAACCGCTTGTCTAAACC	ACTRT3	253	348	277	284	373	257
ACTRT3_CTAACCGCTTGTCTAAACCA	ACTRT3	184	190	358	233	445	335
ACTRT3_GCCTCAAGGTTCATATGACA	ACTRT3	223	208	78	203	309	98
ACTRT3_TGGGCGACCAAGCTCAGGAC	ACTRT3	542	659	592	526	590	553
ACTRT3_CGCAGAGTTCTAGCCCGCCC	ACTRT3	150	157	295	314	321	548
ACTRT3_CGGCTCGGGAATGATCAAGG	ACTRT3	264	275	786	341	837	591
ACVR1_AGTGCTGTGAGTCTTGCGGA	ACVR1	161	106	268	251	87	241
ACVR1_GGCCAAACATACCCAACAGA	ACVR1	147	185	609	560	293	259
ACVR1_TATCTTCTTCCTTTCAGGCC	ACVR1	112	105	35	194	117	195
ACVR1_CCATGACTTCTCATCACGGG	ACVR1	151	195	127	282	158	76
ACVR1_GAAATTCTGTGTTCCAGGGA	ACVR1	218	129	201	395	73	163
ACVR1_AGCAGCCTTTCTGGTAGACG	ACVR1	115	147	161	210	208	173
ACVR1B_TCTCACACGTGTAGTTGGCC	ACVR1B	22	45	309	104	84	132
ACVR1B_CTATCACAACCGCCAGAGAC	ACVR1B	389	217	824	697	741	412
ACVR1B_TGGTTCGGGCCACTGTGCGC	ACVR1B	226	145	243	437	188	146
ACVR1B_GCTCATTCCTCACATTGCCA	ACVR1B	31	55	208	23	55	81
ACVR1B_TCTCTGCAGATAATGGCACC	ACVR1B	12	0	12	8	70	37
ACVR1B_TGCCATAGCAGACCTGGGCC	ACVR1B	214	217	311	284	290	659
ACVR1C_TGGTTTACTGGGAAATAGCC	ACVR1C	220	213	184	155	199	223
ACVR1C_ATCCTAAAGTGGGAACCAAG	ACVR1C	112	127	510	264	156	140
ACVR1C_CGTGGCTGGAATGATCAAGC	ACVR1C	116	157	793	547	235	528
ACVR1C_CTGACAGTATGGGCATGCCA	ACVR1C	109	63	74	132	33	94
ACVR1C_ATAACACTGCACCTTCCAAC	ACVR1C	154	115	179	417	323	412
ACVR1C_GCATCAGTCATGCTAACCAA	ACVR1C	154	239	145	360	413	333
ACVR2A_CCTGCACCTACCTGAAGAAC	ACVR2A	212	217	332	250	130	248
ACVR2A_AGCAGGATGTTGTAATAGGG	ACVR2A	19	72	141	217	6	195
ACVR2A_ATATGCCAATCCTCTAGCCA	ACVR2A	146	175	350	409	121	102
ACVR2A_TGCAGGCGATACCCATGGAC	ACVR2A	208	222	152	92	165	244
ACVR2A_CCGGAGGTACATGGCTCCAG	ACVR2A	81	148	125	72	151	152
ACVR2A_GGGATCACGACGCAGAAGCC	ACVR2A	68	130	68	395	205	263
ACVR2B_GGTGCCAGAGCTGTTGCGCC	ACVR2B	43	43	198	41	136	89
ACVR2B_CACAGCAGCAGAAGTACACC	ACVR2B	112	115	168	573	286	270
ACVR2B_GCGATGCCGGTACATCCAAA	ACVR2B	5	8	13	23	26	35
ACVR2B_CATCACGGCCTTCCATGACA	ACVR2B	128	171	683	646	381	325
ACVR2B_ACGGCTTGTGGCCCTCGCCA	ACVR2B	72	81	79	140	192	284
ACVR2B_TTGGCTGTTCGATTTGAGCC	ACVR2B	266	330	781	689	534	607
ACVRL1_AGGTCATGGTCCCTGCAGAG	ACVRL1	8	20	80	209	113	109
ACVRL1_ACACGTTGTGGTTGCAGAGG	ACVRL1	146	151	533	548	233	258
ACVRL1_CATCCTGAAAGCATCTGAGC	ACVRL1	74	179	270	224	174	382
ACVRL1_TGGTGCAGTCACTGTCCAGG	ACVRL1	94	87	8	83	159	21
ACVRL1_CGCTATGGCGAAGTGTGGCG	ACVRL1	165	194	594	243	263	517
ACVRL1_CTGCGTGCTCGAGTTGCGGG	ACVRL1	151	88	259	255	246	119
ACY1_CACCATAGTCAGGCTTGGGC	ACY1	79	68	274	189	141	137
ACY1_TCTGACAGCCCAGGCCCAGC	ACY1	146	149	277	195	131	214
ACY1_CATCTTGCTCAACTCCCACA	ACY1	168	256	211	289	81	181
ACY1_TGAGGGCTACATCTATGCCA	ACY1	156	79	209	329	257	169
ACY1_GCCACTCCTACCAGGCACAA	ACY1	200	293	270	433	111	482
ACY1_CAAAGCCTGCCCTCAGGGCG	ACY1	107	115	301	307	323	268
ACY3_GCAGCCTCGTTAATGAACAC	ACY3	13	33	209	19	42	70
ACY3_GGCCTTTCCTGCCTTTGAGA	ACY3	7	26	9	56	21	28
ACY3_TTTCTCAAGGATGAGGACCC	ACY3	35	23	38	31	101	60
ACY3_GGAGGACTTCGCGATTAAGC	ACY3	48	50	408	166	295	143
ACY3_GGTCATGGTCCACGTAGCGG	ACY3	66	59	352	71	94	209
ACY3_AGTCACAGCCACGCGACGCA	ACY3	270	366	93	194	155	74
ACYP1_AGGTGCGTCATATGCAGGAA	ACYP1	351	420	1005	590	731	304
ACYP1_CATATGACGCACCTTGGAGA	ACYP1	116	175	584	401	409	306
ACYP1_ATTGTCCTTGCACTGTGCCC	ACYP1	80	30	41	50	62	38
ACYP2_CCTCTCCGGCTCCTCAACAG	ACYP2	122	163	314	225	194	148
ACYP2_CCTCTGTTGAGGAGCCGGAG	ACYP2	57	72	116	89	82	40
ACYP2_CGAGCCCTCTGTTGAGGAGC	ACYP2	61	89	29	86	66	216
ACYP2_GAGTGACTGGGCGGTAGACA	ACYP2	187	127	123	226	201	270
ADA_CCTTTATAACAGGCTGCGGC	ADA	56	45	250	108	87	232
ADA_TCACCGTACTGTCCACGCCG	ADA	112	222	229	180	718	626
ADA_GGATGGTCTCATCTCCAGCC	ADA	125	59	252	132	107	92
ADA_GCTGGTGGCGCATGCAGCAC	ADA	24	62	138	220	106	153
ADA_GGCCCATCACTCACTCAGCC	ADA	53	90	148	371	417	158
ADA_TGTAGTAGTCAAACTTGGCC	ADA	80	112	63	80	119	317
ADAD1_AAGACGATAACTACACCCAC	ADAD1	92	34	194	299	179	116
ADAD1_AAGTTACGGCCTGTCCAAGA	ADAD1	211	211	334	591	399	316
ADAD1_GAGGTTGTAGCTATAGGCAC	ADAD1	116	90	172	160	53	94
ADAD1_AGCCAGGACATTAAGCCAGA	ADAD1	162	137	227	231	162	152
ADAD1_TGAAGAACTCTGTCTCCACG	ADAD1	33	101	55	147	215	14
ADAD1_GGGAATTGCAGTGATACCAG	ADAD1	30	130	177	295	327	364
ADAD2_GCTGGTCCTCCCGGAAGAGC	ADAD2	155	87	103	56	109	104
ADAD2_CTTCTCGGTGAGCGCGGAAC	ADAD2	290	339	280	363	459	332
ADAD2_TCACCTACCTACGCTCAGGG	ADAD2	151	172	448	234	146	630
ADAD2_GCGAGCGCTCGTCCAACAGG	ADAD2	168	61	132	283	236	203
ADAD2_AAGCTGGTGGCTCTGGGCAC	ADAD2	101	85	74	89	42	127
ADAD2_TAGAGGTGCAGGAAGACGCG	ADAD2	431	399	200	347	408	436
ADAL_AGGTGGCCCTTTAGTAGCCA	ADAL	77	149	225	140	300	98
ADAL_CTTCCTGACAGAATCGGGCA	ADAL	124	117	153	148	126	207
ADAL_GAGGCAACATCGGATACCAC	ADAL	54	8	45	132	104	138
ADAL_AAACTCCAAGCCTTACCCAG	ADAL	78	87	128	289	269	137
ADAL_TGCTGTACCAGAATCCGAAA	ADAL	434	386	647	907	715	728
ADAL_CACCTTACACAGATCACAGA	ADAL	184	141	218	278	140	221
ADAM10_GCACAAGTTGATGGGTCCAC	ADAM10	69	80	71	342	199	296
ADAM10_GATTCAGACTGTGCAAGGGA	ADAM10	62	78	168	204	14	24
ADAM10_CTTCGATGCAAATCAACCAG	ADAM10	128	196	472	450	289	471
ADAM10_ACGAGAAGCTGTGATTGCCC	ADAM10	14	16	42	61	163	54
ADAM10_CCATAAATACGGTCCTCAGG	ADAM10	31	18	68	31	132	142
ADAM10_CGTCTAGATTTCCATGCCCA	ADAM10	255	234	331	399	645	533
ADAM11_CGGAGCTCTCCCTAACCAGA	ADAM11	93	113	129	426	232	341
ADAM11_CTGGGATGACGAAACTCACC	ADAM11	150	217	260	292	260	339
ADAM11_AGCGCCACTTCAGCCGGGAG	ADAM11	82	89	19	286	159	101
ADAM11_GAGACCACTGCTACTACCAG	ADAM11	81	35	81	172	135	86
ADAM11_ACCTGGTTCCCTGCATCCGA	ADAM11	55	119	99	125	117	44
ADAM11_CCCAGTCGGCTCCTCCAAAC	ADAM11	435	434	638	586	1024	955
ADAM12_AAGCAATGGTACTTGCCCGG	ADAM12	38	32	128	64	46	55
ADAM12_CCAAGGGACCACCATCGGCA	ADAM12	518	445	894	1379	1173	840
ADAM12_TCGGATCGTGTTGGTAGGCG	ADAM12	269	409	520	457	563	778
ADAM12_GATCGTGGCAGACAACCGAG	ADAM12	163	168	80	166	119	113
ADAM12_TAGGGTCACTGTTACTACCA	ADAM12	208	170	274	314	103	695
ADAM12_TTACCGTGTAATTTCGAGCG	ADAM12	262	377	577	818	1057	475
ADAM15_ACCTATATTTGGGAGCGGCC	ADAM15	90	105	57	143	100	115
ADAM15_CCTGAGGATCAAGTTGGAGC	ADAM15	217	149	433	404	243	185
ADAM15_GAGAAGCTATACCCTGGAGC	ADAM15	110	105	17	77	109	75
ADAM15_TTCTTGTCCATAGTAGAGGC	ADAM15	43	30	101	38	202	116
ADAM15_ACGAGTGGCACTAGTGGGCC	ADAM15	96	117	531	114	762	171
ADAM15_TTCATTCTCTGGGCCTACGG	ADAM15	87	131	240	145	439	171
ADAM17_CTGCTCACCATTACATGCAC	ADAM17	459	527	444	538	592	648
ADAM17_AAAGGCGTGTCCTACTGCAC	ADAM17	67	38	189	103	172	158
ADAM17_CGTGCAGTCGCTGTTGCAGC	ADAM17	158	185	490	469	259	224
ADAM17_GATCCTTAAGGAAGCTGACC	ADAM17	49	40	0	45	16	15
ADAM17_GGACTTCTTCACTGGACACG	ADAM17	271	209	211	322	235	192
ADAM17_CAGCACGAAAGGAACCACGC	ADAM17	351	425	479	608	486	271
ADAM18_TCTTCCAAGCTCAGTGAGGA	ADAM18	158	137	130	107	326	169
ADAM18_CAGATGCATTGCCATTACCA	ADAM18	253	280	761	508	497	393
ADAM18_TGTTGACAAGCCCAATAACC	ADAM18	217	220	698	541	864	561
ADAM18_CAGTTCCCAACTTGCACAAA	ADAM18	461	540	642	586	619	511
ADAM18_CATACGTACTTCCGTTCACA	ADAM18	265	455	223	327	482	311
ADAM18_GGTTCCTCCATGAGATCAGA	ADAM18	48	68	82	69	61	9
ADAM19_CATTGGCGTGGCTGCCACCA	ADAM19	133	156	409	484	358	268
ADAM19_GGCTTGGAAGTGTGGACCCA	ADAM19	323	385	305	531	489	638
ADAM19_TCAGAAGAATCGACGAGACC	ADAM19	252	179	989	434	759	258
ADAM19_CCTCTAAATAATCAGCCACG	ADAM19	152	109	265	209	125	138
ADAM19_GCACTCCAAGCCCACCACCA	ADAM19	531	708	979	1179	677	936
ADAM19_GCAAGTGCTGAGCGTGACGC	ADAM19	161	249	492	542	254	75
ADAM2_TCCTTCAGCACAGTTTGAAC	ADAM2	294	190	476	626	450	375
ADAM2_GGTAATGCAAAGCTGGAAGC	ADAM2	46	72	99	159	139	112
ADAM2_TGTGATGCAAACTATGCAGG	ADAM2	245	252	322	203	203	217
ADAM2_AAGCCAACTGAAGACTCCAG	ADAM2	97	141	193	195	114	116
ADAM2_TCCGGAACTGTAATTTGCAC	ADAM2	264	284	326	567	266	516
ADAM2_CAGAAACAAGACGCGCCACA	ADAM2	234	255	431	362	384	344
ADAM20_TCCATGTTGTTCTTAGGAGG	ADAM20	168	183	245	485	344	258
ADAM20_CCCACCTCCTAAGAACAACA	ADAM20	452	594	786	967	724	641
ADAM20_CAATACCACAGTGACCGAAA	ADAM20	330	465	929	650	513	482
ADAM20_TCTGATGGTCCAGCTCCACC	ADAM20	44	98	107	42	156	239
ADAM22_CGCCTCATCTACCGCTCGGG	ADAM22	165	143	23	143	21	107
ADAM22_ACGTTCCAAAGGCATCAACC	ADAM22	288	176	536	514	726	542
ADAM22_AAACTTGTTGTCAGTCGCCC	ADAM22	176	133	140	242	118	118
ADAM22_ATTTGCTCGTTGCTGAAAGG	ADAM22	64	48	110	174	74	112
ADAM22_AATGTAAATGCGAGGACACG	ADAM22	109	168	472	381	369	345
ADAM22_GACTTCCTGAATAGTGGAGG	ADAM22	59	41	33	100	27	235
ADAM23_CTATGAGCCATGAAGCCGCC	ADAM23	212	168	6	30	80	122
ADAM23_AGGCGTCAAAGACTCCAAGG	ADAM23	158	185	187	293	244	170
ADAM23_TATGATAGAGCCACTAGAGC	ADAM23	182	239	250	320	93	206
ADAM23_CTTAGAATACTGTCCTGCCA	ADAM23	88	41	131	375	102	243
ADAM23_CTATGGAAAGAGGTGACCAG	ADAM23	96	144	593	184	502	336
ADAM23_TCCTGGTGGCTGTAGAGACC	ADAM23	472	415	1057	823	614	1051
ADAM28_CCGTGTAGCCTGGTGCAAGG	ADAM28	598	598	1053	805	795	973
ADAM28_TTATGACAGCACCTGTGGGA	ADAM28	121	161	35	243	210	123
ADAM28_TCTTAGAGTTGCAGGGACAA	ADAM28	172	139	256	262	239	372
ADAM28_GGCCCTTCCCGTGATGGCAA	ADAM28	139	125	259	213	144	324
ADAM28_TCGGATAATTTGCCCTGGAA	ADAM28	606	631	897	1292	841	640
ADAM28_AGGAGTCATCGCAGTCGGGA	ADAM28	34	88	179	268	204	232
ADAM29_CAGGAATCACCACATCCGGA	ADAM29	273	331	289	437	232	400
ADAM29_ACAGGAATCACCACATCCGG	ADAM29	220	236	217	392	281	367
ADAM29_AGGATAACTGGCACCACCAG	ADAM29	219	188	407	389	298	270
ADAM29_GGTCCCACAGATAATTGCAA	ADAM29	87	65	82	94	411	152
ADAM30_GGACACAACCCAAATTGACG	ADAM30	368	301	397	425	463	547
ADAM30_GACACAACCCAAATTGACGA	ADAM30	144	106	224	200	171	343
ADAM30_TGCCTACACACGTATCCAGA	ADAM30	59	74	282	121	84	107
ADAM30_ATCATGGGCTCAGGACGCAC	ADAM30	57	43	128	110	51	111
ADAM30_TACCTGGTCTGCTCATGAGC	ADAM30	129	136	337	232	151	337
ADAM30_TAACTGCAGTAGGTAGGACA	ADAM30	243	276	539	416	277	265
ADAM32_CACCGGGTCTTGACGCCAGG	ADAM32	102	80	332	351	100	182
ADAM32_GCACGTGCTGAGTGTGACCA	ADAM32	259	344	234	222	702	415
ADAM32_AACACTGCTCCCAAATAACG	ADAM32	202	239	830	417	991	572
ADAM32_TCGAACAGTTCCAGATCCAC	ADAM32	113	169	175	138	415	133
ADAM32_TCACAACAGTGTTCTGGACA	ADAM32	269	433	871	572	715	799
ADAM32_AACAAGTGCCATTGTTCGCC	ADAM32	29	12	106	126	0	37
ADAM33_ATCTGCGTCCCTGGCCACCC	ADAM33	80	127	198	262	219	162
ADAM33_AGGATCATTGCCACTACCAA	ADAM33	149	138	66	106	149	152
ADAM33_GAAACCCACTACGGCCCAGA	ADAM33	37	39	93	127	106	27
ADAM33_CCATGTCTGGCTTCGAGACC	ADAM33	116	147	301	491	329	457
ADAM33_TCCAGGCTGACGGTGCGCCA	ADAM33	267	319	152	237	188	223
ADAM33_AGGAGCTCACAGCTATGGGC	ADAM33	31	56	82	8	77	68
ADAM7_TGAAAGGAGAAGCGTTCACC	ADAM7	73	44	34	0	109	108
ADAM7_TACTGGTGGAATAATAGGGC	ADAM7	88	129	172	201	64	258
ADAM7_ACTCGTCATGCTGCATCCCA	ADAM7	84	66	148	218	88	71
ADAM7_CTCTTCCAGGTGGATGGCCA	ADAM7	328	268	562	499	424	278
ADAM7_GACAAGCACAACAACCAAGA	ADAM7	199	169	217	162	18	46
ADAM7_CAGCCCACCTACAGAAACCC	ADAM7	343	415	964	765	498	672
ADAM8_GGAGCACATGGCGGACACCC	ADAM8	44	45	81	52	19	0
ADAM8_AGGCACGGCAACGGACACGG	ADAM8	129	251	360	351	714	393
ADAM8_GCGTCATCGGGTGCTGGAGG	ADAM8	490	419	732	615	310	412
ADAM8_GAGACCTATACGGCTGCCAA	ADAM8	163	106	605	1300	263	152
ADAM8_CCACTCACCTGTTCTTCCGC	ADAM8	216	260	357	559	356	444
ADAM8_GCCAGCTTAGACTCACCAAG	ADAM8	240	342	271	199	581	254
ADAM9_ACAGCAACCACCGGACACGA	ADAM9	268	200	1264	662	898	689
ADAM9_GCTGTTCATTGTCGTAGACA	ADAM9	288	214	432	448	423	285
ADAM9_TCGAATTGTGCTAGTTGGAC	ADAM9	289	317	371	524	756	478
ADAM9_CACCAACTTATTACCACAGG	ADAM9	395	221	526	595	611	504
ADAM9_AGGTACTTCCTTCGCAGCAA	ADAM9	317	297	510	214	323	380
ADAM9_GAATACAAGAAGTGTGCCAC	ADAM9	4	26	69	68	60	144
ADAMDEC1_GAAACATTGTACTCACCCAG	ADAMDEC1	105	99	120	142	37	247
ADAMDEC1_CGTCTTTACATCTAACCAGG	ADAMDEC1	203	304	466	392	351	296
ADAMDEC1_CGTTTGACAACTTCCTGAGA	ADAMDEC1	223	262	781	386	317	419
ADAMDEC1_CAACAATCGACGTGTGGGAC	ADAMDEC1	406	446	611	598	607	386
ADAMDEC1_AGGAGTGATGTCACATGAGC	ADAMDEC1	182	182	349	346	374	314
ADAMDEC1_AGAAGGTGGTTCCCACACAC	ADAMDEC1	156	185	195	275	194	274
ADAMTS1_GACTGTTCGAGAACGTGCGG	ADAMTS1	80	73	122	54	19	22
ADAMTS1_GCACCTCGTACGATGCCAAC	ADAMTS1	45	71	134	107	104	95
ADAMTS1_CTGGTTCACACCATTAAGGC	ADAMTS1	231	297	472	577	387	386
ADAMTS1_GACATGTGATACTCTTGGGA	ADAMTS1	27	59	100	28	61	57
ADAMTS1_GGTCATCCACGATGAACAGA	ADAMTS1	6	35	148	91	37	85
ADAMTS1_CTCCGCTTTCCCAGTCGGCC	ADAMTS1	157	54	125	163	111	124
ADAMTS10_CGTCAATGAGGACATTGGCC	ADAMTS10	415	494	647	249	407	793
ADAMTS10_ATCGTGAACCACAGCGGCCA	ADAMTS10	178	109	367	275	309	180
ADAMTS10_CATCCTGCTCACGGAGGACC	ADAMTS10	25	15	88	190	128	81
ADAMTS10_TGGTGGCCTATCACGGGCGC	ADAMTS10	191	164	32	86	382	422
ADAMTS10_CGATGTACCTCTCACTCCAC	ADAMTS10	189	257	151	192	211	174
ADAMTS10_CGTGGAGTACTGGACACGGG	ADAMTS10	95	95	153	69	141	92
ADAMTS12_GGGCAATTGTGAAAGCCAGA	ADAMTS12	26	7	10	86	21	65
ADAMTS12_ACAGCCACGTCGTGATGAAC	ADAMTS12	255	293	544	445	567	576
ADAMTS12_AAGAGCTATGGCGGGAGAAG	ADAMTS12	77	62	308	343	324	314
ADAMTS12_ACCCGCACATCGTTTACAGG	ADAMTS12	80	126	257	185	46	58
ADAMTS12_GGGCCTGCCAGAATACCACG	ADAMTS12	24	85	83	64	23	39
ADAMTS12_GAATCATGCCATGTGCCCAG	ADAMTS12	102	57	56	60	40	66
ADAMTS13_AGGATTCCGGCCACACAGAG	ADAMTS13	157	179	589	475	525	436
ADAMTS13_CGATGTCTTCCAGGCTCACC	ADAMTS13	151	228	171	88	89	136
ADAMTS13_TCGGGTGCACCTGGTGAAGA	ADAMTS13	475	537	891	932	217	428
ADAMTS13_TCCACCCACAGACGCTCAGC	ADAMTS13	66	70	65	283	70	69
ADAMTS13_TTGCCCATGAGATTGGGCAC	ADAMTS13	64	34	239	399	86	75
ADAMTS13_AGCTTCGGCCTGGAGCACGA	ADAMTS13	94	117	143	256	104	124
ADAMTS14_GCGCAGAGCGCACAGTGCAA	ADAMTS14	16	8	18	40	97	101
ADAMTS14_CCAACCTCCGATTGGGCCGC	ADAMTS14	45	97	91	69	116	113
ADAMTS14_TTCATTGAGCCTCTGGAGCG	ADAMTS14	149	157	455	441	456	345
ADAMTS14_AAGCGGCGGCATGCCAAGCC	ADAMTS14	62	44	80	103	203	157
ADAMTS14_CAACCATGATCAAGCGGACG	ADAMTS14	315	259	725	424	294	610
ADAMTS14_TCCCTGAGCCTGATCGAGCG	ADAMTS14	406	451	770	829	576	749
ADAMTS15_AGGGTCCAGGGCCCGTAGGA	ADAMTS15	201	118	187	281	95	25
ADAMTS15_CTTCACCACTGCCCACGAGC	ADAMTS15	582	649	363	596	687	940
ADAMTS15_GAGCTTGCCCTCGCCACAGC	ADAMTS15	114	77	172	257	330	187
ADAMTS15_CCACCACATGTGCGCGAGCA	ADAMTS15	414	382	544	447	766	713
ADAMTS15_CTCCCGGAAGCTCTTTCCGG	ADAMTS15	94	152	163	281	318	253
ADAMTS15_CTTGCCTTGGACACAGACGG	ADAMTS15	245	125	685	439	622	422
ADAMTS16_AACGTCTGCACAATAAAGCC	ADAMTS16	48	38	371	151	292	328
ADAMTS16_GCACAGCAGCGACCTTCGCC	ADAMTS16	37	61	192	189	196	61
ADAMTS16_CGTGCTCACGATACTCAACA	ADAMTS16	316	340	865	886	476	695
ADAMTS16_ATCCAGACCAGTCAGTAAGA	ADAMTS16	208	261	266	332	688	324
ADAMTS16_ATGCAAACACACAGTGCAAG	ADAMTS16	46	61	476	133	166	254
ADAMTS16_TTCCAATACGATGGCACCAC	ADAMTS16	296	329	126	173	349	550
ADAMTS17_TGTGTGCTTGCCGAAGACAA	ADAMTS17	86	97	118	247	97	277
ADAMTS17_TCTCCAGGGACCGCTCACCA	ADAMTS17	390	456	513	514	515	357
ADAMTS17_CCGTGTGCTCGCTGGTGAGC	ADAMTS17	169	280	456	358	382	310
ADAMTS17_GGTCTCTGGGCCTCAGCAGA	ADAMTS17	39	65	151	144	108	85
ADAMTS17_AAGGTACAGGTCGCGCCCGA	ADAMTS17	110	110	170	134	155	180
ADAMTS17_CAGGACGAGCGGAGGCAGCA	ADAMTS17	331	367	261	330	504	623
ADAMTS18_ACCATACCTAGAGTGTCACA	ADAMTS18	40	50	147	193	124	18
ADAMTS18_GGGCGACCCAGAAGATCAGC	ADAMTS18	102	182	94	148	8	163
ADAMTS18_ACGTGAGGATGGTGACCCGC	ADAMTS18	258	273	531	495	447	286
ADAMTS18_CAGTAGAAGTAGACTCAGCC	ADAMTS18	184	152	409	498	332	630
ADAMTS18_CGAACCATCATTTAATCCGC	ADAMTS18	234	252	308	208	469	472
ADAMTS18_GGAAGGCACACGCGAGCAGG	ADAMTS18	43	49	262	112	38	124
ADAMTS19_CTGAAACGATCCCATTCGAC	ADAMTS19	170	203	419	587	342	425
ADAMTS19_CGCGCTTCGCAGTGGAACAG	ADAMTS19	513	478	673	453	960	675
ADAMTS19_TGAAGACCATCAGCACACGA	ADAMTS19	327	291	442	527	892	650
ADAMTS19_GCAGTTACTGGCCTTTGACC	ADAMTS19	228	195	647	738	289	272
ADAMTS19_AACCAAGCTAGACCCACCAA	ADAMTS19	137	126	226	94	557	271
ADAMTS19_AGGCTGGAGAATGTACCAGC	ADAMTS19	61	88	91	138	25	44
ADAMTS2_TTCAGGGTGCAGCTGCGGAC	ADAMTS2	154	148	453	229	279	140
ADAMTS2_GCCTGGAGAATGTCTGCCGC	ADAMTS2	155	192	223	124	175	81
ADAMTS2_TCACCTTTCCATAGCTCAGG	ADAMTS2	89	44	320	181	277	52
ADAMTS2_ACTCTGTGGTGCAGTTCCAC	ADAMTS2	63	49	226	199	107	76
ADAMTS2_GGCGATACACCACATGCACA	ADAMTS2	112	169	529	247	434	367
ADAMTS2_GCAGTTGCTGAGCGCCACAG	ADAMTS2	170	253	749	716	711	401
ADAMTS20_GCGGAATCGAAAGTGCAACC	ADAMTS20	168	149	383	485	205	361
ADAMTS20_AACAGACTGCGGTCCTGGAA	ADAMTS20	43	80	247	218	91	31
ADAMTS20_ACAGCAGTGTCATGGTGGGA	ADAMTS20	201	122	380	389	48	325
ADAMTS20_AGTTATGATTCACCGTGAGG	ADAMTS20	50	47	33	41	77	65
ADAMTS20_TGCGTTTCTGCCGGCTGAAG	ADAMTS20	627	554	722	976	1113	848
ADAMTS20_ATCTCTCGCTCTTCATCACC	ADAMTS20	26	54	59	154	76	164
ADAMTS3_GCAATACCTTGCATTCCAGC	ADAMTS3	203	89	169	197	298	377
ADAMTS3_CCAGCATTATCATGCGCACC	ADAMTS3	309	261	377	327	307	355
ADAMTS3_TCTCTTATTAGAGTCGGACC	ADAMTS3	55	33	35	53	47	50
ADAMTS3_TCCAAAGACTTCCACTACAG	ADAMTS3	213	367	339	481	463	437
ADAMTS3_CCCATTAACAACCATCAACC	ADAMTS3	473	396	624	753	707	1069
ADAMTS3_AGTCCTAACCTCTACCAGAG	ADAMTS3	52	26	64	54	37	85
ADAMTS4_TGCAGTCTCGGGAGGAGAAC	ADAMTS4	560	485	365	422	605	495
ADAMTS4_AAACACTCGCCCTGGGCCGA	ADAMTS4	72	35	17	120	51	44
ADAMTS4_GATGAAGCGGGCACTGCAGG	ADAMTS4	0	0	0	0	0	0
ADAMTS4_AGTCTCCACTTGCGACACGC	ADAMTS4	149	134	133	263	103	204
ADAMTS4_GAGTAGATTTGTGGAGACAC	ADAMTS4	45	18	32	15	91	170
ADAMTS4_AACACGATCTCCTCCTCCCG	ADAMTS4	12	86	123	159	169	156
ADAMTS5_GGCTATCAGTCTGATGCAAA	ADAMTS5	653	392	523	584	755	1101
ADAMTS5_ACAACGGACGCTACTGCACA	ADAMTS5	286	258	332	302	444	555
ADAMTS5_TGGTGTGCTGTGGTACGCCA	ADAMTS5	40	49	286	309	177	87
ADAMTS5_GCTGAAGTGCATTTGGACCA	ADAMTS5	189	94	237	285	212	377
ADAMTS5_GCATCATTCATGTGACACCC	ADAMTS5	253	194	458	336	396	376
ADAMTS5_GCGGAACGCGCACAGCAGCA	ADAMTS5	226	199	374	413	440	656
ADAMTS6_TCTCGGGAACCCAAAGGGCA	ADAMTS6	148	152	145	211	382	480
ADAMTS6_CCCATATTTACATTGGCGGG	ADAMTS6	14	17	77	269	68	39
ADAMTS6_GGAAATTCTTGTGGGACGAA	ADAMTS6	155	122	412	350	196	287
ADAMTS6_AAATAAGCCCTGTGGAACAC	ADAMTS6	178	124	390	264	124	150
ADAMTS6_GGACCCTATTGATCCACAGC	ADAMTS6	120	110	317	70	60	97
ADAMTS6_CGGAATTTCATAGTGACCAC	ADAMTS6	74	135	564	329	150	108
ADAMTS7_CGCTGGACACCACCACCACA	ADAMTS7	468	432	1349	656	798	883
ADAMTS7_CCGCATCCAAGAGGTTGCCG	ADAMTS7	288	239	492	394	410	285
ADAMTS7_ATGAAAGGTCGTTTCCCAAC	ADAMTS7	144	113	181	250	170	236
ADAMTS7_CCGCAGCTGCAGCATCAACG	ADAMTS7	419	380	803	1367	758	932
ADAMTS7_TCTCTTTGCTGACCGACCGC	ADAMTS7	122	144	222	314	357	235
ADAMTS7_CACCCGGTTCGAGTCGACGC	ADAMTS7	141	176	210	138	129	339
ADAMTS8_GGTACTTGGCTCTCCGACCC	ADAMTS8	0	12	96	26	89	113
ADAMTS8_GCCATTCTTCGTGTGGCACA	ADAMTS8	94	87	452	299	399	169
ADAMTS8_CGAACAGCGGTGCCATCACG	ADAMTS8	493	478	684	560	1086	701
ADAMTS8_CAGAACTTCTGTGGGCAGGA	ADAMTS8	153	259	527	485	165	207
ADAMTS8_CACTGCGTAACTTCTGCAAC	ADAMTS8	149	195	206	166	254	473
ADAMTS8_CACGAAGCCCTTGCCGAAGG	ADAMTS8	290	389	333	525	178	377
ADAMTS9_TACACTTTGACCACATCCAG	ADAMTS9	176	260	226	226	584	412
ADAMTS9_TCTAATAGGCCTGGCTGAAC	ADAMTS9	186	245	762	640	312	599
ADAMTS9_TGTTCTTCGAATGCTGCCAC	ADAMTS9	0	11	57	84	29	31
ADAMTS9_GACGTAGCAGCATTAAACAG	ADAMTS9	337	395	380	897	859	539
ADAMTS9_CAATACCAACTCCGAGCACA	ADAMTS9	174	235	244	329	318	332
ADAMTS9_GCAAGGACAGGCTGCACCCG	ADAMTS9	356	301	269	376	654	521
ADAMTSL1_TTCCGGCAAGGATCCAAGCA	ADAMTSL1	263	272	819	727	850	552
ADAMTSL1_TAGGTGCTAGTTCAACAACC	ADAMTSL1	210	196	163	164	88	142
ADAMTSL1_CCTTGACGGTGCTTCCCAGC	ADAMTSL1	115	164	368	256	192	124
ADAMTSL1_CCACACTAGAATTGTCCACA	ADAMTSL1	254	238	260	233	364	205
ADAMTSL1_CATCCACCGATGGAGGGAGA	ADAMTSL1	143	190	151	253	111	312
ADAMTSL1_ACTTGGATCCTTGTCCAGCC	ADAMTSL1	231	193	216	275	76	122
ADAMTSL2_GCTCTTCCCAAAGCGTACCC	ADAMTSL2	184	180	9	107	207	13
ADAMTSL2_GCGTGTTCCCGCAGTTGCGG	ADAMTSL2	14	40	103	75	16	24
ADAMTSL2_CCTGCACGGGCACGTCCAAG	ADAMTSL2	229	247	376	434	540	380
ADAMTSL2_ACAACGGGCGGACGCACCAG	ADAMTSL2	110	126	63	85	40	137
ADAMTSL2_CGTGACGGGCAACTATCGCA	ADAMTSL2	258	240	154	321	306	501
ADAMTSL2_TGGATGTCTCGGGCACCAGC	ADAMTSL2	62	42	173	152	200	337
ADAMTSL3_CATCCCTATCAGCACCCACC	ADAMTSL3	75	118	174	355	136	293
ADAMTSL3_CACTTATCGCTATGATGACC	ADAMTSL3	42	102	26	63	147	85
ADAMTSL3_GGATGGAACTCGTTGCAACA	ADAMTSL3	637	552	680	663	366	723
ADAMTSL3_TGTGGAGTCTGTGCCGGCGA	ADAMTSL3	150	159	383	185	129	243
ADAMTSL3_TTCTACTTACAGAGGTGGGC	ADAMTSL3	116	82	106	143	186	174
ADAMTSL3_GAACACAGCTTTAACAGCCC	ADAMTSL3	58	90	76	156	118	59
ADAMTSL4_GGAGCGATGGAGAACTGGAC	ADAMTSL4	66	75	107	69	208	197
ADAMTSL4_CGAGACTGTGTCCTGTACAA	ADAMTSL4	65	117	165	204	262	229
ADAMTSL4_ACGCACTCCTTAGGAGAAGG	ADAMTSL4	76	68	0	27	50	75
ADAMTSL4_CTATGTCCGTCACACTGAAA	ADAMTSL4	631	776	703	1067	1168	703
ADAMTSL4_GGGAACCTCACTGACCGAGG	ADAMTSL4	27	15	0	0	36	18
ADAMTSL4_ATATAACCGTCCTCCCAGGG	ADAMTSL4	80	110	150	145	51	145
ADAMTSL5_AGGAGACATTGCAAGCAGCC	ADAMTSL5	111	19	493	186	137	132
ADAMTSL5_CAGTACCCAGCGAAGGCACC	ADAMTSL5	58	73	140	59	169	132
ADAMTSL5_GCCCAACAACCCATCACAGC	ADAMTSL5	187	200	253	285	224	200
ADAMTSL5_CCAGGCAGTTGAGGTCGCAC	ADAMTSL5	172	238	562	280	192	268
ADAMTSL5_GGCACACTGTAGGTCTCGGA	ADAMTSL5	49	45	26	13	31	59
ADAMTSL5_GGGCAGGGCTTACTGGCAAC	ADAMTSL5	75	60	551	412	166	106
ADAP1_AAGGCTACATGGAGAAGACG	ADAP1	154	165	104	84	400	301
ADAP1_CTACCATGAGGACGGGAAGG	ADAP1	292	417	311	426	649	435
ADAP1_TGGAAGCGTGGCCGGGACAA	ADAP1	271	214	521	509	375	669
ADAP1_CCGGGCCAAGTACGAGCGAC	ADAP1	194	84	477	481	179	377
ADAP1_GGGTACTTTGGACTCAAACC	ADAP1	124	131	204	170	441	416
ADAP1_TCGCGGCCATGGCCAAGGAG	ADAP1	125	153	194	527	107	239
ADAP2_ATCGCGAGCGCAACAAGAAG	ADAP2	293	246	292	407	377	401
ADAP2_CGACTGGGCCTCTTACAAGC	ADAP2	178	148	739	521	411	257
ADAP2_CTTCGAACTTGGCCTTCACA	ADAP2	79	86	193	266	188	171
ADAP2_TCGAGCTAAGTATGAGAGAC	ADAP2	179	158	201	161	111	71
ADAP2_GCTGCTTAAGGTAACCGAGA	ADAP2	164	92	207	217	132	149
ADAP2_CAGATCACCTACAGGAGAGA	ADAP2	155	186	257	428	276	279
ADAR_TACCTGGTTATCAGAAGCCA	ADAR	159	127	138	149	186	19
ADAR_GGCCTTCTTTGGACAGGAGA	ADAR	95	67	129	87	57	175
ADAR_CTCGGCCATTGATGACAACC	ADAR	330	273	962	774	887	695
ADAR_AATAGTATCCGCGCAGCACC	ADAR	44	20	481	140	133	123
ADAR_GGGCGCAATGAATCCGCGGC	ADAR	7	26	175	33	0	22
ADAR_TCTTGCACTTCCTCGGGACA	ADAR	345	172	366	275	233	609
ADARB1_CATGAGTGATGAAGATCCCG	ADARB1	284	243	255	355	979	677
ADARB1_TCTTCAGCTGCATTTACCGC	ADARB1	234	329	318	363	532	529
ADARB1_TCAGGTCACCAAACTTACCC	ADARB1	148	181	283	186	219	293
ADARB1_CTTTCAGAAATCAGAGCGAG	ADARB1	148	115	418	411	410	219
ADARB1_CCAATGCGAGCATCCAAACG	ADARB1	498	695	1011	743	619	766
ADARB1_CCTCTATGTTGGAGATCCGC	ADARB1	61	73	75	66	105	25
ADARB2_TGGTGATCTCGTAGGGAGAG	ADARB2	208	271	696	427	446	478
ADARB2_GGTGGTGAATGACTGCCACG	ADARB2	0	0	35	35	225	0
ADARB2_GAAGTTCCGCGAGGTGACGA	ADARB2	205	76	191	172	382	268
ADARB2_CTACGTGTGTCTGGCAGAAC	ADARB2	521	721	2128	1985	1039	1482
ADARB2_TCCTGGCATCACAAACACGG	ADARB2	267	290	538	385	681	477
ADARB2_AATGCAAGTCCAAGAGGAGG	ADARB2	145	161	138	151	226	160
ADAT1_GCTGCTAAGCAGAATTGCAA	ADAT1	107	164	177	153	220	146
ADAT1_TACTGCCAATGGCTTTCCAC	ADAT1	168	170	83	239	148	297
ADAT1_TGGAACGTCCTCGGATGCCA	ADAT1	276	161	266	263	175	109
ADAT1_TGGTGTCCTATCTTTGCCGC	ADAT1	45	140	513	125	697	364
ADAT1_GAAGTTGTGTCAATGGGAAC	ADAT1	263	240	494	506	517	330
ADAT1_GGGATCAGGCTGCCCAAGAA	ADAT1	154	165	219	515	334	298
ADAT2_TCTGCTGACCTACCAAACAC	ADAT2	184	76	150	165	128	95
ADAT2_CTCGATTGGTGTCGTCAAAG	ADAT2	710	736	819	1146	1533	1090
ADAT2_TAGACCATAAGACAGCCAAC	ADAT2	126	58	112	142	127	141
ADAT2_GCACCCAAGCCAGCTGCAAG	ADAT2	89	109	314	460	363	278
ADAT3_CTTCTCGGACAGGACAGGGA	ADAT3	10	30	61	165	46	113
ADAT3_CACCATGACGGCGTGCAGGA	ADAT3	371	197	696	521	567	415
ADAT3_GCGTAAACTGGACGCAGACG	ADAT3	378	225	111	186	337	247
ADAT3_CGCGGAACACCTGGAAGCGG	ADAT3	45	0	0	22	22	80
ADC_GGGCTTTAGCTGTGCCAACA	ADC	198	230	326	386	385	287
ADC_CGCAGATGATCTTACTGGCA	ADC	224	221	761	449	643	567
ADC_CTCAGTCCATCGCAGACGCC	ADC	161	199	1222	575	358	403
ADC_CTTCCCAGAGGGCTGTGGCG	ADC	180	190	322	657	647	530
ADC_TAGGGCAGATGTTGTCAAAC	ADC	274	396	309	510	391	494
ADC_GACTCTAGAGACATGTAGCA	ADC	167	81	283	246	223	204
ADCK1_GCTTGCTTCGTGGACCAGCA	ADCK1	370	258	253	479	182	479
ADCK1_TCTGGACTACCTGTTGCCAG	ADCK1	154	126	209	282	346	472
ADCK1_GCTGCATGATGGGCGGACGG	ADCK1	69	82	58	358	312	326
ADCK1_TTGAGGAAATCCAGCTCCAA	ADCK1	141	125	614	294	122	254
ADCK1_CTTTCAGATCTCACGCCACC	ADCK1	141	107	345	246	265	392
ADCK1_CGTCAGCATGCAGGCAAACA	ADCK1	1038	1273	2353	2269	1529	1267
ADCK2_GCTCCTCCCTAAAGCTGACC	ADCK2	9	17	40	48	77	97
ADCK2_CCATATGCACCTGAGCGAGC	ADCK2	445	257	734	592	724	388
ADCK2_GATTCTGAGCTTCGTAACGC	ADCK2	226	193	226	313	253	184
ADCK2_GATCAACATGCTCCTGAAGA	ADCK2	190	155	312	62	320	183
ADCK2_GGCCGTTGGCACCCTGAACC	ADCK2	262	298	612	621	423	446
ADCK2_GCTGATCCTGCATCATGCCC	ADCK2	111	136	155	107	27	91
ADCK3_AGGCCTTGTCAAGCTGACCC	ADCK3	59	100	271	325	32	88
ADCK3_AGAACTTCGGCGGCCCAGAA	ADCK3	258	164	403	320	335	366
ADCK3_TGTGACGAGGATTGGCCGGC	ADCK3	310	181	76	421	42	363
ADCK3_GCGTGGTGCGGCACTCAAGC	ADCK3	326	429	1233	1066	577	717
ADCK3_ACCTGGCTAAGATCTTCGAG	ADCK3	58	54	154	108	184	167
ADCK3_AATGAAGGGCGGCCGCGAGG	ADCK3	85	62	6	65	56	47
ADCK4_GGGCACAAGCCGCCTCACGA	ADCK4	136	98	94	203	104	121
ADCK4_TCTTGAAGAGGAGCTCGGCA	ADCK4	75	108	105	301	216	270
ADCK4_GACCTTATGTACAGTTCGAG	ADCK4	255	244	249	357	360	370
ADCK4_GCTAGGAGTACTGGCCGAGA	ADCK4	34	103	195	222	0	0
ADCK4_CCCGTCCCAGGAAGACACCC	ADCK4	91	175	102	229	130	115
ADCK4_CTCCCTAGCCTCTTACCCAG	ADCK4	87	171	147	181	159	304
ADCK5_GGACTCGTTACCTTGGAGGA	ADCK5	216	231	267	313	339	304
ADCK5_CATAGCGGGCTCCGAGGAGC	ADCK5	89	101	186	142	97	78
ADCK5_AGGTCCACTAGGAAGAGAGG	ADCK5	14	27	132	23	13	70
ADCK5_CACCAATGTTGTCCTTCGAG	ADCK5	153	101	198	322	228	181
ADCK5_CCCTGCGCGTGCTAGAGGAC	ADCK5	254	343	244	449	320	404
ADCK5_GCTGCACGATGGCACCAGCG	ADCK5	79	38	273	212	133	146
ADCY1_CGAACTCCTCGTCGCACGCC	ADCY1	242	338	339	561	460	523
ADCY1_GAATCTTGATGCGGCGACAG	ADCY1	79	125	163	180	235	194
ADCY1_GCCAATGTCATGGAAGCCGC	ADCY1	21	50	80	72	103	94
ADCY1_CCTACCTTTCGGCGATGGGA	ADCY1	131	173	58	83	132	96
ADCY1_AGGTCATGACATTGGAGAAG	ADCY1	241	222	655	336	598	476
ADCY1_CCATCCCTCACTGAGTGGCC	ADCY1	127	71	207	401	303	302
ADCY10_CCTACTACCTACCCAGCAAA	ADCY10	437	479	724	1069	566	692
ADCY10_AGGATGATGATGTACTACCC	ADCY10	68	79	8	112	79	104
ADCY10_ACTGTGAGACACGAGTACAC	ADCY10	178	200	300	283	170	147
ADCY10_GCTGAAGCCTGATCCTGAAC	ADCY10	193	234	130	203	82	194
ADCY10_CCTGACCAATCACCAGAAAG	ADCY10	379	375	495	660	592	441
ADCY10_GCTTTCGCTCCACCCTCCAC	ADCY10	97	95	59	48	66	182
ADCY2_CGCGAAGAAGACGGCGAGCA	ADCY2	274	422	660	408	251	691
ADCY2_ACAGGTATCCCATGGCAACA	ADCY2	195	129	385	630	737	760
ADCY2_CGTCTGCCTGTCTGCAACAC	ADCY2	339	395	629	437	702	453
ADCY2_GCTTATGGTAGGCTCCCGCC	ADCY2	108	89	22	192	50	84
ADCY2_GAGATGGCGCATCCAGCGAG	ADCY2	28	23	14	17	68	50
ADCY2_CATCGCCATGGAGATGAAAG	ADCY2	177	84	147	224	59	135
ADCY3_CAGTGTTGGAGCCACGACAC	ADCY3	295	184	209	492	435	612
ADCY3_ACTGCCAGCGCTTCTGGCCC	ADCY3	100	91	467	179	277	283
ADCY3_TTACGAGATGGCCTCCACCA	ADCY3	157	216	297	487	376	684
ADCY3_TTCCATCCTGCCCAAGCACG	ADCY3	172	111	416	222	289	368
ADCY3_TCATCTTCACCTCCAGCGAC	ADCY3	168	249	267	212	210	221
ADCY3_GGTCTTCTCCAGCGACAAGC	ADCY3	124	113	9	97	83	63
ADCY4_TGCCATCAACTGCGTGCGCA	ADCY4	26	5	226	295	101	154
ADCY4_CTCTATGTCAAGAGGCACCA	ADCY4	291	391	602	607	500	268
ADCY4_CTCCTGCCACGTTCCCGCAC	ADCY4	297	229	228	101	133	361
ADCY4_GATGCGAGAGTGAGGAGGCG	ADCY4	151	110	110	72	117	190
ADCY4_CACGCCTTCCTGTTCACCGG	ADCY4	360	494	372	587	1010	431
ADCY4_TGTAGTAGGTCTCGTAGAAG	ADCY4	191	352	837	773	630	514
ADCY5_TGGACACCTGGTTGCCACCC	ADCY5	126	200	220	116	154	363
ADCY5_GGTTGGTCCGGGAGGTGACA	ADCY5	30	43	118	76	183	110
ADCY5_ATCTCCATGGCAACATGACG	ADCY5	82	110	20	184	176	229
ADCY5_TGTCTCTGGGAGACCTCAGC	ADCY5	54	75	100	66	138	260
ADCY5_GGTGACCTGTCCATTCAGAC	ADCY5	65	43	33	105	33	130
ADCY5_AGCCGCTCCAGTTTGTCCGA	ADCY5	106	111	241	486	33	222
ADCY6_CTCGGGCCAACTCCATGGAA	ADCY6	179	194	806	433	535	319
ADCY6_AACACTGCAGTACCTGAACG	ADCY6	346	226	247	187	508	273
ADCY6_ACTGCCATTTCCGCAAGCCA	ADCY6	74	92	427	382	203	108
ADCY6_CCGCAGCCAGCTTGTCAAAC	ADCY6	1441	1274	2240	2303	2509	2684
ADCY6_CCGGGCCTGGATGTAACCGC	ADCY6	276	187	335	222	352	257
ADCY6_AGGATGACGCCTTCATCCGG	ADCY6	14	5	137	46	103	75
ADCY7_GGGCGCTACTTCCTCAACGA	ADCY7	127	217	360	318	411	509
ADCY7_GGTGTTCGACGCATGGACAA	ADCY7	168	164	41	184	284	138
ADCY7_CACGACACCCAGTGTCCGGG	ADCY7	73	126	672	263	124	334
ADCY7_TGAAGTGCATCCAGATCCGC	ADCY7	233	168	168	259	278	186
ADCY7_ATCGAACGGCTCAAGGAGCA	ADCY7	65	8	73	41	0	45
ADCY7_GGCCAGCGACTGTTCTCCCA	ADCY7	23	63	34	1	120	125
ADCY8_CATACCATCGACTTGCGGAG	ADCY8	306	320	426	282	615	142
ADCY8_ACCGTTGAGACAGTCCAGCG	ADCY8	389	591	961	833	870	551
ADCY8_GACCTTGTCTGCTCAGGAGC	ADCY8	114	66	377	217	356	335
ADCY8_GGATGTAGATCCGATGGAAC	ADCY8	292	246	384	448	618	492
ADCY8_TCTCCAGGAAAGCTTGGCGC	ADCY8	140	196	354	497	729	446
ADCY8_TGCCGGTGAAGAAGCCCAGC	ADCY8	76	84	30	111	96	253
ADCY9_TGCGGGAAGCGACACCAGGA	ADCY9	183	169	850	395	351	286
ADCY9_TGCACTGAAGACCGCCAGGG	ADCY9	127	150	407	377	184	196
ADCY9_TCAGCGGAAGGAGAGCCGAC	ADCY9	53	101	278	452	210	142
ADCY9_CAAATGTGATTCCGCACGAA	ADCY9	224	300	486	511	731	448
ADCY9_GATATCGGGTCAGAGAGCCA	ADCY9	5	37	85	77	0	7
ADCY9_TGGAGGCCCTCTCGAACAGC	ADCY9	260	400	402	518	372	381
ADCYAP1_CAGCCTCGCTCCGCTACACA	ADCYAP1	564	537	300	347	727	448
ADCYAP1_CCAGCACCTACCTGATCCCG	ADCYAP1	777	612	568	560	517	669
ADCYAP1_AATCTCACCTTCTCCCGGCC	ADCYAP1	67	65	255	186	171	266
ADCYAP1_CGCCCACGGGATCCTTAACG	ADCYAP1	874	1043	796	1459	1252	1357
ADCYAP1_AGGCCTCGTTAAGGATCCCG	ADCYAP1	17	6	207	147	70	38
ADCYAP1_CAGCCGCTACCGGAAACAAA	ADCYAP1	368	326	455	594	976	722
ADCYAP1R1_TGCAGTCAGAATGCATGGCA	ADCYAP1R1	205	314	235	315	489	268
ADCYAP1R1_CGAATCTTCAACCCAGACCA	ADCYAP1R1	332	415	879	607	558	435
ADCYAP1R1_ACCAAGGTTCCTCTTACCAA	ADCYAP1R1	132	192	340	650	201	120
ADCYAP1R1_GGTGAGCCGGAACTGCACGG	ADCYAP1R1	99	29	69	43	175	111
ADCYAP1R1_GGTCTCACCGGAAGCGACAA	ADCYAP1R1	128	109	277	187	425	211
ADCYAP1R1_TCTGCTTGGCTCACTCACAG	ADCYAP1R1	295	315	573	655	1151	454
ADD1_CATGGCACCAGACCTTCGCC	ADD1	30	37	156	188	105	132
ADD1_GACCAGAGTGAACTCCGAGC	ADD1	81	43	38	130	192	165
ADD1_CTTCATCAACCAGAATGCCA	ADD1	125	234	238	373	219	281
ADD1_CTCCAACTGACACGAGCCCA	ADD1	211	223	316	305	172	442
ADD1_TGTACTTCTCAGGATTCAGC	ADD1	65	83	224	170	76	154
ADD1_CGAATCACCGTCACTAGCAA	ADD1	596	545	623	566	818	845
ADD2_ACTCGGCCATCTATGCAGCG	ADD2	302	392	452	638	765	847
ADD2_GATGCTGGACTGTACTCACC	ADD2	50	28	110	91	160	85
ADD2_TGACATAGGTGTCACTCAGC	ADD2	96	115	267	226	254	354
ADD2_TCAGTCTTTCAGGGAGGAGC	ADD2	45	67	50	331	133	166
ADD2_GAGCGAATTGCAAACCCACC	ADD2	163	214	157	283	33	169
ADD2_AGATAGCTAAGATGCCGCGC	ADD2	80	184	278	257	94	100
ADD3_CTTGTTTGGATGGGCACACC	ADD3	207	259	289	477	212	213
ADD3_AATAGGAGAAGTGGTTGACC	ADD3	9	6	201	191	311	146
ADD3_ATAGGAGAAGTGGTTGACCA	ADD3	393	224	208	308	314	258
ADD3_CCAAGGGTCACTTGAAGAAC	ADD3	476	501	1070	1005	1004	1078
ADGB_CATCGTATCAACTCGGCGCA	ADGB	184	270	109	249	319	353
ADGB_TTCCTCTAGGTCCAAGGCCG	ADGB	804	787	964	1192	753	1013
ADGB_AATTCCCACTCTGGCCAGAG	ADGB	152	108	143	383	293	139
ADGB_TTAGCATCCATGTAGCAGAC	ADGB	257	240	663	533	479	611
ADGB_CTACTTCTAGTCACCAGCAC	ADGB	695	793	667	846	1012	1009
ADGB_GACAGTCCTCCCATAGAGCC	ADGB	37	0	35	26	27	42
ADH1A_ACAGACTTTCTCTAGAGGCG	ADH1A	153	142	519	141	238	319
ADH1C_ACCTCTTTCCAGAGCGAAGC	ADH1C	74	35	109	115	35	84
ADH1C_AGGTGCTGACGCCGACGAAG	ADH1C	206	210	330	241	192	130
ADH4_TGGACTGTACAACCGCAGGC	ADH4	253	257	546	592	361	575
ADH4_GCCCTGGACTGTACAACCGC	ADH4	184	238	521	383	704	499
ADH4_TTTGCCCTTGACTGTGCAGG	ADH4	198	189	177	387	279	390
ADH4_AGACAGCACAAGTCGAACCA	ADH4	308	276	466	452	407	396
ADH4_GGAGTGACCAACGTCAAACC	ADH4	233	294	526	335	353	386
ADH5_ATCCGTGAACATGGCGAACG	ADH5	201	332	605	584	792	546
ADH5_CTTTACTCCTAGTTGGAGCC	ADH5	96	121	133	288	249	280
ADH6_GCTCTCATTGCAGGAGGCGA	ADH6	93	154	106	53	199	195
ADH6_CATTGGAGTGGATGTCAACA	ADH6	120	171	468	365	319	394
ADH6_TGCTGCAATCAATACTGCCA	ADH6	126	178	138	175	256	267
ADH6_CCAAGATGGTGGGATACAAG	ADH6	295	293	340	618	553	563
ADH6_TCCATACAGGTTGTGGCCAC	ADH6	140	106	115	348	82	152
ADH6_CTGCTTTGCATCTGATGACC	ADH6	88	156	296	383	538	481
ADH7_AGGAACTCCTACAACCACGC	ADH7	63	71	156	159	100	201
ADH7_CATGAACTATGGGACCAGCG	ADH7	280	290	386	232	376	567
ADH7_AGAAATGACAGGCAACAACG	ADH7	539	580	775	777	1972	1933
ADH7_ATCATGGGCTGTAAGTCAGC	ADH7	59	92	90	80	100	139
ADH7_AACAGCAGCGCCATATCCAG	ADH7	70	56	193	305	186	269
ADH7_AATGCTTGTCGCAACCCAGA	ADH7	152	143	190	164	313	111
ADHFE1_GCCTCAGCAAGTACGCGACC	ADHFE1	82	124	0	30	149	300
ADHFE1_GAATCCATAGCTACTTGCAC	ADHFE1	23	35	478	222	55	36
ADHFE1_TAGGAAATCAGAATGAGGGC	ADHFE1	152	105	27	84	151	227
ADHFE1_TGCCAACTACCTCAGGAACC	ADHFE1	314	263	586	548	945	880
ADHFE1_CCTCCACATGCCTGCCCGAG	ADHFE1	131	116	209	153	511	271
ADHFE1_ATCACACGGCCTGCGTACCA	ADHFE1	89	86	137	294	334	248
ADI1_AAATTTCACGTACTGCCCGC	ADI1	20	0	96	82	36	29
ADI1_CGGTTGTACGCTGTCCACAC	ADI1	183	172	418	600	596	513
ADI1_CGGTGTGGACAGCGTACAAC	ADI1	413	618	1287	807	1004	652
ADI1_CTTCACGGTGGACGAGAAGG	ADI1	142	200	105	154	263	210
ADI1_CCGCTTCACGGTGGACGAGA	ADI1	257	289	599	462	444	366
ADI1_GATCCGGATCTTCATGGAGA	ADI1	63	75	241	177	386	162
ADIG_GAAGTACCCTTTGATGCCGC	ADIG	0	7	55	56	37	91
ADIG_CTACGCTTCTTACTTAGCCA	ADIG	80	64	467	193	395	186
ADIG_GACACTCCACGGCCAAGAGA	ADIG	95	109	36	50	118	110
ADIG_GGAGCCGCTCAAGTCTGGGA	ADIG	15	32	53	84	0	26
ADIG_GCAAGGGTCTTCCCATACCC	ADIG	196	187	135	297	116	132
ADIG_CAAGGGTCTTCCCATACCCG	ADIG	123	163	403	382	248	161
ADIPOQ_GAAACCACGACTCAAGGGCC	ADIPOQ	111	44	147	109	208	71
ADIPOQ_CCATTATGGCCCGGATGCCC	ADIPOQ	86	101	328	329	222	216
ADIPOQ_TCGGTGAAACCGGAGTACCC	ADIPOQ	83	57	239	127	253	75
ADIPOQ_AACCACTATGATGGCTCCAC	ADIPOQ	117	120	147	210	138	185
ADIPOQ_TAGGCAAAGTAGTACAGCCC	ADIPOQ	80	131	229	95	253	87
ADIPOQ_TGTGCTCCTGCATCTGGAGG	ADIPOQ	163	170	310	204	275	319
ADIPOR1_TCATTGTGGCGCAGTGGGAC	ADIPOR1	191	234	147	316	263	227
ADIPOR1_AATGCCCAGGACACAGACGA	ADIPOR1	230	161	109	224	344	285
ADIPOR1_ATAGACGGTGTGAAAGAGCC	ADIPOR1	16	4	104	78	55	111
ADIPOR1_GCAAGCCCGAAAGGAGGGCA	ADIPOR1	180	127	140	89	169	146
ADIPOR2_CAACTGGATGGTACACGAAG	ADIPOR2	153	129	413	321	924	407
ADIPOR2_CATGATGGGCTTGTAAGAGA	ADIPOR2	179	184	624	485	275	216
ADIPOR2_CTCATGATGTACTACCAGAC	ADIPOR2	397	468	1090	480	863	627
ADIPOR2_CAGTCTACTGCCACTCAGAG	ADIPOR2	329	524	656	549	651	744
ADIPOR2_TTGCACTATGTCATCTCGGA	ADIPOR2	275	258	301	613	609	269
ADIPOR2_TTTCGTTTCATGATCGGCGG	ADIPOR2	309	200	310	440	256	310
ADIRF_CCCGAAGCCATGGCAAGCAA	ADIRF	194	254	378	400	846	896
ADIRF_CTTGCAGGACCTGAAGCAAC	ADIRF	349	393	303	359	695	638
ADIRF_ACCTGAAGCAACAGGTGGAG	ADIRF	239	178	86	234	295	122
ADIRF_TCCAGTGTCAGCGGCCGGAG	ADIRF	400	425	608	319	381	439
ADIRF_CATCGACAAGACTGCTAACC	ADIRF	457	496	740	983	384	506
ADK_CGTAGTAATGAGCATCCACA	ADK	295	255	592	623	489	563
ADK_CCCAGAGTCAGTATTAAAGG	ADK	270	167	642	419	375	377
ADK_CGAATCGTGATCTTCACCCA	ADK	102	180	260	484	435	783
ADK_GAATCGTGATCTTCACCCAA	ADK	95	92	103	144	129	147
ADK_TTGCTGCATAGTGGCCAGCA	ADK	180	456	556	846	466	508
ADK_GAAGTCTGGCTTCTCAGGAA	ADK	158	141	210	242	236	302
ADM_CTTCGCAGCCGGGATGAAGC	ADM	34	12	60	62	66	77
ADM_ACCCAGGTACATCAGGGCGA	ADM	0	36	68	168	83	71
ADM_AGCGGTGTCAGCGCCTAGGA	ADM	131	77	195	89	108	49
ADM_GGCCTTCACGTCAGCGAGCC	ADM	176	209	203	366	49	153
ADM_GGCCGAATAAGGGTCTGGGC	ADM	23	22	49	86	19	28
ADM_CTTCTAAGCCACAAGCACAC	ADM	331	373	845	436	640	374
ADM2_ACCCGCGACCCGTCAAACCC	ADM2	210	316	814	948	204	461
ADM2_GGAGAGGCTGACCCATAACA	ADM2	416	475	623	861	497	559
ADM2_CCAAGCCCAGCTCCTGCGAG	ADM2	578	495	508	1001	795	1052
ADM2_TGGCAACTCATGGGACCGGC	ADM2	69	192	390	266	165	103
ADM2_CCGAGGGACTGGGCTTCAGA	ADM2	120	81	353	614	259	298
ADM5_AGAAGGCGAGGAGCAACAGC	ADM5	89	237	121	162	242	246
ADM5_CCTCGCCTTCTCCGCCCAAG	ADM5	152	96	329	334	129	81
ADM5_AGTATATGATCTCCGCCAGG	ADM5	51	81	34	56	71	93
ADM5_GGCAAACTGAAGCCGAGGAG	ADM5	196	195	440	234	238	351
ADM5_TAGGCAAACTGAAGCCGAGG	ADM5	44	99	61	130	79	43
ADM5_GGTCCAACCTAGTCGCAGCC	ADM5	97	125	391	235	351	345
ADNP_TTGGGAAGACTCGTCAGACC	ADNP	157	214	289	249	434	172
ADNP_ATGCAGAGTGATAGTTGAGG	ADNP	134	117	347	267	94	117
ADNP_GGATGCCTGTGACTGAGAGA	ADNP	3	13	13	43	78	37
ADNP_TGGAGTCAAATCTGTAGGCC	ADNP	492	244	184	577	516	524
ADNP_TGATGGCCTTAAACCTAAGC	ADNP	19	19	196	80	124	62
ADNP2_TGTTTATGGGTCCCACAGGC	ADNP2	605	482	785	877	603	465
ADNP2_ACGGAGCTGTCTGGCCCACA	ADNP2	184	233	460	215	262	195
ADNP2_TACAGGCACAACAGCTGAGG	ADNP2	88	133	442	151	24	235
ADNP2_CAACGTCTACCAGGTCCACA	ADNP2	69	88	207	173	295	265
ADNP2_CGTGTGCACCATTTCTAAAG	ADNP2	910	953	1504	1495	1401	1104
ADO_CTGCAGTGTGGCCTTGCGCG	ADO	468	579	319	493	340	552
ADO_CGAGACGGACGGCTTCAGCC	ADO	130	129	31	103	225	226
ADO_TGCATGGACAAGCTAGACGC	ADO	169	189	290	506	458	481
ADO_CATCGTCCGGGTCGTAGGGC	ADO	21	72	259	177	189	403
ADO_GCCGATGACTTCTGGTGCGA	ADO	53	101	275	283	135	198
ADORA1_TCGCCCTGGTCTCTGTGCCC	ADORA1	102	97	45	20	26	138
ADORA1_CAGCGACACGATGAAGCAGA	ADORA1	73	24	119	137	142	133
ADORA1_CAATGTTGATGAGGATGGCG	ADORA1	45	18	314	63	291	250
ADORA1_CGCTGTGGACTCACCGGAGA	ADORA1	323	384	738	787	864	601
ADORA1_GATCAAGTGCGAGTTCGAGA	ADORA1	157	28	158	96	168	245
ADORA1_GCGGAACTTCTGGATGCGGA	ADORA1	175	166	114	49	76	99
ADORA2A_GGTGTACATCACGGTGGAGC	ADORA2A	7	51	71	91	70	174
ADORA2A_GGACGAAGCAGGCAATGAAG	ADORA2A	116	269	426	577	248	354
ADORA2A_TCACCGGAGCGGGATGCGGA	ADORA2A	120	88	15	173	59	144
ADORA2A_ACGGTCCACACTGCAGAAGG	ADORA2A	179	95	651	556	396	323
ADORA2A_CTGGCGGGTGGCCGTTGAGA	ADORA2A	204	266	547	539	444	731
ADORA2A_CATTGGGCCTCCGCTCAGGG	ADORA2A	60	68	26	80	29	82
ADORA2B_GCACGAAGCAGGCGAGGAAG	ADORA2B	319	329	305	712	712	516
ADORA2B_CATCTTCAGCCTTCTGGCCG	ADORA2B	305	237	486	619	377	323
ADORA2B_TCAATCCGATGCCAAAGGCA	ADORA2B	132	189	542	461	219	554
ADORA2B_TGGAGTCAATCCGATGCCAA	ADORA2B	186	157	296	362	445	427
ADORA2B_TGGCTGCATGGATCTCCCGC	ADORA2B	234	292	154	343	354	261
ADORA2B_ATGCACAGGTAACCAGCACA	ADORA2B	86	156	186	327	459	267
ADORA3_AGACTATGACTCACCTGGAG	ADORA3	232	241	279	344	376	252
ADORA3_TATGTCCTGCCTGACCAAAG	ADORA3	114	95	315	295	256	205
ADORA3_AGAATGCACCCAGGGAGCCC	ADORA3	112	109	402	252	205	341
ADORA3_ATGGCGCACATGACAACCAG	ADORA3	67	57	19	31	113	73
ADORA3_CAAGTATCGGTCCACAGCGA	ADORA3	90	135	168	98	272	257
ADORA3_AGGACCCATTGAGCAGAAGG	ADORA3	154	233	232	147	431	409
ADPGK_TCCAAGGCCTACAGTTCGAA	ADPGK	273	385	415	542	593	823
ADPGK_GGTAGACCAGCGTGTGGAAA	ADPGK	101	118	451	300	310	119
ADPGK_TAGGTGAACTGGAATACCAG	ADPGK	127	148	174	213	208	219
ADPGK_TTCTCTCACGACCTCTCCAA	ADPGK	143	192	186	113	53	152
ADPGK_CTGGACCGCAAAGAAGAACC	ADPGK	272	238	227	519	622	313
ADPGK_CTTGGCCTTAGTCCTGGGAA	ADPGK	348	270	331	448	313	489
ADPRH_GAGTGCAGCTGGAGATGCCC	ADPRH	51	4	0	0	0	9
ADPRH_ATGCCCTAGACGTGGGAAGG	ADPRH	66	58	78	201	248	227
ADPRH_TTGTGCACCGAGGCACCACC	ADPRH	65	38	286	89	72	63
ADPRH_ATCCAAGTGAGCATCGAGAG	ADPRH	193	160	343	336	447	301
ADPRH_AGTCTTTCGGTGTGAAGGAG	ADPRH	123	154	269	234	251	328
ADPRH_CCCTAGCTGTCTCTTCCAGC	ADPRH	100	127	188	155	10	168
ADPRHL1_GGCCTGGACCTCGTTCCCAA	ADPRHL1	186	224	170	103	168	148
ADPRHL1_TCCTTGCAGCAGGAAACAGC	ADPRHL1	125	109	373	449	236	341
ADPRHL1_AAGACCATCCGGCACACGGC	ADPRHL1	67	73	43	120	416	487
ADPRHL1_GACCCTCATCGAGGTCAGCG	ADPRHL1	121	136	219	175	428	169
ADPRHL1_ACGGTGTGTGCCAGGCGAGA	ADPRHL1	290	233	529	211	507	477
ADPRHL1_CATGCACATCGCAACCGCCG	ADPRHL1	238	224	218	299	578	438
ADPRHL2_CTCGGAAGCGCGAGAGGGAG	ADPRHL2	260	329	342	420	198	473
ADPRHL2_AGCCAAGGAGGCCTTTGACG	ADPRHL2	81	91	25	121	256	281
ADPRHL2_AGGAGCCTTTCCCGTTAAAC	ADPRHL2	191	315	322	464	582	637
ADPRHL2_TGTCAGCTGGGCCGAGAGCC	ADPRHL2	203	250	740	584	147	326
ADPRHL2_TAGACCAGGCATCGGTGACC	ADPRHL2	128	172	126	225	204	80
ADPRHL2_GGAGGCTATTGAAGGCAGAA	ADPRHL2	198	165	290	483	260	309
ADPRM_TACAGGGTGCCATTGAAGAC	ADPRM	348	366	1015	585	680	604
ADPRM_CCAAGCTGAAGGACACAACA	ADPRM	622	670	1436	1120	1972	891
ADPRM_GGCTGAATCCTCCATTAAAC	ADPRM	357	501	478	390	458	393
ADPRM_TCAGCCAAGAACAGCTAAAC	ADPRM	879	702	1266	1197	916	1092
ADPRM_CGTCCGGGTAAATGGGAAGA	ADPRM	296	225	864	909	773	737
ADPRM_TAACTCCTTCTAGGTTGACG	ADPRM	99	121	145	137	164	115
ADRA1A_AACAGTCGTGGACGGGAAGC	ADRA1A	83	167	102	210	140	157
ADRA1A_TCTGAACCCTTTCTCCACGG	ADRA1A	111	160	418	152	234	203
ADRA1A_AGGTCTCTCTTGATCCCACG	ADRA1A	65	53	225	210	175	184
ADRA1A_TCTGCACTAGGCTGCGGGAG	ADRA1A	134	172	302	230	369	441
ADRA1A_GGGTCCAATGGATATGACCA	ADRA1A	107	131	143	85	55	127
ADRA1A_ACCTCGAAGATGGCGGAGAA	ADRA1A	286	310	202	673	402	495
ADRA1B_GGACGGTGAAGCTCAACAGC	ADRA1B	211	197	132	248	328	235
ADRA1B_ATCCCACGCTGGTCACCCGG	ADRA1B	134	92	164	267	229	78
ADRA1B_GACACTGAGCAGCGCCAAGA	ADRA1B	225	85	119	233	41	283
ADRA1B_GCCGGCACCCAACGATGACA	ADRA1B	470	322	474	261	480	383
ADRA1B_ACCTTGAACACGGCGTCGGG	ADRA1B	13	31	0	82	114	194
ADRA1B_GGGAAGGCGCACAGCTCGAC	ADRA1B	60	54	159	184	98	259
ADRA1D_CCTAGGCGTCCCACACGAGG	ADRA1D	79	132	288	399	172	191
ADRA1D_TCGCACAAGATCCGCGCCGG	ADRA1D	42	46	419	235	176	170
ADRA1D_TGTCGCACAAGATCCGCGCC	ADRA1D	158	100	176	173	146	307
ADRA1D_GGGCCCTACGGACACCACCA	ADRA1D	158	92	95	124	292	156
ADRA1D_CCCATACGTCGCAGAAGGCG	ADRA1D	124	109	180	213	287	193
ADRA1D_TTTCATCGTGAACCTGGCCG	ADRA1D	225	209	233	276	270	181
ADRA2A_GACGAGCACGTTGCCGAACA	ADRA2A	200	143	653	505	341	271
ADRA2A_CCGCTACTGGTCCATCACAC	ADRA2A	666	526	932	970	631	510
ADRA2A_TGGTCGTTGATCTCGCAGCG	ADRA2A	430	666	948	802	899	838
ADRA2A_GCGAGATCAACGACCAGAAG	ADRA2A	265	316	486	407	676	260
ADRA2A_TTTGAAGAGCGTGCGTGGCA	ADRA2A	163	154	236	247	210	226
ADRA2A_AGAGGATCTTCTTGAAGGCG	ADRA2A	171	188	218	260	307	230
ADRA2B_GGATCCTCCGGAAGGCACGG	ADRA2B	32	22	29	62	121	48
ADRA2B_CCTCCTGGTTGAGCTTGCAC	ADRA2B	136	128	152	124	278	149
ADRA2B_CCAGTGCAAGCTCAACCAGG	ADRA2B	349	434	452	716	248	433
ADRA2B_TGATGCACTTGATGCGGCGC	ADRA2B	46	78	128	165	527	316
ADRA2B_GATGCACTTGATGCGGCGCG	ADRA2B	51	40	3	2	50	83
ADRA2B_AGCGGCTGGTCAACACAGCC	ADRA2B	36	39	45	63	23	85
ADRA2C_CGTAGCTCGCGGGAGGACCA	ADRA2C	64	89	124	164	261	217
ADRA2C_GATGAGCCACACGGCCACGA	ADRA2C	96	98	11	9	171	115
ADRA2C_GGTAGAGCGAGACCAGCGGC	ADRA2C	0	0	35	0	26	111
ADRA2C_TCGAGTTCTTCCTGTCGCGC	ADRA2C	100	195	282	218	141	164
ADRA2C_CATCTACACGGTCTTCAACC	ADRA2C	112	151	300	398	124	154
ADRA2C_AGCACATCCTCTTCCGACGG	ADRA2C	184	313	387	358	153	139
ADRB1_AGAAGGAGCCGTACTCCCAG	ADRB1	95	202	562	116	129	208
ADRB1_GGTCCACAGCTCGCAGAAGA	ADRB1	158	133	201	181	285	315
ADRB1_CAGCAGGCTCTGGTAGCGGA	ADRB1	183	164	153	172	103	278
ADRB1_ACGAAGGCCATGATGCACAG	ADRB1	354	498	832	781	226	328
ADRB1_ACACGAAGGCCATGATGCAC	ADRB1	35	77	151	422	557	271
ADRB1_ACTGCTCTGCTGCGCGCGCA	ADRB1	92	78	83	36	62	28
ADRB2_CAGACGCTCGAACTTGGCAA	ADRB2	324	305	138	261	453	180
ADRB2_GCCCATGACCAGATCAGCAC	ADRB2	157	185	486	481	246	220
ADRB2_TGCTGACCAAGAATAAGGCC	ADRB2	166	84	162	191	439	245
ADRB2_ACACCATCAGAATGATCACC	ADRB2	21	22	151	151	19	37
ADRB2_TACTCCAGCAACGGCAACAC	ADRB2	368	437	721	774	1000	889
ADRB2_GAGTGGATATCACGTGGAAC	ADRB2	124	131	234	127	469	440
ADRB3_GGCTTTGCCAACGGCTCGAC	ADRB3	141	84	135	138	146	301
ADRB3_GGCCGCAGCGGCACAGAAGA	ADRB3	114	179	355	550	512	162
ADRB3_ACGAAGAGCATCACGAGAAG	ADRB3	216	146	573	562	421	287
ADRB3_TTGCGCCCATCATGAGCCAG	ADRB3	122	175	207	344	513	185
ADRBK1_CGTGAGCTACCTGATGGCCA	ADRBK1	416	172	685	409	377	497
ADRBK1_TCTCAAAGGTCACCTCGCCC	ADRBK1	20	60	106	85	668	138
ADRBK1_CTCCTCATAGAATTCCACCA	ADRBK1	217	250	215	345	430	232
ADRBK1_GAAGTACGAGAAGCTGGAGA	ADRBK1	88	61	100	15	131	108
ADRBK1_TGGCACTCTTCGAGAAGGGC	ADRBK1	154	194	271	291	239	306
ADRBK1_GGGTGCCGGAAGGCTGACAC	ADRBK1	24	27	31	90	0	47
ADRBK2_TTTGTCGACTTCTGCAAAGG	ADRBK2	194	155	406	456	252	443
ADRBK2_ACACGGTGTGTTCTCTGAGA	ADRBK2	122	138	159	203	114	255
ADRBK2_CTCCCGAGGTGCTGCAGAAG	ADRBK2	425	407	699	846	870	665
ADRBK2_GCTGAAGCAAGCCCTCCAAA	ADRBK2	475	381	297	413	214	368
ADRBK2_AAGCAACTTGGCCACGAAGA	ADRBK2	361	357	743	600	454	403
ADRBK2_GCACGGGTACATGCTGAAAC	ADRBK2	822	921	1074	1540	1124	1751
ADRM1_GGACAGGACGTCCGGGAACG	ADRM1	162	59	339	69	131	41
ADRM1_TGACGACTGTGAGTTCAAGC	ADRM1	115	136	268	175	137	38
ADRM1_TTCGTGGCCGCTGCTTCCGC	ADRM1	87	64	25	98	190	325
ADRM1_ATGCAGCTCATCGGACCAGC	ADRM1	109	65	500	184	153	138
ADRM1_CCCAGTAAGCTGGCCAGGCC	ADRM1	171	351	376	426	591	650
ADRM1_CCACGATGAACGTACCAGCC	ADRM1	315	529	455	767	419	334
ADSL_TGCCTCCCGCTATGCCAGCC	ADSL	103	91	270	162	359	411
ADSL_GGAGAACATCGACTTCAAGA	ADSL	47	10	4	0	0	49
ADSL_GAAACCTAATGTGGGTAGAC	ADSL	204	144	149	247	81	230
ADSL_CCTGGCAAACCTCAAGGAGA	ADSL	4	7	0	34	0	14
ADSL_GCAGCAACGTTCTGAACGCA	ADSL	444	223	284	414	370	558
ADSL_TAGACGGATCTGTTTGGCCG	ADSL	5	43	63	128	133	102
ADSS_CCTTTCTAGGACTAGAAGGC	ADSS	14	15	26	68	199	37
ADSSL1_GGACCCGAGCCTCCAACGAC	ADSSL1	152	217	217	355	286	222
ADSSL1_AACTAGGGTGACGCTGGGAG	ADSSL1	201	152	493	206	280	332
ADSSL1_CTTGGTGTTGATGATGCCGC	ADSSL1	80	51	202	90	73	100
ADSSL1_CTGTCTCTCATGCAGGCAAC	ADSSL1	128	108	190	107	175	119
ADSSL1_CAGTGGGAAACGTACCAAGG	ADSSL1	426	343	466	665	251	248
ADSSL1_CCTGAAGTCCGTCGACAGCC	ADSSL1	176	158	440	293	336	330
ADTRP_GGCAAACACAGGATACACCC	ADTRP	27	22	68	129	146	112
ADTRP_CTATGGCTCTACTTTGAGAC	ADTRP	326	358	317	670	553	548
ADTRP_CCAGCATTGCTTACATCAGC	ADTRP	157	128	305	473	279	298
ADTRP_TTGCATGATTCAGCCACACG	ADTRP	270	408	335	425	1106	647
ADTRP_CCAGCCAGGAAGCTTTAGGC	ADTRP	205	148	413	212	167	188
ADTRP_GGGTTTGACATCTACCAGCC	ADTRP	102	83	65	91	8	23
AEBP1_GCAAGCCAGGGAAGCGGCCA	AEBP1	108	100	550	122	509	152
AEBP1_GGTGCTCCCGTGCCTCCACA	AEBP1	106	61	36	119	74	43
AEBP1_ACTACAATGACCAGATCGAG	AEBP1	142	333	71	87	102	256
AEBP1_TTCGGCGCCAGAAGCAACCC	AEBP1	215	178	393	287	312	334
AEBP1_CGACAAGTGGGCAGTGGAGA	AEBP1	287	386	975	556	326	424
AEBP1_CGGCCGGCTCAACATGCAGG	AEBP1	299	295	459	597	268	568
AEBP2_GGCCGCCGCTATCACCGACA	AEBP2	345	348	495	397	499	382
AEBP2_GGAGAGTAGCGCCGAGAGCC	AEBP2	123	131	195	339	118	113
AEBP2_GAGACCCGCTCGTTGAGCCC	AEBP2	17	28	167	124	190	32
AEBP2_TGCTGGAGTTGAACGCCCAC	AEBP2	130	26	51	102	360	305
AEBP2_ATACATGTAGATGGTCAGCG	AEBP2	141	146	138	55	240	156
AEBP2_TGCCGCAGAAGAGGTTGAAG	AEBP2	179	243	494	373	752	516
AEN_CCTCACCATCCCAAATGCCA	AEN	159	188	300	375	89	220
AEN_CCAAGGATGTGCTTCGGAAG	AEN	371	337	366	1063	607	710
AEN_GGTGGACATACTTGAGCGCC	AEN	20	18	121	33	0	0
AEN_CCAAACTTCCTCAGCGAGCC	AEN	433	613	818	367	659	1000
AEN_AGCCATGGAGCTCTACCGGC	AEN	0	8	7	54	46	155
AEN_TCAGGCACAATCCTACACAA	AEN	621	402	271	1038	785	680
AES_GAAGACAAGAACGGGCACGA	AES	52	95	218	202	156	197
AES_GATAGAGTTCAGCTCGGGAG	AES	102	73	50	64	11	32
AES_CCTCTTGGGAGAGGTAGGGC	AES	93	93	116	47	74	126
AES_GCTGAACGGGATTTGTGCCC	AES	0	0	216	85	18	54
AES_CGTCCAGGTCGTGCCACAGC	AES	145	244	615	622	564	746
AES_CACGACCTGGACGCGTGCCA	AES	165	181	204	328	418	406
AFAP1_AGTTCCAAATCAGAGGCCAA	AFAP1	143	158	160	175	275	160
AFAP1_GGAGGACACTCTGAATCCAC	AFAP1	60	0	44	11	83	65
[truncated: 89,323 more rows]

## Sheet: HCT116 VE821
Supplemental Table 2: CRISPR screens read counts
HeLa VE821
GENE_CLONE	GENE	HCT116_T18A_ATRI	HCT116_T18A_DMSO	HCT_T18B_ATRI	HCT_T18B_DMSO	HCT_T18C_ATRI	HCT_T18C_DMSO
A1BG_CACCTTCGAGCTGCTGCGCG	A1BG	259	243	555	289	298	152
A1BG_AAGAGCGCCTCGGTCCCAGC	A1BG	169	372	25	2	24	0
A1BG_TGGACTTCCAGCTACGGCGC	A1BG	89	48	413	72	102	95
A1BG_CACTGGCGCCATCGAGAGCC	A1BG	29	34	282	84	432	364
A1BG_GCTCGGGCTTGTCCACAGGA	A1BG	89	195	475	276	233	333
A1BG_CAAGAGAAAGACCACGAGCA	A1BG	422	954	650	333	250	318
A1CF_CGTGGCTATTTGGCATACAC	A1CF	204	543	980	541	943	683
A1CF_GGTATACTCTCCTTGCAGCA	A1CF	63	159	412	204	256	163
A1CF_GACATGGTATTGCAGTAGAC	A1CF	66	217	277	204	161	90
A1CF_GAGTCATCGAGCAGCTGCCA	A1CF	37	81	278	446	201	77
A1CF_GGTGCAGCATCCCAACCAGG	A1CF	0	20	99	87	260	38
A1CF_CCAAGCTATATCCTGTGCGC	A1CF	209	918	1088	310	449	506
A2M_AATGCTACCACGGATGAGCA	A2M	37	97	563	199	282	107
A2M_GGGAATTCCCTTCTTTGGGC	A2M	19	48	59	79	52	93
A2M_CCTTCTTAGCTAAACAGCCA	A2M	171	136	388	306	423	359
A2M_AGTGACGCTTCCGACTGCCA	A2M	115	11	228	52	169	168
A2M_CTTCCAGGGCTCCTACAAGG	A2M	318	452	535	468	272	271
A2M_CAGTGGTCTCAGTGTGGAGC	A2M	190	268	558	353	82	280
A2ML1_TCACGGAAGTTCTTCTGCAA	A2ML1	189	402	654	378	454	211
A2ML1_CAAACAAACCTTCTGAACGG	A2ML1	121	334	648	380	795	476
A2ML1_TGACTCTTACCTTGCTGCCC	A2ML1	6	16	213	252	71	115
A2ML1_GCTTACCTGTAGTTCCACCA	A2ML1	135	456	446	166	170	307
A2ML1_TGTAGACCTGTCCTTCCAAC	A2ML1	108	236	189	163	254	182
A2ML1_GCCGAAGTTTAAGGTGGAAG	A2ML1	154	894	526	300	235	423
A4GALT_CTGGAGGCGTCGGAGAGCAC	A4GALT	211	206	402	202	111	181
A4GALT_CTGATGAAAGGGCTTCCGGG	A4GALT	42	194	617	375	872	467
A4GALT_CTTGAAGCCGATGATGAACA	A4GALT	447	418	670	444	559	574
A4GNT_ACCTGATTAAAGGCCCAGAG	A4GNT	93	170	412	131	178	275
A4GNT_AAGGCCCTGAGTTGATGACA	A4GNT	42	107	245	78	128	291
A4GNT_CAGCTCGGATGCATCCCGCC	A4GNT	357	225	191	213	152	202
AAAS_GGCCCACATGGCACTTACCA	AAAS	179	381	438	343	109	107
AAAS_CTGGTAACAGGTGTATGCCC	AAAS	114	263	290	240	121	223
AAAS_ACGCCACATTTCGCTGCAGC	AAAS	89	305	456	69	344	320
AAAS_TCCGTGTGTATAATGCCAGC	AAAS	96	159	317	251	187	137
AAAS_GGCCCATCGACAGAGTGCCA	AAAS	5	34	60	12	157	41
AAAS_TCCTGTCCTACAACTGACAA	AAAS	38	126	244	121	140	70
AACS_GCAGATGGACCGCTTCCGGG	AACS	24	46	182	117	260	539
AACS_TAGGTTGTGGACACATCGAA	AACS	93	188	278	187	506	291
AACS_TCCCTTCTGCCATCGTGGGA	AACS	21	47	454	81	447	184
AACS_TGGCAAAGAGCACAACCACA	AACS	379	391	563	310	250	239
AACS_TTCTTCAAGTCTGGTAGGCC	AACS	334	900	427	105	188	137
AACS_CATGCACTTGGGTGCGCCCG	AACS	139	423	412	246	264	260
AADAC_AAGAAGCGGGACGTTCACCA	AADAC	122	153	325	281	60	116
AADAC_TCCTCAACGTTATCTGGGAG	AADAC	138	369	510	191	375	259
AADAC_TTTACATCCATGGTGGAGGC	AADAC	35	207	258	143	116	27
AADACL2_AGCAACAGCGGTCACTCAAC	AADACL2	143	170	232	170	270	285
AADACL2_AACAGATGTCTTGACTCCAG	AADACL2	27	19	108	146	123	177
AADACL2_CTGAGAATCATTGGCCAACA	AADACL2	348	742	2037	945	1174	1192
AADACL3_TCACAGGGATTGTCCCAAAG	AADACL3	197	383	760	319	313	365
AADACL3_CCTGGCATCGTGTACTACCA	AADACL3	193	289	398	258	326	475
AADACL3_CGTGTACTACCACGGTGGCG	AADACL3	138	424	522	425	404	391
AADACL3_TCACCCAACTGCCAGAACCA	AADACL3	206	297	598	548	361	429
AADACL3_CATGATGACCTCTTGCCAGG	AADACL3	62	218	501	290	239	289
AADACL3_ACCTGGGAGTGCCCGTGACC	AADACL3	141	182	361	116	26	58
AADACL4_GCCAAGAGTAGCACTAGCCA	AADACL4	259	203	339	222	136	78
AADACL4_CAGGATGCTGCAAGGTAGCA	AADACL4	123	238	562	291	138	215
AADACL4_TAGAAGATGATGCCTCGCCG	AADACL4	51	152	327	200	134	75
AADACL4_CGAGGCATCATCTTCTACCA	AADACL4	306	749	1507	538	1096	515
AADACL4_CCCGGGCCAGATAATTGCAC	AADACL4	212	352	657	248	641	743
AADACL4_TACACAAGTGCCGTTCAAGA	AADACL4	63	294	351	249	89	115
AADAT_TACTGGCAGCTGCAGACAAG	AADAT	234	670	970	636	345	313
AADAT_CCCACCCAGTCAAGGACAAA	AADAT	614	836	1270	461	884	662
AADAT_ATTTGGTAAGCCACCAGCCA	AADAT	68	114	289	154	175	181
AADAT_CCGGACCATGAGTGAGAAAC	AADAT	273	391	1168	369	472	510
AADAT_TCCGGACCATGAGTGAGAAA	AADAT	95	297	404	196	520	436
AAED1_CACCCGCACGAACACCACCA	AAED1	944	901	1065	599	521	438
AAED1_GCACGAACACCACCACGGCG	AAED1	263	573	1000	708	314	584
AAED1_TCCCGGAACAGCGCGCCGAA	AAED1	187	328	571	154	354	207
AAGAB_GCCAGTCTTACCACTGGAGG	AAGAB	3	68	87	18	44	37
AAGAB_GAATTAGCCAGTCTTACCAC	AAGAB	36	21	162	24	18	8
AAGAB_TACCCACAATGCTATCAACC	AAGAB	181	439	495	270	376	276
AAGAB_AGCAGATCCCTGTCACCCAG	AAGAB	85	96	197	109	227	23
AAGAB_CTGGTCTCCTGAGAAGACGG	AAGAB	97	227	466	127	160	300
AAGAB_GCAGCTGGTGACTAACGCAC	AAGAB	55	175	516	201	200	149
AAK1_GCAGGATCCAGCAATCAGCC	AAK1	16	94	122	48	198	316
AAK1_TCCAGCCAGCGCTGACACCC	AAK1	180	239	161	258	222	363
AAK1_TGGCGCTTCCAAAGTCACAC	AAK1	136	284	1075	274	237	321
AAK1_TCTGTACCTTCAGGTCCCGG	AAK1	18	69	87	36	5	82
AAK1_TTTCTGGTGAGGACAAGCAA	AAK1	108	247	228	102	154	223
AAK1_TTCCGATGTAGCCACTGCCC	AAK1	221	178	90	19	138	0
AAMDC_GGACTGCAAAGTATGGCCAG	AAMDC	2	16	95	10	114	147
AAMDC_ACTTGGGATTGGAGAGAAAC	AAMDC	138	221	521	317	147	140
AAMDC_CAGACTCTTGTGATTGGCCG	AAMDC	150	433	701	322	643	626
AAMDC_TATAATGCCTTGGTTGCCCA	AAMDC	42	76	92	97	55	22
AAMDC_TAATGCCTTGGTTGCCCAAG	AAMDC	33	33	90	139	136	92
AAMDC_CACGCATTTCTTTACAGACC	AAMDC	317	844	970	554	1221	685
AAMP_ATCCTGGTTGGCAGCAACAC	AAMP	139	257	438	299	353	202
AAMP_CGTCAGCTGTGCCCGCCAAC	AAMP	474	826	1736	854	451	580
AAMP_GGAGGTCTGGTCCTTTGAAG	AAMP	14	12	73	78	198	82
AAMP_CCAATACCTTGGCAGTGACC	AAMP	30	98	141	134	192	76
AAMP_CCTACCTGAGTGCAATGCAA	AAMP	14	0	91	24	23	13
AAMP_AGAACTTGATCCCGGTCCGC	AAMP	4	59	144	17	38	70
AANAT_GGAAGTGTCCTCCTAAGCCA	AANAT	86	86	451	243	130	217
AANAT_GGCAGCGAAACTCACTGGCA	AANAT	666	383	135	13	388	133
AANAT_CGGATCTCATCCAGGTACAG	AANAT	408	356	1048	668	762	245
AANAT_TCCCTGGGCTGGTTCGAGGA	AANAT	140	191	461	302	263	177
AANAT_GCTCATGTGCGAGGACGCGC	AANAT	112	451	785	353	379	386
AANAT_GAGGTTCAGCTTCCACGCCG	AANAT	414	370	645	362	348	293
AAR2_TTCCTTAGCCTGCACCAGCG	AAR2	200	253	924	446	735	393
AAR2_TCCTTAGCCTGCACCAGCGG	AAR2	155	202	359	235	337	345
AAR2_GGGCTTCATCTCTGGTAGCC	AAR2	10	102	175	222	36	126
AAR2_GCCCACGCAGATGTTCCCAG	AAR2	78	301	271	86	149	200
AAR2_GGAACCTGAGGACTGTGCCC	AAR2	18	84	178	30	18	49
AAR2_GCTCCCTGAGGGCATCGAGA	AAR2	238	214	386	123	91	164
AARD_AAGTCGCACGCGGGACGAGG	AARD	33	117	101	135	462	301
AARD_AAGAAGTCGCACGCGGGACG	AARD	229	519	143	153	97	196
AARD_GAGCACGGACATCCAGGAGG	AARD	58	88	168	90	129	202
AARD_TGCTGGAGGACCTCAGACGA	AARD	302	1058	677	492	588	332
AARD_GATCTCGAGGCGCGTGCAGG	AARD	0	254	86	0	39	49
AARS_TGGACTGATTGCTGAAGAGA	AARS	24	63	265	85	409	151
AARS_GAGGGCGTCGCATCCTGGAC	AARS	142	278	148	154	69	63
AARS_CACGCCCTGTGTTGTCAGGC	AARS	48	52	241	48	29	89
AARS_AGGGATGGGCCTGGAACGAC	AARS	14	82	12	105	106	44
AARS_CGCCGCACATCTTGTCAACC	AARS	446	742	645	400	556	814
AARS_TGACCTGGACGATGTGGGCA	AARS	30	53	119	302	74	161
AARS2_ACCTGTAGTGGTGGAGACAC	AARS2	29	2	154	78	89	102
AARS2_CCTACTCGGCCCAAGTAAGG	AARS2	84	72	227	187	118	300
AARS2_TTCCTGTGTCCACATGCCGC	AARS2	44	29	135	4	113	111
AARS2_TCTCAGTACAGGGCCCACAA	AARS2	260	340	415	368	173	121
AARS2_CGTGGATCCACGAAGCGAGA	AARS2	87	84	555	135	113	282
AARS2_TTCGGGACCGCCATGGCCAC	AARS2	21	22	36	31	12	27
AARSD1_TGTCCTTTGTTGTAGGAAGG	AARSD1	115	224	474	314	297	285
AARSD1_CATGATCATCAGGCAAACCC	AARSD1	158	270	708	324	241	180
AARSD1_ATTTCGGAGTGCGATTGAGC	AARSD1	49	18	187	290	107	91
AARSD1_AATCTACCCGGACCAGAACC	AARSD1	141	415	414	503	238	149
AARSD1_CTGCAGACTGAAGGGAGCAA	AARSD1	190	757	232	337	326	245
AARSD1_GCGTGACAGTTATGCCCGAG	AARSD1	144	404	631	273	83	61
AASDH_CTCTGATGGTGAGGTACACG	AASDH	316	714	997	419	473	389
AASDH_ATGTGTAGATGCTTCACCGC	AASDH	55	264	284	153	166	225
AASDH_TGCTGAAGAGCTTCAGCAAG	AASDH	124	72	239	145	124	182
AASDH_ATGGAAACGCTTCACCACCA	AASDH	299	302	321	214	273	195
AASDH_CGATAGGTACATAAGCAGCC	AASDH	355	528	191	268	197	120
AASDH_AGGTGTAGTAAACTGGAAGC	AASDH	42	98	414	215	267	195
AASDHPPT_AGTGCGATCGATTCAGCCCG	AASDHPPT	0	136	55	111	43	42
AASDHPPT_CGTCCCGGGCAAAGACGAAC	AASDHPPT	37	213	138	67	213	256
AASDHPPT_CCGGGACGCTAAGGCAGCCA	AASDHPPT	3	23	43	6	10	16
AASDHPPT_TAAGGATGAGTGGACTCAGC	AASDHPPT	19	35	23	12	26	15
AASS_CACCTATCTGCTCGATGGAA	AASS	276	400	488	240	242	243
AASS_GCTAACATGTGATCCAGACC	AASS	277	327	604	183	275	392
AASS_ATTGCACCCTCTTGTGGCCA	AASS	57	352	359	254	88	131
AASS_AGTCACTTTCAATGGGCACC	AASS	52	244	193	199	168	122
AASS_GGGCAGCCTTCCACACCAGC	AASS	111	157	143	65	61	267
AASS_TGTGTTGGCCGTCCGGAGGG	AASS	384	593	316	223	269	266
AATF_ACTGTTCCAGTTGCAGCGCC	AATF	88	243	94	30	43	50
AATF_CCCTCTTGGACACGGACAAA	AATF	363	553	755	471	821	571
AATF_GATGACGCGGAAGACTCCCA	AATF	0	15	0	3	0	0
AATF_GGACAAAGCCCAATGCGGGA	AATF	44	46	54	13	0	16
AATF_ATGGCACGATAAGACCAAAC	AATF	122	332	403	240	253	325
AATF_CACCCTCCCGACGAAGGCCA	AATF	51	111	428	476	433	355
AATK_ATGAAGGTGCAGGACGCCAC	AATK	3	59	176	155	364	139
AATK_GGCAGAACTCCATCACCAGC	AATK	15	72	206	76	119	124
AATK_CGATTTCCTTCAGGTACAGG	AATK	81	179	306	277	222	88
AATK_GGACGAGTACGCAGCCGACC	AATK	48	38	145	70	160	107
AATK_GACGATGACGGCGAAGAGCC	AATK	0	8	47	48	1	38
AATK_TTCAGCTCGCACTTCGACCC	AATK	115	119	361	181	320	104
ABAT_TTCAGGGTGGCAGCACGCAA	ABAT	304	544	727	423	505	294
ABAT_TGATGAAGACGGAAGTCCCA	ABAT	45	169	97	49	34	109
ABAT_GGTTGCCGTCCACATCAACC	ABAT	29	90	195	391	122	186
ABAT_GGATGAGTTTCAGCAGGGCG	ABAT	32	223	572	289	345	271
ABAT_TCCAGAACTCACCGAGAGCA	ABAT	170	365	664	251	445	289
ABAT_CGCAGGCCATGGTGATGAGC	ABAT	422	463	645	290	417	253
ABCA1_AGACAATACGAGACACAGCC	ABCA1	122	86	338	252	188	247
ABCA1_TCCCTTCCCGAGCAAGGAGC	ABCA1	44	17	132	44	39	78
ABCA1_GCGAGTACTTCGTTCCAACA	ABCA1	446	687	933	675	751	573
ABCA1_GGCTGATGTCATTCTCCACA	ABCA1	84	133	535	158	377	206
ABCA1_GCCTCCGAGCATCTGAGAAC	ABCA1	246	408	710	310	582	480
ABCA1_GAGTCGGGTAACGGAAACAG	ABCA1	113	184	328	387	171	100
ABCA10_GACACTTCAGTGAATGCACG	ABCA10	77	42	141	95	43	163
ABCA10_CAGCATAATTCCTTATGCCC	ABCA10	18	213	427	446	59	19
ABCA10_CTACTTTATGCTCCTTCAGG	ABCA10	35	204	270	203	319	329
ABCA10_ATACTTGGGCATAATGGAGC	ABCA10	138	422	649	226	426	398
ABCA10_AAGGAGCACTCTGAATACAC	ABCA10	112	340	385	170	272	77
ABCA12_GACATCATTAACATGCCCGC	ABCA12	0	72	71	27	5	9
ABCA12_AACCGAATGAACACACCACA	ABCA12	81	280	410	164	428	262
ABCA12_TGCATCTTCTAGTTTGGGAG	ABCA12	253	895	926	513	355	379
ABCA12_CTCAGCTCTATTATCAGGGA	ABCA12	263	602	874	422	566	502
ABCA12_AGTTTGGCCAGAGGTTCACC	ABCA12	32	60	102	170	213	109
ABCA12_GCACCCAAGTTCCAGAAAGA	ABCA12	270	574	821	363	270	425
ABCA13_AGAGCCAATTCTTCCACAGC	ABCA13	184	323	663	352	207	275
ABCA13_AGCCATGATCATGTGGAAGA	ABCA13	211	203	424	248	273	174
ABCA13_CTGGCTGCGAGTCTACCAAC	ABCA13	311	564	510	208	643	430
ABCA13_TCAGAAGACACTCACAGGCA	ABCA13	624	835	1399	575	733	582
ABCA13_ATCTCTTCAGTGCCGGCCAC	ABCA13	46	90	142	158	18	28
ABCA13_TGGTCGTTTCTCTGAGAAGG	ABCA13	167	237	607	179	536	370
ABCA2_TTACCTCGGGCGGGTCCACA	ABCA2	182	75	247	118	185	164
ABCA2_CACGCAGCTGCTTGAGCGCC	ABCA2	34	115	364	115	211	209
ABCA2_GGCGCCGCTGTGTAGAAGGC	ABCA2	25	98	59	64	45	29
ABCA2_CCCACCATCTCCGTGAAGGA	ABCA2	201	688	550	483	423	395
ABCA2_GACGCTCAAACGCCGGAGCC	ABCA2	23	60	69	30	27	90
ABCA2_CCGCGATTCCGAGCAGCCAG	ABCA2	653	959	807	352	376	428
ABCA3_TGAAGGAGGCGGCGATGAGG	ABCA3	68	163	960	714	241	275
ABCA3_CGTGCAGCATGCTGTGGACC	ABCA3	122	532	1035	709	748	705
ABCA3_CCCTAACCGAGCTTCTCACC	ABCA3	210	772	135	123	212	259
ABCA3_ACGTCTCACCGCCAGCGGCA	ABCA3	204	313	820	639	150	234
ABCA3_CCGTCACTGAGACAGTGCGC	ABCA3	323	223	305	399	602	284
ABCA3_GATGGCTGTGCTCAGGCAGC	ABCA3	8	16	71	69	27	10
ABCA4_CTCGGGTGCTCTCCTTCAAC	ABCA4	327	656	866	695	556	351
ABCA4_AGACACTCTGTATGCCAACG	ABCA4	340	425	934	643	902	739
ABCA4_GGTAGACCACTGAGTCAGAC	ABCA4	44	298	47	41	274	93
ABCA4_TCTCTCCGGGTGAGTCCGGA	ABCA4	17	152	107	78	259	34
ABCA4_GAATGCTGCCGTGGCTCCAG	ABCA4	0	43	107	13	23	74
ABCA4_AGAACTGGACCCTGCGGAAA	ABCA4	496	782	1055	833	770	652
ABCA5_TATTGAACCAACTTCAGGCC	ABCA5	53	183	223	21	32	32
ABCA5_GCTACTGAAAGCCTATCCCA	ABCA5	85	143	147	98	91	101
ABCA5_TAGCTTGCCTTTCAAGGACA	ABCA5	102	96	479	184	368	185
ABCA5_TTACTTGGCCACAGTGGAAC	ABCA5	299	185	499	504	204	119
ABCA5_TCGCAATGACTGCCATAAGA	ABCA5	415	536	999	519	528	571
ABCA5_CATGTCCACTGCAATTAGGG	ABCA5	55	197	307	219	663	398
ABCA6_GGTTCATCCAGGAGCAAGAC	ABCA6	132	198	248	171	174	137
ABCA6_ACGCGAGGCTCGCCATCGCA	ABCA6	54	49	452	154	132	237
ABCA6_AGCCACATAGGACTCTGGAC	ABCA6	152	192	306	196	26	282
ABCA6_TGCAAGTCTTTGCCATGGCA	ABCA6	95	412	801	414	506	176
ABCA6_GGACAGTCAACTATCGAACA	ABCA6	483	568	540	377	1152	511
ABCA6_ACGGCAATCCTGGGTCACAG	ABCA6	177	273	337	290	170	249
ABCA7_CATGTATCGCCGGAGACAGC	ABCA7	27	38	323	167	72	91
ABCA7_ATTCGACCAGGAGCTGGACC	ABCA7	26	30	265	70	152	133
ABCA7_TTGAAGTTGCTCAGGCGCCC	ABCA7	63	6	348	146	211	174
ABCA7_TGCGGGCATCGGCTAGCAGC	ABCA7	160	155	399	122	110	42
ABCA7_TCCAGCATGGGTGGTTCCAG	ABCA7	83	214	452	539	120	397
ABCA7_GCCTCCAACAAGCTGTGCAA	ABCA7	36	67	115	77	132	167
ABCA8_GAAACCAGTGATTACCCGCC	ABCA8	36	26	66	38	45	87
ABCA8_GGGTTGTCTGTTCCCACCAA	ABCA8	69	194	433	245	88	101
ABCA8_AAGCGCCTCCAGAATTCCAA	ABCA8	53	44	101	90	80	72
ABCA8_GCATTTCCTCATCCATCGGA	ABCA8	57	40	370	97	18	41
ABCA8_CATTCCAAGCATGAAGGCAA	ABCA8	110	346	247	148	197	213
ABCA8_GCTTACCATGGACCTGGGAC	ABCA8	150	118	351	157	133	170
ABCA9_CTCCTGGATGTCATTAGCAA	ABCA9	198	705	1240	758	847	790
ABCA9_TATTTGGAGACAGTTCCCAC	ABCA9	11	38	126	117	28	43
ABCA9_CAGATACTCACATAGTCCAC	ABCA9	30	42	250	35	128	33
ABCA9_CATATTCGGTGCCTTGAAAG	ABCA9	216	555	900	490	661	467
ABCA9_ACAACCAAGCCCGTAAGGAA	ABCA9	236	469	458	186	276	458
ABCA9_TGAGCGTGGGTCAGCAAACA	ABCA9	665	968	1288	368	681	590
ABCB1_AGCTGTTGTCTTTGGTGCCA	ABCB1	210	450	356	235	272	203
ABCB1_CTGGGTAATTACAGCAAGCC	ABCB1	167	369	1127	705	407	437
ABCB1_CCTGGTAGTCAATGCTCCAG	ABCB1	76	58	266	83	108	137
ABCB1_TAGACATACCTGTCTGAGCA	ABCB1	98	291	615	271	193	175
ABCB1_CCAGGTCAGTGTTGATGGAC	ABCB1	256	776	1116	708	748	642
ABCB1_TAATGCGACAGGAGATAGGC	ABCB1	86	126	368	255	296	110
ABCB10_TGCCTATCCAGCTCGCCCAG	ABCB10	262	784	765	857	470	149
ABCB10_CGAGAAATATGCCAGCAAAG	ABCB10	594	863	1714	1041	1539	1117
ABCB10_TACCTGAGTGGCTTGTGCCA	ABCB10	76	74	172	54	46	69
ABCB10_AGTGAACGGCGATAGGGACC	ABCB10	18	279	67	85	131	150
ABCB10_GCGATAGGGACCCGGGAACG	ABCB10	345	645	1232	903	883	606
ABCB11_CTCATTGTCCAGAGCTGAGG	ABCB11	85	410	495	145	684	246
ABCB11_CCATTATCCTTCCAGACCAG	ABCB11	317	479	793	401	276	504
ABCB11_TGCTGCACGTCCAGTTGCAA	ABCB11	312	474	902	434	415	488
ABCB11_AAGTGTGGAGCCGTACCAGA	ABCB11	79	181	338	158	350	240
ABCB11_TGAAGGCCTATGCCAAAGCA	ABCB11	307	433	725	453	601	670
ABCB11_TGATGCCATAGCTGACCAAA	ABCB11	211	271	802	275	511	509
ABCB4_AGCCTTGATGTGGAAACCGA	ABCB4	64	195	389	178	224	159
ABCB4_GCGAACTGATGAAGAAGGAA	ABCB4	232	152	393	202	199	280
ABCB4_CCTTGACGTTAGCTCGAGAA	ABCB4	182	314	380	250	217	188
ABCB4_TAGAGTGGATCCATACCAGA	ABCB4	47	62	223	133	182	155
ABCB4_GCCTGGATTTAGCAGCGACA	ABCB4	182	547	938	424	423	280
ABCB4_CGGCAAAGAACGGAACAGCC	ABCB4	466	557	873	517	810	516
ABCB5_TACAGCAAGAACAGTCCCGA	ABCB5	179	173	119	64	63	39
ABCB5_GAAACCTTCGCAATAGCCCG	ABCB5	173	300	185	82	222	50
ABCB5_TGTTCAAGCTGCACTGGAGA	ABCB5	194	379	520	452	189	155
ABCB5_ATAGACAGCCGCAGTCAAGA	ABCB5	116	171	469	341	268	246
ABCB5_TTACCACTTGTCCTTGCACG	ABCB5	219	605	867	613	476	450
ABCB5_CAAGGGCATGCTGAACCACC	ABCB5	141	314	292	116	219	173
ABCB6_AATGATGATGTCGGCCAGCG	ABCB6	182	273	763	363	436	646
ABCB6_CTGCACCCGGATCCACAGGA	ABCB6	221	558	544	456	374	668
ABCB6_CACCTTGGAACTCTCTGGCC	ABCB6	88	294	489	457	270	213
ABCB6_GCCACAGGTAGCCACTCAGG	ABCB6	160	121	179	58	99	93
ABCB6_AAGAGGACCAAGATGTGGAA	ABCB6	117	269	243	150	202	210
ABCB6_AGGCCATCCTGCATCCAGGC	ABCB6	819	1708	496	470	426	601
ABCB7_TAGGGTAAGGTAGCCGAACG	ABCB7	0	20	68	5	5	47
ABCB7_GCAATTCTTCGAATGCCACA	ABCB7	56	93	214	91	114	43
ABCB7_TGACCCACTACCTCCTACAA	ABCB7	57	58	98	93	137	152
ABCB7_TTTCACCTGAGCAGACAGAC	ABCB7	141	259	331	180	291	231
ABCB7_TGGCATGGTCATGCAGGAGG	ABCB7	69	66	219	184	150	232
ABCB7_TCGCGATGCATTCTTGGCGC	ABCB7	164	282	287	165	68	215
ABCB8_AATGCACCAGCATGCTGACG	ABCB8	63	169	362	248	175	213
ABCB8_TGACACGCGGCTGCAGACGC	ABCB8	3	50	160	117	254	133
ABCB8_GGGATGCTTACTCAGTACCA	ABCB8	89	88	369	229	130	162
ABCB8_ATTCACGAGTGCCGCACCCA	ABCB8	28	170	331	233	307	207
ABCB8_CCTGCACGTCAGTTGTCAAG	ABCB8	235	229	399	383	397	289
ABCB8_GGCGTGTCGACAGCATGGAC	ABCB8	95	159	364	136	245	198
ABCB9_CGTAGTAGAGGATGCTGACC	ABCB9	152	122	562	242	58	307
ABCB9_CAGAGCGAGCAACACGGCGG	ABCB9	243	121	463	110	53	6
ABCB9_GAAGCCCATGAAGGTGACCA	ABCB9	12	0	180	76	76	30
ABCB9_GCAATTAGCTCATTTGCCGC	ABCB9	4	26	42	94	35	34
ABCB9_TGACGATGCCATCAATGGCG	ABCB9	289	443	1050	519	317	487
ABCB9_TGCTCTTCTCAGAGGTGCGC	ABCB9	143	342	575	200	684	294
ABCC1_CATCGGCGCTGCAGAAGCCC	ABCC1	25	37	257	60	209	57
ABCC1_CGCAGGACTGGAATGTCACG	ABCC1	367	1056	1176	587	509	740
ABCC1_AACTCTCTTGGGCATCACCA	ABCC1	71	175	477	388	242	300
ABCC1_GACGAGCTGAATGAGTAAGA	ABCC1	125	204	184	154	298	167
ABCC1_TCACCTTCTGGTGGATCACA	ABCC1	57	79	345	89	170	82
ABCC1_TGACCTCTGGTCCTTAAACA	ABCC1	78	443	617	295	301	327
ABCC10_CAAGTAACAGGCACTGAGCA	ABCC10	619	1373	724	260	788	199
ABCC10_AAGGTCTAGCAGCGGGAAGA	ABCC10	73	150	334	300	190	75
ABCC10_GGCAGCCCACAGGTATACAC	ABCC10	18	86	359	152	250	163
ABCC10_GGTGTTCACGGCCCTGGCAC	ABCC10	21	10	53	47	21	9
ABCC10_GGACCCAGTTGGAACCAGCC	ABCC10	20	54	139	205	216	174
ABCC10_CCTGTGGAGCTCTCCAGCGA	ABCC10	378	790	1361	1065	683	638
ABCC11_GCAGATGACCAGCGATGCGC	ABCC11	47	179	309	302	281	165
ABCC11_AATACACATCACCTCAGGAG	ABCC11	64	159	433	155	136	161
ABCC11_AAGAAGAAGTCTCAAGGCGA	ABCC11	12	121	225	83	42	5
ABCC11_ACACGGTGAGGTAGGAGAAC	ABCC11	359	512	797	663	249	284
ABCC11_CACCTCGGCTTGGGACGGAA	ABCC11	111	176	603	287	293	127
ABCC11_CATCGACATAGGCGATGACA	ABCC11	50	82	359	253	146	196
ABCC12_AGCTCAATTCAGCTTTCCGA	ABCC12	116	420	380	149	310	204
ABCC12_AAAGACCATTAGGATCGGGA	ABCC12	94	226	313	245	45	81
ABCC12_CTGGGCCATCAACTACCGCA	ABCC12	218	448	578	467	191	173
ABCC12_ACGTGGTGTGGAAATTCCAG	ABCC12	50	240	823	307	114	136
ABCC12_CATCTGACACCAATGCCAAA	ABCC12	141	408	402	327	131	125
ABCC12_TCTTCTGACTTACCTTGCAC	ABCC12	31	89	318	129	91	54
ABCC2_ACACGTGGAGAAGCTGCCAG	ABCC2	163	131	425	274	31	98
ABCC2_TATTCTAGCAGCCATAGAGC	ABCC2	62	76	559	230	302	237
ABCC2_ATCCGTAGGAGATGAAGAAC	ABCC2	118	248	331	542	348	356
ABCC2_TGAGTAGCATTACCTACAGC	ABCC2	66	296	439	323	331	130
ABCC2_CTCTGATTCTTGTTCAAGCC	ABCC2	69	145	692	506	501	279
ABCC2_TTTCCAACTGTGCTTCAAGC	ABCC2	184	468	386	239	352	368
ABCC3_AGCCACGACAATGGTGCCGC	ABCC3	64	131	212	43	108	94
ABCC3_CCCAGGAGACGCACCACAGC	ABCC3	566	351	707	469	256	188
ABCC3_CCGCTCATACTGTATCAGCA	ABCC3	123	339	415	258	373	191
ABCC3_CAGAGAGTACCAGGGCAAAG	ABCC3	315	808	1759	1003	976	683
ABCC3_CCCTACCCTGAGACCAGCGC	ABCC3	633	1045	2588	690	470	641
ABCC3_AGGGTCAGGGTTTAGCAGCC	ABCC3	34	138	313	130	143	160
ABCC4_AACCGTCAGCTGCCGTCAGA	ABCC4	23	11	143	74	8	33
ABCC4_TGGCTGTGATCACACTGCCG	ABCC4	36	346	435	269	181	223
ABCC4_TTAGAACTGCCATCCCAGCA	ABCC4	222	308	453	333	653	402
ABCC4_GGCACTTCGTCTTAGTAACA	ABCC4	55	175	277	76	40	120
ABCC4_CACAGCGTACGCCTATGCCA	ABCC4	85	131	239	84	100	137
ABCC4_GGCTTCACCTCCTGGTACAC	ABCC4	98	230	408	321	144	148
ABCC5_TTGCCTGGGTATACTCCAAG	ABCC5	345	381	522	256	481	292
ABCC5_AGACTGCTCCATCAGTGCCG	ABCC5	56	212	506	259	52	182
ABCC5_CACGATGGACAGGATGAGCC	ABCC5	104	376	590	407	44	230
ABCC5_GCCCGTGTGGCCCACAAGAA	ABCC5	308	522	541	421	442	258
ABCC5_TTACTTGGAAGTAGTCCGGA	ABCC5	31	98	151	84	50	63
ABCC5_CACACTTCTATACCCAGGAC	ABCC5	603	825	1159	565	378	506
ABCC6_GGGAGCTGTCAAAGGTGGAG	ABCC6	38	45	112	103	44	45
ABCC6_CGTTCTGTACCTGTGGAGGC	ABCC6	266	517	719	434	274	473
ABCC6_CCAGACGGTCAAAGGACACC	ABCC6	70	268	234	106	50	70
ABCC6_CACCCACCTCACCTGGACGA	ABCC6	236	290	529	252	607	365
ABCC6_AGTCCTGGGCATCCGAGGCC	ABCC6	40	349	325	234	131	116
ABCC6_CAGACCACGATCCAGACGAG	ABCC6	95	267	561	161	94	314
ABCC8_TCCTTTGCAGTAGGAGGGCA	ABCC8	171	245	248	213	52	126
ABCC8_CACTCAGCCATGCCTTCGGG	ABCC8	108	60	107	100	337	319
ABCC8_CGAGGCCTTTGACGCCCAGG	ABCC8	36	322	165	86	108	56
ABCC8_TGATGACATTGACCTCCACG	ABCC8	20	99	255	235	242	243
ABCC8_CCTCTGCAATCTCACACACC	ABCC8	369	256	698	232	431	176
ABCC8_CTTTGTGGACGCGCTCAACG	ABCC8	733	1248	2281	1487	1767	1374
ABCC9_TGTTTCCACTGGCATACGCA	ABCC9	118	298	340	192	225	379
ABCC9_ATACCAGCAGAGCTCCACGG	ABCC9	77	474	436	395	312	696
ABCC9_CGTGTGAATGAAACCCAGAA	ABCC9	438	468	711	433	370	320
ABCC9_TGCCTGTGATGCAGAAACGC	ABCC9	182	537	645	429	201	331
ABCC9_CCATCACGGCTGGCATAAAG	ABCC9	263	579	1501	648	723	392
ABCC9_TTCCGGGACATAACCTGAGA	ABCC9	143	308	259	195	158	311
ABCD1_CTACTACCGGGTCAGCAACA	ABCD1	312	702	1221	1314	1024	694
ABCD1_CGTGAGGAACACCACGAGGC	ABCD1	23	314	258	367	116	112
ABCD1_AGCCACCATGAGCAGGCCCG	ABCD1	54	127	449	54	82	88
ABCD1_GATCATGTCGTCGTACAAGG	ABCD1	158	334	362	205	311	232
ABCD1_CTGGAACATCTCGTGCACCC	ABCD1	298	309	778	678	390	579
ABCD1_ACCTACCCTGATGTTGAGGC	ABCD1	76	213	355	151	141	36
ABCD2_GACATCAATGCTGACAGCAC	ABCD2	51	201	672	211	197	244
ABCD2_GAAAGATGTCCTGTCAGGAG	ABCD2	161	201	666	285	295	230
ABCD2_GATGGGATGCTGTTATGGAC	ABCD2	30	70	117	21	73	49
ABCD2_TAGAGGACTCCTTCATACAC	ABCD2	64	182	465	256	144	275
ABCD2_CCTTATTGCACTGTTGACGA	ABCD2	165	386	714	338	441	411
ABCD2_CGTTTAAAGCAATCTGGCCA	ABCD2	225	385	376	248	698	401
ABCD3_TTCTTACCCGTGCAGGCCGA	ABCD3	87	146	227	165	71	118
ABCD3_CTACATCTTGTGTAAGCAGC	ABCD3	65	107	151	147	184	127
ABCD3_ATTCTCGGCTCATCACAAAC	ABCD3	45	224	324	201	471	375
ABCD3_TGGCAAATATGAGCGCACAA	ABCD3	528	712	588	450	604	539
ABCD3_CATATCCTTGAACGTGAAGG	ABCD3	72	115	394	441	80	214
ABCD3_AAGTGCAGTTAGTGTCGACG	ABCD3	114	468	817	597	758	451
ABCD4_ACTCACCTGTAGAAAGCAGC	ABCD4	114	83	114	48	94	180
ABCD4_ATGCACCAGCTTCATCACAA	ABCD4	110	230	747	432	309	538
ABCD4_CCACGTCCTGGCTGATGCGC	ABCD4	337	333	505	515	234	606
ABCD4_GAACAATGAGCATGACAGCC	ABCD4	97	124	125	48	122	59
ABCD4_TCAGTATCTGCAGGAACCGC	ABCD4	45	9	78	78	39	34
ABCD4_CTCAGGTCATGGCGGTCGCG	ABCD4	182	481	446	302	207	236
ABCF1_GCTGGCAGTAGAAGATAAAC	ABCF1	93	193	443	280	177	387
ABCF1_AGTGCCAACCAGTGATGAGG	ABCF1	101	65	210	141	430	336
ABCF1_GCTGTTCCTCAGATACGGCC	ABCF1	49	85	48	12	61	0
ABCF1_TGACTTCTCCGTGTCCCAGG	ABCF1	0	4	117	16	35	25
ABCF1_TACGGGCTGGTAGGACCCAA	ABCF1	0	0	0	33	0	4
ABCF1_GCAACACATCAATGTTGGGA	ABCF1	25	123	4	4	0	0
ABCF2_TGACATTGGCATCTCTGCCA	ABCF2	23	52	296	294	110	192
ABCF2_TCTGAAGCTGCTAACTGGAG	ABCF2	244	697	411	236	292	591
ABCF2_GAGGGTCGTGAGCGATAAGG	ABCF2	15	181	158	14	329	200
ABCF2_CGCAAGCATCTAGGTCCAGG	ABCF2	52	111	383	197	246	208
ABCF2_CAGTCCATGCAAGATCCGCG	ABCF2	338	158	363	452	369	119
ABCF2_GAGCGGCTGGCTCATGAGGA	ABCF2	97	176	249	142	87	109
ABCF3_GCAGAGTGTTGTACATGCGC	ABCF3	122	127	284	205	149	269
ABCF3_ACTTCCAGGACTGCTAAAGA	ABCF3	281	554	463	372	283	306
ABCF3_GGCTCGACTTAAGGCAAAGC	ABCF3	25	157	253	194	134	92
ABCF3_GCGAGAGGATTTGCTACGGA	ABCF3	85	208	230	135	461	311
ABCF3_AGCTTCAGAGCCCTCCGCCC	ABCF3	154	258	581	385	191	176
ABCF3_CTCACCTAGCAAAGAGGGCC	ABCF3	139	67	561	289	173	275
ABCG1_CGAGAAAGCGGCCATCAGAC	ABCG1	238	384	603	323	364	409
ABCG1_CAACATGGAGGCCACTGAGA	ABCG1	145	253	459	195	212	267
ABCG1_TGCCCGGAGTCTACAGAGGG	ABCG1	409	475	335	230	426	204
ABCG1_CCTGGCGATCCCATGGAGGA	ABCG1	40	463	250	131	348	215
ABCG1_TCCCGGAAATTCCTTTCAGG	ABCG1	12	137	213	28	103	171
ABCG1_GCAGGGAGACGGGCATGAAG	ABCG1	305	517	572	280	401	533
ABCG2_TGTCACAGTCGTACTGGGAC	ABCG2	57	129	391	111	47	41
ABCG2_TCTGAGTTGATGACAGAAGG	ABCG2	68	246	699	278	237	309
ABCG2_CAGGAAGACTTATGTTCCAC	ABCG2	137	118	726	454	213	101
ABCG2_AGGCTCATCCAAGAACAAGA	ABCG2	190	159	201	83	125	130
ABCG2_TACAGTGGGATCATGAAACC	ABCG2	227	629	752	596	1149	819
ABCG2_GGTCATTGGAAGCTGTCGCG	ABCG2	137	455	516	113	134	118
ABCG4_GACCACGCACCTGAAGAAGG	ABCG4	54	153	359	235	298	161
ABCG4_TCTCAGGTAAATTCTGCCGC	ABCG4	249	80	70	61	9	0
ABCG4_CCTGGTTAATGGAAGGCCAC	ABCG4	27	27	240	156	30	32
ABCG4_GCTTCAGGTTAGCAGAGACC	ABCG4	129	188	175	245	253	209
ABCG4_TCCTCTGCCCGCCAGAGAGC	ABCG4	67	69	172	88	130	83
ABCG4_GGACACCACTTGGAAACAAG	ABCG4	165	100	345	85	355	287
ABCG5_TGATGAGCCAACCACAGGCC	ABCG5	74	502	851	531	277	765
ABCG5_TACTAGGATCCTGGAGCAGC	ABCG5	1	220	218	146	91	65
ABCG5_GCACGGTGAGGCTGCTCAGC	ABCG5	209	286	578	330	460	133
ABCG5_TGCTGGACGCCATGTCCGGG	ABCG5	72	235	359	156	24	124
ABCG5_TCTCCTTGTACGTGGAGAGC	ABCG5	519	492	133	118	81	146
ABCG5_GAGACCCATGGACCCTCCGG	ABCG5	0	0	109	47	53	37
ABCG8_GAGCCAGCTGCTCAAACCAA	ABCG8	99	42	254	155	95	124
ABCG8_AGTGATCACATCTAGCAAGG	ABCG8	83	257	354	257	569	221
ABCG8_TGTGAAGCTGTCGAGCCCAG	ABCG8	200	154	300	202	152	30
ABCG8_TGACAGGCGCAGCAGAGAGC	ABCG8	112	45	307	170	231	239
ABCG8_GCATCTTCGTAGGACTCGGG	ABCG8	51	78	150	83	654	361
ABCG8_AGCACCGATCATGAACAAGA	ABCG8	51	172	96	90	138	78
ABHD1_GACATCCTCCAAACACCAGA	ABHD1	7	26	157	35	37	5
ABHD1_GGGCTGTCGTGTTTAACAAC	ABHD1	136	356	620	381	218	184
ABHD1_GATACTGGTGCTGAATCACC	ABHD1	96	62	80	30	312	163
ABHD1_ATGTGTAGCGCTCATCAAAC	ABHD1	275	524	835	296	1080	477
ABHD1_ATAGAGCACAGGGATCCGGA	ABHD1	22	51	95	69	171	10
ABHD1_GCGCTGCTCATCACAGCCCG	ABHD1	36	28	87	118	132	8
ABHD10_CAAGCAGCACGCTGAGGCCA	ABHD10	41	273	351	130	89	90
ABHD10_GCTTGCACGGATACCTCAGC	ABHD10	20	51	197	95	92	57
ABHD10_GGATACCTCAGCGGGCGCCA	ABHD10	38	54	84	51	100	104
ABHD10_TCGACCAGACCTTCCAAACC	ABHD10	388	675	1646	1093	1238	1013
ABHD10_TGACTTAGCTGATGGGCCAC	ABHD10	138	162	144	223	86	33
ABHD11_CCGTCTGCATCTGGGCCCGA	ABHD11	25	63	225	227	57	262
ABHD11_CCTCTACCAGGTTAGTGAGC	ABHD11	88	192	197	252	160	232
ABHD11_TGCTGTAGATATCAGCCCAG	ABHD11	31	93	284	122	395	107
ABHD11_CTGTGGCCAACGACGACGCA	ABHD11	147	252	711	185	173	152
ABHD11_AGCCTGTAGGAAAGCGGAAG	ABHD11	275	606	864	271	259	266
ABHD11_CCACGGCCCTAGCTTCGCGA	ABHD11	87	125	172	155	146	148
ABHD12_CTTTATCACAGACCTCAGCA	ABHD12	591	745	556	426	692	645
ABHD12_TGTATTTGTGCCTGTAGCCA	ABHD12	199	532	406	273	558	324
ABHD12_CTCAGCGTGCAGGATGAGCA	ABHD12	30	152	194	70	150	108
ABHD12_AGTGGGAACGCCATCTGAGC	ABHD12	110	210	35	179	209	208
ABHD12_TGTAGTCAAAGGTGACCACA	ABHD12	71	179	618	56	343	246
ABHD12_GCGCTCATGCTCCAAGGCGA	ABHD12	169	222	333	635	119	291
ABHD12B_GCGGTCGACCATGTCCCACC	ABHD12B	103	203	381	129	240	79
ABHD12B_TTCTACCTGAGAGTTGAACC	ABHD12B	54	195	623	221	151	209
ABHD12B_AATTGGGTTCCCATCACGAA	ABHD12B	75	148	295	203	126	113
ABHD12B_CTCTACAGGTAAGCCCACAG	ABHD12B	361	449	1111	836	1069	1232
ABHD12B_TTGTGTCTATGAGTGGACCA	ABHD12B	155	375	483	221	168	89
ABHD13_CTTTATGTTCCCATGCCCAC	ABHD13	25	130	190	96	106	186
ABHD13_ATGTGGAATGCCAGTGGGCA	ABHD13	65	294	170	137	238	176
ABHD13_AATGACACATGGCAGTGCCA	ABHD13	55	121	212	103	0	76
ABHD14A_GGAGACTCACCGGGCCCAAC	ABHD14A	36	81	99	38	17	10
ABHD14A_AAAGATGGGCGAGTTGCCAG	ABHD14A	76	323	628	269	264	187
ABHD14A_GGTGGTGCTGCTTCATGGAA	ABHD14A	78	91	280	131	54	95
ABHD14A_CACTGCAGCTACTGTCACAG	ABHD14A	296	828	1529	745	704	958
ABHD14A_GGCATAGTGGCCACTCAGCG	ABHD14A	92	225	338	300	469	157
ABHD14A_TGCGTAGCTTCACCACAGAG	ABHD14A	314	684	1288	736	1128	560
ABHD14B_CTGTTACCTGGACAAACCAG	ABHD14B	49	79	325	152	110	139
ABHD14B_GCTCCCGGGCTTTGTGCCAG	ABHD14B	176	375	306	321	460	250
ABHD14B_ATGGACTGATCACAACCGGG	ABHD14B	26	10	89	45	44	14
ABHD14B_GGAATCAATCCTGCCTGGGC	ABHD14B	16	48	26	43	90	133
ABHD14B_CTCCGAGACCTGGCAGAACC	ABHD14B	561	684	1130	774	731	601
ABHD14B_GCAAGCGTGGAGCAGCGCGA	ABHD14B	91	132	284	80	213	299
ABHD15_ACTGGAAGCGATCATACACA	ABHD15	208	239	751	244	284	305
ABHD15_GATCTCCTCCAGGTTGGAAG	ABHD15	49	175	226	124	41	10
ABHD15_AGAAGATCGCCCTCAGCAGG	ABHD15	4	131	42	0	0	72
ABHD15_CCTTCGCTCACCGCGAACAG	ABHD15	93	70	377	136	131	70
ABHD15_GGACGATGGGCTAGTGGCCC	ABHD15	29	65	127	77	228	168
ABHD15_CGGCGGACCAGTTCAGCGAC	ABHD15	134	291	406	400	438	510
ABHD16A_CTTCTTAACCCGGTTGAGGA	ABHD16A	104	137	147	68	103	96
ABHD16A_ACAACTTTGACTTCCGGAGC	ABHD16A	303	495	467	220	616	322
ABHD16A_TTCTACCAGGCATTGGCCGC	ABHD16A	71	246	322	206	256	322
ABHD16A_TCTCCACCTACCTCGGAGGC	ABHD16A	45	57	293	157	136	90
ABHD16A_TATTCTGGAGAGCTGGCGGG	ABHD16A	19	47	165	138	152	65
ABHD16A_CAGCGTCCCTGAGACGCCAA	ABHD16A	13	4	121	119	35	84
ABHD16B_GCGCACGTCATCCCAGCGGA	ABHD16B	230	504	912	655	282	187
ABHD16B_TGCCTTCGCAGCAGATGACG	ABHD16B	450	491	878	593	611	392
ABHD16B_CAGTGCTGCTGCCGAAGCCG	ABHD16B	145	229	639	159	247	258
ABHD16B_CGACGCCAACGCCATGGACG	ABHD16B	155	597	1489	1219	1031	862
ABHD16B_CTTCGACGACCTTGTGCCGC	ABHD16B	200	278	288	174	89	442
ABHD16B_CGAGCACTTCAACCTCAACG	ABHD16B	539	830	1883	926	1014	1053
ABHD17A_GGTACATCCACCTTCTCGCC	ABHD17A	0	42	0	0	1	102
ABHD17A_GGTGGATGTACCCGCAGGCC	ABHD17A	2	13	113	4	26	41
ABHD17B_TCAACCCAGAGAGGCTCCAC	ABHD17B	135	98	378	306	82	19
ABHD17B_GGTCTTCTTGGTATCAGGAA	ABHD17B	71	196	175	34	140	64
ABHD17B_CGAGCAGCAAGATCCACAGA	ABHD17B	142	581	780	259	379	452
ABHD17B_CTTGGCTTGCTCTTAGGACA	ABHD17B	212	328	1211	828	466	501
ABHD17B_CTCTGTGGGTTTCCCGGAAC	ABHD17B	800	1768	1962	1279	1440	1240
ABHD17B_GAAGCAATCTTCCCTGGACA	ABHD17B	110	249	416	248	187	297
ABHD17C_ACCGTGTAGGTGGGCTCGGG	ABHD17C	38	89	269	113	71	60
ABHD17C_AGGTGCAGGCTGCACGCACC	ABHD17C	121	238	122	243	105	11
ABHD17C_TGCAGTTGATGCGGGAGCCG	ABHD17C	408	1139	1598	1515	967	986
ABHD17C_ACGCAAACCAGACATCAGAG	ABHD17C	131	501	556	165	221	168
ABHD17C_GAGGTCATCGATTTCTCCCA	ABHD17C	167	88	95	119	125	168
ABHD17C_GCTCGTACATCGCTAGGCCA	ABHD17C	257	297	165	84	64	121
ABHD2_TTCACTCCATCAAACACGGC	ABHD2	365	521	482	364	569	281
ABHD2_TCCAACACAGTGCTCAGCCA	ABHD2	239	505	1094	339	291	738
ABHD2_GGCACCCAGGTGGTTCAGCA	ABHD2	168	217	581	348	154	226
ABHD2_TGCTGCGTCAGCGTGTGCCA	ABHD2	169	474	741	388	239	527
ABHD2_TGAGGAAGTTGTAGAACCGC	ABHD2	233	283	631	190	236	195
ABHD2_GGGATGTTGCTGTGTAGAGC	ABHD2	93	123	387	248	200	110
ABHD3_CAAGCAATTTGTGCAAGCCA	ABHD3	339	251	490	338	522	310
ABHD3_CAATGACTCTGAGCAAGCGA	ABHD3	222	393	363	361	60	153
ABHD3_TTAACAACAGAGGAGTGGCG	ABHD3	104	46	640	302	331	377
ABHD3_TTGCTTGTTCCCGTGAGGCC	ABHD3	181	159	292	255	453	500
ABHD3_TTTCTGTAACCACGGGACAG	ABHD3	123	258	364	384	176	117
ABHD3_GCTCCCGGGACAACATCCGC	ABHD3	151	67	269	101	143	102
ABHD4_CACATTCTTCAGCTGAGACA	ABHD4	250	947	1313	1002	451	509
ABHD4_CGAAGGTGTGCAGTGTGCGG	ABHD4	50	304	571	446	229	158
ABHD4_GCATTCCCAAGGGACCCGGA	ABHD4	43	0	126	11	134	152
ABHD4_ACGTCCTAGGACAGATGCCA	ABHD4	147	236	436	124	418	204
ABHD4_TCTGGTGCAGCGATTCCGGC	ABHD4	72	189	474	199	178	87
ABHD4_TGGAGTCCTTTGGCTGGGCC	ABHD4	46	203	452	312	140	233
ABHD5_ACTCTGCCGACACCGGAGAG	ABHD5	292	211	285	78	212	0
ABHD5_TTGGACGAAGTAGTAGACCC	ABHD5	139	143	226	192	153	167
ABHD5_TTCTGCATCACTGTCAAACC	ABHD5	232	468	1534	862	784	849
ABHD5_CCCAAGGCTCTGATCCAAAC	ABHD5	627	949	740	566	451	393
ABHD5_GCGCCAAAGATCACTGAAAC	ABHD5	351	568	1301	1083	735	712
ABHD5_ATGAATGTGGTCGTAAGGAC	ABHD5	229	466	559	391	384	252
ABHD6_AACATGTTTGTGATTGCGGG	ABHD6	121	127	523	189	85	101
ABHD6_TGTGATTGCGGGCGGCACGC	ABHD6	39	298	369	87	191	129
ABHD6_GAATCCGTGGAGCATGAGGA	ABHD6	77	177	357	301	293	361
ABHD6_GCAAGTTAAGAGGATACACC	ABHD6	21	13	313	72	96	241
ABHD6_CCATGGAGGTGCCTACCAGG	ABHD6	138	218	223	318	65	332
ABHD6_CAAGGGAATCTTCTCCACGG	ABHD6	132	503	954	482	587	466
ABHD8_GGTGGAGGAAGACCAGCGCA	ABHD8	0	14	67	84	85	95
ABHD8_ACTGGCCGCTCATCATGGCC	ABHD8	43	160	244	22	115	82
ABHD8_GGTGATCATGATCAATGGCG	ABHD8	0	19	210	4	25	64
ABHD8_GGTTCACTTACCCGTAGGAA	ABHD8	109	170	250	202	198	295
ABHD8_GACCTCCTACACGGGCAGAA	ABHD8	159	202	343	104	224	240
ABHD8_ACCTTTGTAGAGGTCAAGCC	ABHD8	126	567	664	479	270	205
ABI1_GCTGGTGGAGCTCCAGAAGG	ABI1	272	719	953	700	532	616
ABI1_TCGCCACCCACTATTGGACC	ABI1	421	727	745	409	304	331
ABI1_ATCAGAGACCAAGGACACAC	ABI1	82	203	383	653	105	229
ABI1_AGTCCTCCCATGTCAGGCCG	ABI1	98	183	368	426	146	126
ABI1_AGCCTCTCAGCTTCGGAGAA	ABI1	5	43	120	20	87	54
ABI1_GGAGATCCCGTCTGGCAAGA	ABI1	77	267	154	209	194	57
ABI2_CTGGAAGAGGAAATCCCGGG	ABI2	136	166	228	207	87	111
ABI2_TCTTTGTCAGGAAGCACCAG	ABI2	76	190	243	163	352	300
ABI2_GGCATCCCAGCTACGAAGGA	ABI2	82	175	148	111	97	203
ABI2_GGAGCCAGTGCGTCCTCCAG	ABI2	13	154	207	71	115	342
ABI2_CTGAGGAGTTACCTGTAGGA	ABI2	146	466	441	200	579	439
ABI2_TCCAGAAGATTACGAAGAGG	ABI2	26	110	327	237	145	141
ABI3_AGTAGTCAGCGACCCGCAGC	ABI3	35	26	264	353	32	60
ABI3_GGCCTACCAGGTGGGCAACC	ABI3	117	589	206	228	267	351
ABI3_CCTGCAGTAGGGCGTGAGAG	ABI3	213	648	1122	616	569	825
ABI3_CCTTGATGCTCTTTCGAGAC	ABI3	166	281	509	216	334	215
ABI3_TTGTAGGTCTCACCCGGCCG	ABI3	282	570	396	589	749	239
ABI3_CTGGTGTTCAGCAGCGCCGA	ABI3	25	169	259	241	62	94
ABI3BP_GGTTCTTGGCGGTTTGGGCC	ABI3BP	286	168	121	137	221	130
ABI3BP_CGTAGGCTGCATTTCTGGAC	ABI3BP	375	406	674	298	491	615
ABI3BP_TGAACAGCCAAGGGCAACAC	ABI3BP	34	164	189	194	291	144
ABI3BP_TTCTCGCAAACCTCTGCAGC	ABI3BP	32	99	257	164	62	53
ABI3BP_TTGGACGCAAGAACTTCAAG	ABI3BP	209	204	311	173	301	156
ABI3BP_TGGAAGTATTACACTAGCCC	ABI3BP	26	213	595	359	220	199
ABL1_CAGATAACAGCTGGAGGACG	ABL1	88	260	870	384	616	300
ABL1_TTCCTTGGAGTTCCAACGAG	ABL1	119	439	434	287	236	150
ABL1_CCCTTCGTATCTCAGCGAGA	ABL1	182	164	409	241	155	139
ABL1_CATCATTCAACGGTGGCCGA	ABL1	66	153	494	166	165	110
ABL1_AGAGATCAAACACCCTAACC	ABL1	169	326	582	389	257	220
ABL1_ACTACCTGAGGGAGTGCAAC	ABL1	102	212	251	62	520	191
ABL2_TCGGACACTGAAGAAACAGG	ABL2	438	566	301	283	246	184
ABL2_TTGGCACAATGTAGGAGAAC	ABL2	261	477	911	954	505	319
ABL2_CCGAGAATGCAACCGAGAAG	ABL2	69	255	683	351	567	303
ABL2_TGTACACCATCACTCCACAG	ABL2	244	603	696	514	859	660
ABL2_CACCATTCTGGTTGTAACCA	ABL2	159	376	747	209	410	399
ABL2_ACATCTCAACATCTCTCACC	ABL2	107	212	109	179	122	185
ABLIM1_GGACTTTCCCTGTGATAAAC	ABLIM1	124	219	391	170	235	282
ABLIM1_CTTGATATCTCTTCCGCAGC	ABLIM1	45	61	196	468	156	170
ABLIM1_AATGTGACTCGGTCTCCGGG	ABLIM1	153	151	75	45	37	29
ABLIM1_AGCGTGTCCCGTACATCCGC	ABLIM1	104	271	240	448	276	344
ABLIM1_ACGCCTATGAGCGGTGAAGG	ABLIM1	460	267	374	387	589	602
ABLIM1_CTAACCTTTGTAGTCTCCCA	ABLIM1	22	39	329	162	129	126
ABLIM2_GGACAGGCAGAGCTACGGCG	ABLIM2	162	274	1022	370	377	174
ABLIM2_CTGGCTGCTTGTCGACACGC	ABLIM2	274	659	966	857	447	762
ABLIM2_TGACACATAGCGCGCAGGAA	ABLIM2	483	1012	1650	671	1447	467
ABLIM2_CACAGAAATCAAGAATGGCC	ABLIM2	206	202	631	258	298	287
ABLIM2_TACTTCGGAGGCCCTGGGAC	ABLIM2	280	195	283	177	375	264
ABLIM2_GGGCGAGTACATCTGCACGC	ABLIM2	133	123	388	98	142	201
ABLIM3_CAGAATCCTTACAATCCACG	ABLIM3	144	310	814	408	294	359
ABLIM3_AGGCTTCTTCTTCAAGAACC	ABLIM3	119	285	394	174	408	369
ABLIM3_ACAAGTGATGGTGATGCGGA	ABLIM3	245	382	396	167	45	150
ABLIM3_GATGGGCTTACTGCTGGCCA	ABLIM3	3	141	95	105	55	27
ABLIM3_CTTGATCTCCTCCTTGCACC	ABLIM3	119	244	226	118	183	148
ABLIM3_TGAACTTCTTCTTGCAGGGA	ABLIM3	59	300	554	678	524	263
ABP1_ACCAAAGAAGATGACGGCAC	ABP1	48	153	113	26	27	6
ABP1_CTATGAGGTCAGCGTGCAAG	ABP1	248	385	894	605	265	346
ABP1_CCAGAGTTGGCTGGACCACG	ABP1	177	779	969	959	865	782
ABP1_GATCCACTCCATGGCCGACC	ABP1	35	0	118	17	96	155
ABP1_ACTGCTCAAAGACCACGGGC	ABP1	268	230	263	235	102	111
ABP1_TGGCCGGAGCAGGAAGCCCA	ABP1	598	619	635	502	325	274
ABR_GGCGATAGGCTTGCTGGACA	ABR	110	271	631	224	455	450
ABR_CGACTCATCGATGTACGGCA	ABR	344	697	1214	654	324	337
ABR_GATGGAGCCGCTCAGCCACC	ABR	12	0	8	108	0	15
ABR_CGTTGTCACTGCAGTCCGGC	ABR	122	103	111	65	41	38
ABR_GCTCTACAAGCCCATTGACC	ABR	80	124	191	88	175	202
ABR_CCTCTGAGATCTTCTGGAAC	ABR	87	546	360	124	180	174
ABRA_ATGGCTCGCCACAGACGAGA	ABRA	90	73	100	30	180	158
ABRA_TTTGTGTAGGCGGGTGGACA	ABRA	268	775	1591	927	500	352
ABRA_CCTCAGCCACAGGTACGAGA	ABRA	298	133	544	254	165	146
ABRA_ACGTGAGCCACCTCAGCCAC	ABRA	88	143	357	169	94	96
ABRA_GAAGATACGCACAGCCACCC	ABRA	53	100	532	187	52	19
ABRA_TGGCTGTGCGTATCTTCCGG	ABRA	257	381	525	506	258	253
ABRACL_AGCAATGAATGTGGATCACG	ABRACL	32	186	300	178	131	64
ABRACL_ACCTGTTCCAAGGTAAAGCC	ABRACL	160	86	357	249	176	147
ABRACL_GGCTAAGGGCAGTTATAACC	ABRACL	163	472	369	306	245	154
ABT1_CGGAGCAAGAGCCGCTGGAA	ABT1	333	368	883	385	357	560
ABT1_TCTTCTTGCGTCTCACGAAC	ABT1	139	230	354	180	251	180
ABT1_TACACCAAGGACTACACCGA	ABT1	57	24	97	63	58	21
ABT1_CCTTTGAGCGCCAGGTGCGC	ABT1	30	13	42	42	34	39
ABT1_TCAAGCGCTGCCTGCGCACC	ABT1	188	133	330	116	189	257
ABT1_GCCCGTAAAGCAGCACGGCC	ABT1	5	34	83	33	41	40
ABTB1_CCTTCCTGCAGCTGGCGAAC	ABTB1	129	156	542	466	481	288
ABTB1_AGGTGAATGTGCGGGACAAG	ABTB1	284	513	772	511	554	504
ABTB1_TGCTCTCACCATTGGCCAGA	ABTB1	91	635	402	124	242	249
ABTB1_GCTTGTAATCGCGTAGAGCC	ABTB1	53	87	142	139	97	21
ABTB1_ACGTGGTCTTTGTAGTACAC	ABTB1	34	132	376	185	233	280
ABTB1_GCACTTACTCGGAGCTCGGG	ABTB1	29	155	233	47	75	96
ABTB2_GAGGGCTCGGCAGTGAACGG	ABTB2	103	88	248	174	283	115
ABTB2_TCGGGCATCCAGCCTCCGGA	ABTB2	73	94	236	257	78	67
ABTB2_CGCAGCCTCACCGTGGACAG	ABTB2	383	559	1432	778	784	851
ABTB2_AAGTGATGGGCTGTGGCGGC	ABTB2	65	175	269	79	107	106
ABTB2_CTCCGAGATGCTGCCCACGC	ABTB2	522	849	892	552	480	838
ABTB2_GGCGCTCTGCACCTCAAAGC	ABTB2	220	279	864	801	282	203
ACAA1_TGGCATTTCACGGGAGAAGC	ACAA1	192	203	633	356	492	246
ACAA1_TACTTCGCGCTTGATGGAGA	ACAA1	59	83	235	274	241	161
ACAA1_CGAACACTGTCTATTGACAG	ACAA1	83	238	494	236	705	281
ACAA1_GATTCGGGCCATGATTGCCC	ACAA1	28	38	136	65	2	30
ACAA1_GAATCTGAGGCCGGAACAGC	ACAA1	32	112	122	52	52	27
ACAA1_GGCATCCAGCCGGAATCGGC	ACAA1	10	34	20	38	19	5
ACAA2_CTTGATCCAGATCCTCCCAG	ACAA2	281	339	285	118	414	187
ACAA2_AAGGCCTCCGTAAGCTCCAA	ACAA2	64	43	80	4	148	68
ACAA2_ACGCCCTTTGGAGCTTACGG	ACAA2	65	475	311	251	461	288
ACAA2_CTCACCTCGGAGCAGAGCCA	ACAA2	180	358	444	342	285	370
ACACA_AGTTAGAGACGCTATTCCGC	ACACA	20	115	77	201	272	280
ACACA_TGCACACGTTCCTTGTCCAA	ACACA	45	124	479	195	275	175
ACACA_GAATACCTGTACAGCCAGGA	ACACA	232	113	167	125	177	47
ACACA_ATCAAGGCCTCAGAGGGAGG	ACACA	5	29	106	33	34	24
ACACA_TGGCTTGCACCTAGTAAAGC	ACACA	343	611	1229	571	403	495
ACACA_CCAGTAGGTCCAACTTCACC	ACACA	157	488	309	256	382	503
ACACB_GCCGAGCCAGCCTCCCACAA	ACACB	97	242	593	451	450	727
ACACB_GAGCATGTCGGGACTCCACC	ACACB	10	62	126	107	28	108
ACACB_TGAGATGTTCCGCAACGAGC	ACACB	146	288	134	266	80	136
ACACB_TTATTGGGCCCTCCTGGGAC	ACACB	35	19	381	289	154	63
ACACB_CCGGAGCTGCTGTGCAAGAA	ACACB	660	949	1558	1041	895	924
ACACB_TAGCGTCTGGGCGACAACGG	ACACB	130	170	765	674	59	116
ACAD10_TCAAACTGTTTCCGGTCCAG	ACAD10	27	155	165	504	193	77
ACAD10_TTACTGGGTATCCAGACCAC	ACAD10	119	356	257	387	189	83
ACAD10_CATCTGCCCATGCCATAGAG	ACAD10	232	642	660	414	351	245
ACAD10_CTTGAAGACTATGGGAAGCA	ACAD10	92	380	506	799	560	218
ACAD10_AGCTCGATACTGCTTAACCC	ACAD10	157	301	365	200	357	324
ACAD10_TGTAGGCCACATCAGCAAGG	ACAD10	261	630	485	378	477	629
ACAD11_GGATTCTGCCAGGTCCAAGG	ACAD11	198	334	238	232	134	110
ACAD11_CTTGTTCCCATGAACACACC	ACAD11	301	272	524	158	367	318
ACAD11_CAATCAAGGCATAGTCCACG	ACAD11	110	288	588	721	310	304
ACAD11_CCATGCAACAGCTATCGGAG	ACAD11	126	481	902	405	343	856
ACAD11_GAATATACAGTCACTGCAGC	ACAD11	25	143	474	260	16	28
ACAD11_TCGGACTCGCCAGTAGCACC	ACAD11	92	210	305	199	5	63
ACAD8_TGCAGGAGGTCAAGCTCCGG	ACAD8	102	191	317	326	77	135
ACAD8_CAGCCCAGCTAGGCTTCGGA	ACAD8	56	119	220	32	64	72
ACAD8_TTGCCCACCGCTCTGTACCA	ACAD8	349	514	1171	1050	612	741
ACAD8_CTGACCTCCGCTAAGAAACA	ACAD8	255	374	461	479	788	531
ACAD8_ATGTGCCGAACAGGAGGACC	ACAD8	148	200	138	138	176	101
ACAD8_TGAGAGGACTGAACGGAGGG	ACAD8	105	249	283	208	439	427
ACAD9_CGGTAGAGACCACCAGACCC	ACAD9	131	192	486	202	123	202
ACAD9_CAATCAGTTCTTGGGACCCG	ACAD9	125	281	610	202	615	114
ACAD9_AATAGCCTGGTGCGCTGCCA	ACAD9	53	7	32	108	22	83
ACAD9_TCTGCCTCACGGAGCCAGCC	ACAD9	0	0	12	11	3	3
ACAD9_CTGGATTACTAATGGAGGAC	ACAD9	63	248	465	240	207	181
ACAD9_TGAACATCCTCAACAGCGGC	ACAD9	108	274	173	214	450	218
ACADL_AACGTTTCGCTTCATGCAGC	ACADL	38	134	432	317	249	385
ACADL_CTGGATTCTCAATGGAAGCA	ACADL	130	332	715	471	300	418
ACADL_GCAATGACAGAGCCTGGAGC	ACADL	478	372	734	726	424	386
ACADL_GCATCTTGGTGGAATTGGAG	ACADL	31	116	285	262	136	162
ACADL_AAGATGTTCTCATTCCGGAG	ACADL	37	59	320	58	95	104
ACADL_CGCGTAGGGACCCTCGGAGA	ACADL	114	454	1065	406	577	530
ACADM_GGCCGGAACGGGAGCCAACA	ACADM	142	299	689	135	652	522
ACADM_CGGGAGCCAACATGGCAGCG	ACADM	153	88	106	165	290	156
ACADM_GCCAATCGACAACGTGAACC	ACADM	35	131	121	69	430	130
ACADM_TGCTCGTAAATTTGCCAGAG	ACADM	237	660	1091	893	762	473
ACADM_GGTTGGAACCAGTTAGAAGA	ACADM	19	205	359	130	205	219
ACADM_AAGATGTGGATAACCAACGG	ACADM	194	199	347	341	141	162
ACADS_TCTCGGGCAGTTCCACAGAC	ACADS	207	367	852	494	506	444
ACADS_GACACTCATGATGACTCCGG	ACADS	28	47	69	353	0	7
ACADS_CTTGGAGCCAAACTTCAAGA	ACADS	235	457	959	687	497	284
ACADS_TGCCGTGGTCTTTGCCAGCA	ACADS	231	810	1071	1095	1127	429
ACADS_GATGGGCTTCAAGATAGCCA	ACADS	27	152	64	40	63	83
ACADS_GAACTACGCTGAGAATCGCA	ACADS	129	232	110	155	274	316
ACADSB_TTCCTCTATCACGAGCACAG	ACADSB	206	432	602	396	367	147
ACADSB_TTCGAATGTTAACGGGCAGG	ACADSB	22	92	261	169	44	97
ACADSB_CCAACACCAAGTGGCTCACG	ACADSB	207	520	680	670	344	358
ACADSB_CTCGGAAGTATTTCTCCACA	ACADSB	149	234	340	308	141	647
ACADSB_TCTCGGAAGTATTTCTCCAC	ACADSB	14	117	427	112	37	43
ACADSB_GCTTTGCAATGGTGTTCAAC	ACADSB	265	414	468	142	104	297
ACADVL_CTTCTGTGCTGGCAGGAACC	ACADVL	804	1110	599	297	196	172
ACADVL_GGAGATGCAGGCGGCTCGGA	ACADVL	78	348	102	4	47	17
ACADVL_TTCCTGGTCAGAGCGTCAGA	ACADVL	49	126	125	16	56	73
ACADVL_TATCCCTTCCCTTACCGGAC	ACADVL	8	94	92	50	54	76
ACADVL_ACCTCGAAGAAACGGGACAC	ACADVL	34	183	72	74	33	50
ACADVL_TGTGGGCCTTTGCAACACCC	ACADVL	19	51	170	155	86	197
ACAN_GAGCCGTGTGTCCAAGGAGA	ACAN	184	183	418	186	362	233
ACAN_GATGGCACTGTTCTGCAGGC	ACAN	145	159	85	50	104	23
ACAN_TCTCCATAGCAGCCTTCCCG	ACAN	299	332	320	178	522	403
ACAN_GGTTGCCACCGCAGTTGGGC	ACAN	32	135	264	86	62	264
ACAN_CTGGGCAGCCGCATTTGCCA	ACAN	79	409	505	175	212	273
ACAN_AGCCTGCTTCGTAGGCGGCC	ACAN	79	416	270	28	51	82
ACAP1_CAGTTCACACTTACCGGAAA	ACAP1	207	388	838	468	327	358
ACAP1_ATTGGAGACCCGTCTGGAAA	ACAP1	103	64	399	287	139	441
ACAP1_AAATGCCGACAACGAAGGCG	ACAP1	168	259	410	296	366	144
ACAP1_CGTGAGCCTGAACCACAAGC	ACAP1	236	645	736	686	353	539
ACAP1_TCGCCGGGATTTCTGGCGGG	ACAP1	5	61	195	169	128	90
ACAP1_TCAACGTGATTGAGGACAAG	ACAP1	171	424	786	488	184	147
ACAP2_GCGACGATTCTGCTTTGAGG	ACAP2	742	850	487	275	169	129
ACAP2_ACTGGTTGTGGATGCAGCAA	ACAP2	35	247	471	352	433	157
ACAP2_CATGAAGGATCTTGGTGCAC	ACAP2	240	275	466	205	208	245
ACAP2_CATGAATGGGATTCGAGACC	ACAP2	105	379	354	307	242	372
ACAP2_ACTTAGATGCCGTGAGAGCA	ACAP2	96	272	602	351	177	336
ACAP2_GCCGTGCCGGTTACCTGAAG	ACAP2	32	46	94	20	19	28
ACAP3_GCTGGTGATCGACTCTGCGG	ACAP3	97	127	137	86	74	143
ACAP3_CAGTCCAGCTTCTTCCAGCA	ACAP3	488	540	874	459	463	524
ACAP3_ACGAGGTGGAGGAAGCCACC	ACAP3	67	222	280	449	147	12
ACAP3_CCGAGATGACGGTGTCGCCC	ACAP3	24	129	136	133	112	59
ACAP3_GATTGAGGCCAAACTGGACA	ACAP3	27	93	375	240	95	76
ACAP3_CTGGAGCCGCGTTTAAGGCC	ACAP3	65	266	451	92	258	216
ACAT1_TCTTGTGTCTTGCCAGGAAG	ACAT1	182	374	618	326	353	320
ACAT1_TAGTGGCTGGCAGCAAGGAA	ACAT1	306	457	510	233	473	211
ACAT1_CTTGAGATCAAGCAAGAGAC	ACAT1	356	201	444	361	275	425
ACAT1_TGACGGCAGATGCAGCGAAG	ACAT1	166	524	1153	540	1328	1206
ACAT1_GCCAGTATTTGCAATGGAGG	ACAT1	71	196	198	194	87	166
ACAT1_AGTATTTGCAATGGAGGAGG	ACAT1	4	25	240	56	71	32
ACAT2_GCCGCCGAGACGATGACCAC	ACAT2	10	72	236	286	276	317
ACAT2_CCACAACTCGCAGCAGCCGA	ACAT2	75	34	207	78	173	32
ACAT2_CACATCTTCCGGAGCCACAG	ACAT2	213	494	756	523	279	389
ACAT2_TCTATGTTGCTCCCATGGCG	ACAT2	336	616	398	33	274	104
ACAT2_CTCCACACCCACTTGGGACC	ACAT2	404	846	355	654	448	521
ACAT2_CGACAGCCAGATGCTCCAAG	ACAT2	462	591	1114	698	486	364
ACBD3_TCCGTGATTACAGTGGGCCG	ACBD3	191	497	675	468	379	219
ACBD3_GGCAGCATTACAGAAACAAC	ACBD3	75	224	179	76	233	228
ACBD3_AGTCCAGCTTGCACAGCAAC	ACBD3	90	217	450	341	222	188
ACBD3_AGAGGAAAGGCTTCGACGGG	ACBD3	91	297	416	167	308	447
ACBD3_CCTGGGAAACATGTCTAAAG	ACBD3	113	393	624	344	596	546
ACBD3_CGACCGGATCCAGGTGGCGA	ACBD3	167	618	545	411	170	115
ACBD4_CAGCCTCACCGTTCTTGGGC	ACBD4	85	499	350	257	76	91
ACBD4_CGCAGCATCTCTTCATAGGA	ACBD4	163	444	1051	691	518	523
ACBD4_ACAGTCTGGGCAAGATGAGC	ACBD4	33	287	95	366	174	84
ACBD4_TCAGGGATCACCTGGTACAG	ACBD4	348	346	1026	370	427	230
ACBD4_TGGTAGAGTTACTGCCCAGA	ACBD4	28	89	98	133	257	77
ACBD4_AAGAGCCACTGGACGACGAA	ACBD4	118	161	434	219	146	356
ACBD5_ACACCAGGAGACATCTCGAA	ACBD5	178	431	1058	304	273	276
ACBD5_CTGCAGTCTCATCAGCACGA	ACBD5	221	552	1941	774	823	758
ACBD5_GAAGATGGCAGGAATAACAG	ACBD5	124	149	431	134	198	217
ACBD5_TCTGCTGTTTGCATTCACCA	ACBD5	103	216	562	124	516	220
ACBD5_CTTTCACGCGCCAGTCCGAC	ACBD5	39	166	404	280	57	122
ACBD5_CCGCCGACAGACCTTGGGAC	ACBD5	331	747	632	419	205	464
ACBD6_GCAGCGGCACACAACTGGCA	ACBD6	577	248	668	699	277	399
ACBD6_CTTACCTGAGGATTCCAACC	ACBD6	241	274	664	391	328	323
ACBD6_CCTGATTCAGGTGGCCAGCA	ACBD6	204	258	549	148	334	530
ACBD6_AAACAGCTCGGCCAGGCAAC	ACBD6	176	238	304	261	208	113
ACBD6_TTCATCATTCCTGCCCGCGG	ACBD6	121	364	228	86	153	291
ACBD7_TCTAGCATTCCTGGACACGC	ACBD7	57	155	369	124	80	154
ACCS_GGGCTACAGGACCTACCACA	ACCS	14	144	238	391	237	135
ACCS_GACTTACCCGCCAGGACAGC	ACCS	124	135	625	449	439	347
ACCS_GAGTCAGCGCGACATGCAGA	ACCS	125	142	167	117	35	67
ACCS_GGCTCTTGCAGTAGAAAGAC	ACCS	58	194	589	422	166	199
ACCS_CACGGTGCTGTGTGAGGCCG	ACCS	335	436	1404	525	249	562
ACCS_CCAGGTAGACATAGGCCAGC	ACCS	70	467	247	310	610	337
ACCSL_CGGCCTCTCCTCTGACCAGA	ACCSL	101	138	102	79	201	58
ACCSL_TTCAAGGGATCTATGTAGGG	ACCSL	128	241	331	277	1603	672
ACCSL_TGCCAAGGTTAATGAAACCC	ACCSL	110	171	246	347	333	170
ACCSL_GCCTGCGGGAAGAAGTGGCC	ACCSL	0	19	55	75	68	10
ACCSL_CTCAACCTTTGCATACAGGC	ACCSL	99	215	578	233	308	353
ACCSL_CTAACTTGTCCACAGTGAGC	ACCSL	75	14	202	118	198	30
ACD_TCCCAGGACCGGAGCTACCA	ACD	149	177	569	295	169	194
ACD_GGCTGAAAGCTGCCTGACAC	ACD	3	162	352	349	88	99
ACD_CGCAGAGTTCTATCTCCAGG	ACD	70	286	257	88	107	44
ACD_GGATCCTGCTTGTTGCAGGG	ACD	38	139	229	114	267	143
ACD_TCAGGTACTACAGGACGCCG	ACD	120	82	652	266	145	122
ACD_GCATCCGCTGGGTGTAGCCG	ACD	37	59	152	13	104	155
ACE_GAACAGCACCTGTTCGGCGC	ACE	85	229	280	99	60	77
ACE_GGGAATCTGCCTCATGGGAA	ACE	39	229	222	212	276	131
ACE_GCTCAGCCAGGAGTTTGCGG	ACE	93	231	209	383	372	281
ACE_CAGGATCTACTCCACCGCCA	ACE	37	117	441	54	158	51
ACE_CCTCGTACAGCGGTTTCAGC	ACE	36	91	24	0	309	132
ACE_CCCAGGCTTCACAGACACGG	ACE	225	191	976	491	337	229
ACE2_ATCGGGTGACAGAAGACCAA	ACE2	50	47	266	152	149	80
ACE2_AATTCCATGCTAACGGACCC	ACE2	95	210	255	246	89	62
ACE2_TACTGATGCAATGGTGGACC	ACE2	212	723	502	479	349	206
ACE2_TACCAAGCAAATGAGCAGGG	ACE2	316	378	204	317	583	522
ACE2_GATGGCTATGACTACAGCCG	ACE2	46	37	93	14	1	7
ACE2_TTACAGCAACAAGGCTGAGA	ACE2	62	132	338	211	150	370
ACER1_CGGACTTTGAGGGTTTCACC	ACER1	106	141	692	238	182	185
ACER1_GGGCTGTTGCTCTGACCAGC	ACER1	96	176	335	36	100	43
ACER1_CAGGCGGATGAACTGGGACC	ACER1	149	283	453	304	183	533
ACER1_TGGCGATCTCGTCCAGCAGC	ACER1	154	475	453	181	418	355
ACER1_CAGTGGCCCGAAGATGAAGA	ACER1	81	99	513	123	312	205
ACER1_CAACTTCCAGTACTCGGAGC	ACER1	39	359	290	349	421	417
ACER2_TATCGCCGAGTTCTACAACA	ACER2	92	323	814	789	557	499
ACER2_AGTTCTGGCCCAATGAGAAA	ACER2	98	225	566	394	291	295
ACER3_CTCCTCGCACCAGTCCAGCG	ACER3	333	545	500	303	138	156
ACER3_AGGAGAACTACTCCGTGACC	ACER3	222	304	262	41	539	220
ACER3_AGGTTGCTCTTCAGGGAGGA	ACER3	77	202	409	230	158	175
ACER3_TTATCCATGGCTTAGAGGAC	ACER3	142	203	469	171	632	355
ACHE_GGAAGGCCGAGTTCCACCGC	ACHE	69	42	307	156	57	24
ACHE_GAGGCCGTGTTCACAGCCGC	ACHE	0	42	58	15	0	0
ACHE_GAAGCGGTTCCAGAAGGCGC	ACHE	90	152	568	398	172	109
ACHE_GGTAAGTGACCTGGCAGCCG	ACHE	19	105	214	166	128	60
ACHE_AGGAAGTCTCCATCTACCAC	ACHE	0	70	122	82	101	141
ACHE_TCCCATGGGTGGCTCCGCAA	ACHE	102	258	459	222	505	453
ACIN1_ATTGGTCTCTCTGGAGAAGG	ACIN1	19	60	233	193	44	55
ACIN1_GCAACCTCCTGACCAGAAGA	ACIN1	154	131	264	179	198	243
ACIN1_CCTTCCTTCTGTTCCAAAGA	ACIN1	225	352	609	265	264	439
ACIN1_ACGATCATCTAGGGTCAGAC	ACIN1	40	236	545	440	295	515
ACIN1_GATGATCCATCCTGAGGGAG	ACIN1	73	105	140	93	22	83
ACIN1_CCCTGGTCAAGCGGCTCAAA	ACIN1	75	153	634	261	352	493
ACLY_GATCTGGACCATGGTGGCCG	ACLY	132	107	191	94	225	50
ACLY_CGGGCGGGAGGCATATCCAG	ACLY	55	71	177	124	152	82
ACLY_CCAAGCACACCCAGTTACCA	ACLY	221	408	557	373	567	213
ACLY_CGTGGGTGATGTGGACGCCA	ACLY	193	163	296	285	371	274
ACLY_TTCCACGACGTTTGATCAGC	ACLY	58	225	400	99	231	76
ACLY_CCGATTCTGGATGGCTGAGG	ACLY	323	367	272	83	273	221
ACMSD_CTGCAGAGGTTTGGCTACGG	ACMSD	341	750	1187	950	1077	964
ACMSD_AGAGGTTTGGCTACGGAGGC	ACMSD	70	166	398	172	124	192
ACMSD_AGCTCACAACGGTGCTGGCA	ACMSD	177	370	590	218	188	217
ACMSD_GACACAAACCTACAAGCCAA	ACMSD	17	1	89	59	73	61
ACMSD_CTGAAAGTGTGTTTCGCACA	ACMSD	438	650	606	491	662	195
ACMSD_TTCCAGCTCACCTAGTGGAA	ACMSD	224	370	436	215	242	528
ACN9_ACTCGAGAAACGTGCCGCCC	ACN9	61	74	80	78	54	42
ACN9_TTTCACGTACTGGTCGCCCA	ACN9	93	101	371	167	106	97
ACN9_CTTTCACGTACTGGTCGCCC	ACN9	32	137	109	119	25	2
ACO1_CCTGGTTGTACAGGATCCAA	ACO1	46	284	266	240	186	189
ACO1_TCCTGCAGGATGACACGAGC	ACO1	70	529	241	190	147	335
ACO1_GCAGCAAAGTCAACCACAGC	ACO1	170	581	761	362	196	110
ACO1_TGGATGATTCCTGAGCCAGG	ACO1	22	123	232	230	24	37
ACO1_ATCACGTACCTGGTGCAAAC	ACO1	188	442	802	394	249	298
ACO1_CTTGCTGTAGTGGACCCAAA	ACO1	360	404	514	264	369	143
ACO2_TGTGGCCATGCAGGATGCGA	ACO2	43	33	379	35	74	86
ACO2_AGACCCATCAGGCCCAGCAC	ACO2	72	122	474	265	245	395
ACO2_CTGAGCAAGACCGGCCGGGA	ACO2	9	169	379	169	50	118
ACO2_TCACCCACTCGGATGTCCAG	ACO2	27	0	165	10	0	0
ACO2_ACGCCTCTTACCTGTCCCAC	ACO2	0	0	19	0	0	0
ACO2_GACTACCTGACGGGCACGGA	ACO2	0	0	115	16	0	0
ACOT11_GGAGCGCAGCCTTACCGGAC	ACOT11	70	119	277	208	271	300
ACOT11_ACACCAGCGGAGAGGCACGC	ACOT11	482	364	715	735	210	89
ACOT11_CCGGGCCTTCAACTCCAGCA	ACOT11	570	1862	2117	1158	755	348
ACOT11_GATCTCTCGGCGGGCCACGA	ACOT11	35	122	383	262	99	78
ACOT11_CATAGACAAGGCGCATGCGC	ACOT11	8	41	188	18	29	86
ACOT11_TCCACACGGGTCTTCTCAGC	ACOT11	61	46	181	181	31	123
ACOT12_GCAAGCGAATTCGCCTAGGC	ACOT12	98	326	383	103	293	113
ACOT12_TGTTGAAGTTGGAGTTCGCG	ACOT12	249	389	479	479	424	367
ACOT12_TATGGCGTGGATGGAGACAG	ACOT12	18	100	278	144	190	261
ACOT12_ATAATCTGGCTGCTGAGAGA	ACOT12	61	268	296	120	85	92
ACOT12_ATCCACTGAGGCTGTAACGC	ACOT12	168	335	475	242	421	499
ACOT12_TGGCTCATGACCACCTCGCC	ACOT12	52	171	110	178	130	144
ACOT13_GGTGATAAAGGCCATGACCA	ACOT13	0	52	154	127	23	107
ACOT13_GCAATAGGCACTCTCCACGG	ACOT13	122	540	706	335	540	384
ACOT13_TGGCTCTGCTATGCACGGAA	ACOT13	104	268	684	591	299	480
ACOT13_GGCTCTGCTATGCACGGAAA	ACOT13	88	339	529	316	288	439
ACOT13_CTTGTTGGTCAGATCCACAG	ACOT13	291	313	924	590	380	269
ACOT2_CGGGACGCTCGAAGGACAGC	ACOT2	31	5	176	193	114	88
ACOT2_GAGCGTCCCGGCTGTACCAA	ACOT2	51	135	65	144	81	202
ACOT4_TAAGGAATGCTCTCGTAGGA	ACOT4	234	455	863	377	274	250
ACOT4_CTGACCAACAATGAGCAGGA	ACOT4	322	202	823	218	359	706
ACOT6_AGCTACTGTGTTGGCTACAC	ACOT6	59	242	237	292	106	292
ACOT6_TGGTGATTGTGTTCCTCCAG	ACOT6	132	157	607	300	281	337
ACOT7_GGTGCGCTCGACACGAGCCA	ACOT7	67	29	142	33	71	98
ACOT7_GCATTGCAACAGCCAGAACG	ACOT7	595	1077	994	570	721	752
ACOT7_CCTGCTCAGCTGGAAAGCCA	ACOT7	104	86	317	195	434	423
ACOT7_TCCTCAGAAAGGAAGTCGAC	ACOT7	108	270	508	660	176	106
ACOT7_TCCAGTAATGCAGGCTCCAC	ACOT7	128	246	620	362	146	212
ACOT7_GGCGCGGAATGAATGAGCCC	ACOT7	5	28	19	0	45	11
ACOT8_CGCATTCATAGAGCATCCAG	ACOT8	142	229	519	321	162	322
ACOT8_CAACCGAATTGCTGCTCAGG	ACOT8	112	267	96	229	291	301
ACOT8_TCTGTGAAGGCCGTGCAACA	ACOT8	538	448	1812	1741	1401	1047
ACOT8_CAAGTGGAGCGGACACGAAC	ACOT8	214	537	535	321	337	354
ACOT8_CGTGCTCAACCTCGAGCCGC	ACOT8	10	0	61	16	13	48
ACOT8_TCGTGACCAAGACGCTACGG	ACOT8	303	278	479	242	406	325
ACOT9_CCCTTGTTCCAGTGAACAAG	ACOT9	38	112	260	273	190	105
ACOT9_AGAGGAGCTCTTTAGACAAG	ACOT9	98	214	435	278	300	247
ACOT9_TCTTCCCGACCCAGCTAACA	ACOT9	384	747	731	392	578	672
ACOT9_TAGTAGGAGCATCCACAAAC	ACOT9	389	534	730	319	892	748
ACOT9_CACATTCATGAAGGCAAGCA	ACOT9	210	527	715	507	445	223
ACOT9_GGCAGCCTAGCGCAATGAGG	ACOT9	122	61	80	30	71	100
ACOX1_CTAGGACCCTATCCTTACCC	ACOX1	85	183	385	207	89	115
ACOX1_ACCTCCATTAAATGGTGGCC	ACOX1	11	60	109	14	128	177
ACOX1_AGCGCTTCTTCATGCCCGCC	ACOX1	9	27	48	111	30	51
ACOX1_AGTGGTGCCCTGATTCAGCA	ACOX1	90	232	716	177	121	145
ACOX1_TGACAGCCACCTCATAACGC	ACOX1	304	639	912	202	297	420
ACOX1_GCTGGTCGTCGCCATGAACC	ACOX1	89	189	484	384	78	127
ACOX2_GCGGATGACCGAGTAGCGCA	ACOX2	47	15	499	302	719	881
ACOX2_ATCTGCTCAGGAGCCAGGCG	ACOX2	5	65	303	169	55	61
ACOX2_ACTGCCACCAAATGGTGGCC	ACOX2	24	12	98	20	6	0
ACOX2_CGTGAGAGCCCTCAGGAGCC	ACOX2	264	425	663	232	402	371
ACOX2_TTATAAGGCTGCCATGCGGA	ACOX2	87	154	252	184	47	222
ACOX2_CCCAATGACACTCGGTGCAC	ACOX2	383	356	620	317	712	281
ACOX3_CGGTTCAGAAGGCTCTGGCG	ACOX3	133	271	685	540	452	583
ACOX3_GCCAACCATCACTCCAGGCA	ACOX3	164	390	492	880	472	444
ACOX3_CAAGACAGCCACTCACGCGG	ACOX3	82	463	599	370	84	146
ACOX3_TGGCCTTGGTATTACTGCCG	ACOX3	58	99	425	245	306	184
ACOX3_GAGAAGAGTCATACATGCCC	ACOX3	23	39	97	75	9	21
ACOX3_ATGGCATCCACTGTGGAAGG	ACOX3	229	263	958	377	189	341
ACOXL_TCAGAGAGTGAAGTTTGCCA	ACOXL	42	281	325	93	185	317
ACOXL_GGCCATGGGAGCAACGCGAG	ACOXL	83	158	437	255	384	233
ACOXL_TGACAAGGTTCGGATACCCA	ACOXL	124	328	479	256	204	98
ACOXL_AAGCCACAGCTAATCTCGAA	ACOXL	302	505	421	328	415	339
ACOXL_TAGCCATTCGCTATAGCCAC	ACOXL	96	99	151	97	138	79
ACOXL_TGGCCCTGACCTTCGTCAGC	ACOXL	191	461	344	224	55	92
ACP1_TGCTGTTTCTGACTGGAACG	ACP1	338	305	979	407	530	570
ACP1_TTTCTGACTGGAACGTGGGC	ACP1	69	226	145	67	202	80
ACP2_CCTGCTGGTAGATTCCGAAG	ACP2	103	172	633	342	519	171
ACP2_GACATGGTGGCCAACGAGAC	ACP2	160	245	668	226	285	451
ACP2_CATGAGTGCTGAGGCCAACC	ACP2	178	405	600	163	224	310
ACP2_AGCCGTGATAGCGCTGCCGC	ACP2	39	43	164	44	39	12
ACP2_TTCTCTCAGCTGTACCGCCA	ACP2	96	230	471	485	525	254
ACP2_CCACCAGGTTCACGCCGAGA	ACP2	118	525	724	375	640	916
ACP5_TCTTTAAGACCAGGCTGCCG	ACP5	11	61	211	197	49	51
ACP5_TGAAGTGCAGGCGGTAGAAA	ACP5	345	831	1530	1147	630	493
ACP5_AGGGCACTTTGCGAAGGGAG	ACP5	24	121	239	68	122	13
ACP5_GCTCCCTTCGCAAAGTGCCC	ACP5	60	84	244	169	52	75
ACP5_ATTCCACACGGCCCGGGAAA	ACP5	189	340	966	409	428	605
ACP5_AGCCAGGGAGGGTAGCAACA	ACP5	354	867	1110	326	405	479
ACP6_GCAGCTCTATTACCACGGGA	ACP6	41	93	187	152	61	378
ACP6_TTGTGCAGCTCTATTACCAC	ACP6	134	312	473	324	310	194
ACP6_ATCCTTGTACATACTGCCCA	ACP6	4	46	93	69	47	71
ACP6_ACGAACCTTCTTTCTGACAC	ACP6	47	280	649	284	282	279
ACP6_TGGCGTACTGCCTGCACCAG	ACP6	199	604	960	406	329	208
ACP6_AGCGAGGTCAGGACGCCCAC	ACP6	58	76	354	52	275	174
ACPL2_CAAAGGCCAGCAGCGCAGCC	ACPL2	33	120	183	180	78	58
ACPL2_CATTCTTAGGAGTCGACACC	ACPL2	33	157	105	159	54	20
ACPL2_CCATTCTTAGGAGTCGACAC	ACPL2	117	232	491	273	256	216
ACPL2_TGTTCATTCGCCACGGAGAC	ACPL2	255	329	496	326	152	79
ACPL2_CTGCAGACCAATCATTGGGC	ACPL2	22	165	267	442	316	150
ACPL2_GGCTGCAAACCTTGGGAACC	ACPL2	368	596	520	145	314	192
ACPP_AGACCGAAGTGTACTAGCCA	ACPP	254	427	744	513	377	179
ACPP_TACTTTCAGGTGTTTCGGCA	ACPP	41	154	266	255	231	46
ACPP_AAAGAGGAACTGTGTGCACC	ACPP	42	47	139	61	100	85
ACPP_ACTTTCAGGATTACATGGCC	ACPP	55	125	117	288	48	106
ACPP_GAATTCCATAGAGGGACAGG	ACPP	15	133	237	163	124	155
ACPP_TACTGTGAGTGGCCTACAGA	ACPP	56	282	239	82	476	154
ACPT_GGTATTCCGCCATGGCGACC	ACPT	13	95	33	7	102	62
ACPT_CGTAGCGGCTCCTCAGGAAG	ACPT	57	124	198	90	128	86
ACPT_GAGGCCGATCCCGGTGCACA	ACPT	0	40	186	59	207	51
ACPT_TGGTTGGAGAGCCACTGCGC	ACPT	150	409	795	295	288	236
ACPT_AGATCTGGGCAAGAGTCCGC	ACPT	114	212	221	255	400	313
ACPT_TGTGTCCATCATAGAGGCCC	ACPT	48	161	252	206	138	191
ACR_GGCGTTATCTTTAGCAACCA	ACR	78	247	426	87	154	222
ACR_TTGCCTGAACCGTAACCCAC	ACR	104	167	73	47	83	230
ACR_TGTCCGCATCGTCGGCGGGA	ACR	50	62	376	53	39	85
ACR_TCTTCACGTACAACAGCCAC	ACR	27	49	106	54	32	45
ACR_AGCGCCCACACGAAATGGGA	ACR	117	178	194	12	47	59
ACR_AATGAAGCGCCCACACGAAA	ACR	195	211	706	544	474	440
ACRBP_TAGACATGTGTCGCCGCCCA	ACRBP	141	419	412	566	158	115
ACRBP_CGAATAGCACAGCACCAGCA	ACRBP	388	734	1034	669	821	805
ACRBP_AGACTCTACTTCTCGTACCC	ACRBP	61	162	334	212	322	96
ACRBP_AGAGGGTCTCACCTGTGAAG	ACRBP	232	347	599	320	493	338
ACRBP_AGCAACGGTAGTGAGTGAAC	ACRBP	57	125	156	57	252	168
ACRBP_CGTATTCGGTAGGAGAGAGA	ACRBP	211	139	280	219	660	323
ACRC_CCTCCTCCGGCTCTTGCAAG	ACRC	116	396	286	467	96	200
ACRC_ATCTGATGATGCTGGTGAGC	ACRC	512	351	295	327	241	141
ACRC_GGTAAAGGACATAAGAAGCG	ACRC	30	208	147	72	138	154
ACRC_CAGAGAAACTACGCATAGGC	ACRC	238	158	407	257	412	277
ACRC_ATGATTCTCATGGTGACGCA	ACRC	104	206	391	253	208	256
ACRC_TCATCTGTGCCAAATGCAAG	ACRC	116	286	527	356	142	73
ACRV1_TATCTGCTTGGATCTGCCAG	ACRV1	29	98	103	116	63	54
ACSBG1_AGAACCTCCTCCAAACAAGA	ACSBG1	89	180	131	136	212	112
ACSBG1_GGTCGACACGCAGAAGCAGC	ACSBG1	31	195	319	193	46	33
ACSBG1_CTGTGGACGACTCGGGCCGA	ACSBG1	138	160	351	541	376	44
ACSBG1_TTCAGGGACTCTTTGGAGAG	ACSBG1	240	464	835	204	194	270
ACSBG1_TCCTTACGCAGTCCTCAGGA	ACSBG1	76	269	568	1017	416	727
ACSBG1_TGGATACGGCTGCCCACACG	ACSBG1	89	202	1063	596	519	484
ACSBG2_CCAGCCCTCGCATCCAAGAA	ACSBG2	362	684	1156	641	569	749
ACSBG2_ATGACCTTACCCGGCTAGGA	ACSBG2	52	121	323	166	305	185
ACSBG2_AAGTATCCCTGACACCCAAC	ACSBG2	141	208	252	157	132	107
ACSBG2_TACTCCCGTGAGCTACCGCA	ACSBG2	257	306	328	138	97	117
ACSBG2_TATGCTGTTCCAGCAGAACA	ACSBG2	41	156	127	33	59	67
ACSBG2_AGGCATCAATGCTGTGAACC	ACSBG2	151	207	446	90	340	391
ACSF2_AACTCCGAGAGAGGGCGGCC	ACSF2	12	24	68	76	92	289
ACSF2_AACGTAGCTGAGGCCTCCGA	ACSF2	16	1	46	63	72	166
ACSF2_CCTCTGCAAAGGTGACCGGC	ACSF2	298	295	387	156	109	67
ACSF2_AGGCTGGGTTCACAGACACC	ACSF2	80	335	367	223	167	263
ACSF2_TCTGCCCTACCGAGGTGAAC	ACSF2	70	282	556	433	737	521
ACSF2_TGACAATGTTGTAGTGGGAG	ACSF2	163	455	807	548	591	409
ACSF3_CCTCTACAGGAAGCATCCCG	ACSF3	21	50	166	56	10	57
ACSF3_CGTTGACCACACCATGGACG	ACSF3	595	1399	1896	845	806	763
ACSF3_AGAAATCCTGGGCGTGCGGC	ACSF3	69	169	398	106	220	258
ACSF3_TGGCATGACCGAGATCGGCA	ACSF3	82	308	631	412	714	258
ACSF3_CACGCAGAGGGAGACGAGAG	ACSF3	211	522	742	326	431	295
ACSF3_CCAGTATTCTCGAAACACGG	ACSF3	109	323	472	208	305	157
ACSL1_CAAGAGCCATCGCTTCAGCG	ACSL1	182	125	210	379	154	89
ACSL1_AGCCAACAGACGGAAGCCCA	ACSL1	36	84	155	122	62	31
ACSL1_AACTGGTGGAACGAGGCCAG	ACSL1	112	142	414	19	71	160
ACSL1_GGTTTCCGAGAGCCTAAACA	ACSL1	172	135	290	371	251	186
ACSL1_CGACTCTGGGAAAGTTACAG	ACSL1	143	309	831	625	476	527
ACSL1_GGGTCTCGTGGCGTACCAGA	ACSL1	13	28	108	18	12	10
ACSL3_AGCTATCATCCACTCGGCCC	ACSL3	39	73	120	53	60	26
ACSL3_AATGGCTGGACCTCCTAGAG	ACSL3	34	30	135	96	249	91
ACSL3_CAACAGTGATGATGTGCCGC	ACSL3	58	49	149	356	65	46
ACSL3_ATGTACACAAGTGGATCCAC	ACSL3	14	96	189	37	8	18
ACSL3_TTTACTTACCTGTCGCACAG	ACSL3	65	199	334	158	175	102
ACSL3_AGCCCGTATCCCTGACCAAC	ACSL3	108	220	404	402	227	323
ACSL4_TCTGTAAACATCCATCGGGA	ACSL4	74	5	173	77	119	52
ACSL4_TTCTGCTGCCCAATTGGCCA	ACSL4	397	800	646	611	313	370
ACSL4_TCCGCTTACACTCTCTGACC	ACSL4	129	305	156	119	287	188
ACSL4_TAGACCAACGCCTTCAGACA	ACSL4	364	523	938	484	314	535
ACSL4_TGCAATCATCCATTCGGCCC	ACSL4	187	303	606	382	193	129
ACSL4_AAGCCCACTTCAGACAAACC	ACSL4	317	390	536	208	215	267
ACSL5_TCGTGGTTCCTCCAGAGACA	ACSL5	227	251	569	368	344	507
ACSL5_TCTTAGGGAGGAGCACGGAA	ACSL5	88	232	522	290	431	461
ACSL5_CTTTGCTCAGAATAGGCCAG	ACSL5	110	126	284	170	11	75
ACSL5_TACGATGGCTTCTGGTCCCA	ACSL5	46	99	390	425	138	184
ACSL5_GCTTCAGGTCATCATCAAAG	ACSL5	202	576	527	415	565	250
ACSL5_AGCGTCATCTGCTTCACCAG	ACSL5	197	756	866	393	921	750
ACSL6_TCTTTCAGGGCTTCTTCGAA	ACSL6	119	181	286	198	298	138
ACSL6_GGTCCCGCTCTATGACACCC	ACSL6	10	56	127	34	53	17
ACSL6_CCTCCTGGTAGGACAGCCAC	ACSL6	32	126	153	270	25	37
ACSL6_ATGTACCAGGTGTTCCGCCG	ACSL6	96	497	754	358	624	312
ACSL6_CTTCTTCTGACTGCATCAGG	ACSL6	77	74	217	124	159	193
ACSL6_CTTACCTACGAATAGCCAGA	ACSL6	51	77	195	103	62	104
ACSM1_CATAGTTCTCGTAGAGCAGA	ACSM1	6	78	171	88	89	56
ACSM1_TCCTGAGTCCGACAGGCACC	ACSM1	74	228	127	62	154	264
ACSM1_AGGGTTGTAAGGCCAACCCA	ACSM1	73	107	165	72	82	96
ACSM1_CTGATCACAGCCGTGAAGGG	ACSM1	97	535	588	364	124	349
ACSM1_ACAGACCTGTGGCCTACAAC	ACSM1	311	527	611	175	177	165
ACSM1_GAATGACTATGAAGTACCGG	ACSM1	1	171	71	68	66	78
ACSM2A_TTAGATGTCTCACTGCGCAC	ACSM2A	88	172	500	287	377	192
ACSM2A_CTTAGATGTCTCACTGCGCA	ACSM2A	214	408	401	199	397	305
ACSM2B_CCTAGACGCCTCACTGCGCA	ACSM2B	91	141	277	232	292	209
ACSM2B_CTAGACGCCTCACTGCGCAC	ACSM2B	92	297	398	166	232	199
ACSM2B_ACAGAACTGCCTCGCTGGAG	ACSM2B	83	149	254	53	0	52
ACSM3_TGATGCTAGCTCGTGTCACC	ACSM3	52	314	356	32	377	364
ACSM3_ATCTCCTCTTTGTAGGGAAC	ACSM3	127	192	210	119	172	318
ACSM3_GGTAATTCTGATTCTGCCCA	ACSM3	28	14	29	51	39	44
ACSM3_AATGTGGCCTGTCTGCGAAC	ACSM3	188	409	853	925	489	436
ACSM3_TGTCAAATCTAGCCAGAACC	ACSM3	191	836	978	318	495	488
ACSM3_GGAATACCTCAGATACGGGC	ACSM3	66	166	171	93	101	78
ACSM4_ATCTGGCTCACCAAGCCACC	ACSM4	52	164	237	51	8	43
ACSM4_GAGTCAGAGGCGTCCAAAGC	ACSM4	201	250	992	576	546	271
ACSM4_ATGTGTCCCTGGTCAGACAG	ACSM4	183	332	527	217	307	253
ACSM4_ACACAGTGGGAGGACTGCAC	ACSM4	109	357	420	431	373	231
ACSM4_CACGAGCATCCGGTACACAG	ACSM4	677	1039	1501	816	632	850
ACSM4_TCCAGATCAAATCCGCGGAG	ACSM4	214	233	430	409	414	285
ACSM5_TGTGCCATTGACCCACCAGA	ACSM5	391	334	483	356	301	222
ACSM5_AGTGTGGCTTGCATGCGGAC	ACSM5	259	160	424	141	146	126
ACSM5_TCTGTCAGCTGAGTCACACC	ACSM5	111	128	308	118	338	149
ACSM5_TGGTAAAGTAGATGGCCAGC	ACSM5	254	381	229	332	263	208
ACSM5_CCGAGTGGGTCTGATACGGA	ACSM5	166	98	593	512	519	262
ACSS1_CACCAGGACATGCTGCACGG	ACSS1	323	545	1123	406	945	837
ACSS1_ATCATTGATCCTCCCAGCCA	ACSS1	26	432	608	147	429	536
ACSS1_TTCCTCCACTTCGCACCGCA	ACSS1	167	223	833	303	474	403
ACSS1_GCCACACGGCATCTGCAACC	ACSS1	93	173	526	198	11	169
ACSS1_ATCTGGGAGCGCGATGAGCC	ACSS1	91	117	148	11	161	147
ACSS1_TGGGACTGCGACTTCAGCAC	ACSS1	310	329	759	313	263	397
ACSS2_AGCGCTACCGCGAGCTGCAC	ACSS2	31	42	177	113	47	58
ACSS2_TTGTACCGAAGGAATGGGCC	ACSS2	149	244	543	494	338	536
ACSS2_AATGCGGGCACATGCCAGCA	ACSS2	41	152	225	123	108	50
ACSS2_CAAAGATGCCTTCTACAGGG	ACSS2	185	188	428	301	485	505
ACSS2_GCCCGAGTGGTGTGATGCCG	ACSS2	11	108	267	132	56	48
ACSS2_CTACGTCACCTATGGGCCAC	ACSS2	44	231	305	206	504	704
ACSS3_AGATCAGCTGGTACAAGCCC	ACSS3	215	235	578	352	385	208
ACSS3_TATCCTTGCACATGCCAACA	ACSS3	46	559	753	568	148	127
ACSS3_GCATCATTTGGCATTGAACC	ACSS3	163	103	523	378	375	276
ACSS3_AGTGGGTGTTCTGAAAGAAC	ACSS3	76	143	237	97	67	33
ACSS3_ATACGGACTTCAACCCGGAG	ACSS3	69	129	219	184	85	55
ACSS3_GGGCAGCTTCTGACTTAGGC	ACSS3	82	360	423	427	252	143
ACTA1_CACCAAGCAGGAGTACGACG	ACTA1	217	735	711	721	1166	549
ACTA1_GCCAACAACGTCATGTCGGG	ACTA1	82	355	370	164	351	105
ACTA1_CCGCGCACCTGTGGTCACGA	ACTA1	392	300	788	269	660	780
ACTA1_TGTCCCTCTACGCCTCCGGC	ACTA1	24	55	42	5	10	6
ACTA1_GGTGAAAGCCGGCTTCGCCG	ACTA1	2	14	21	7	19	9
ACTA1_TGGTGAAAGCCGGCTTCGCC	ACTA1	47	64	261	172	49	76
ACTA2_AACAGGAATACGATGAAGCC	ACTA2	27	90	104	33	65	106
ACTA2_GCTAACAATGTCCTATCAGG	ACTA2	31	201	79	31	110	91
ACTA2_TGTTGCCTACCGATGAAGGA	ACTA2	282	356	564	369	220	73
ACTA2_GCGGAAACGTTCATTTCCGA	ACTA2	57	216	387	359	134	201
ACTA2_GGCCTCACCAGTAGTAACGA	ACTA2	79	201	454	507	138	226
ACTA2_CCTACCAGTTGTGCGTCCAG	ACTA2	151	77	456	238	58	27
ACTB_GCCGCGCTCGTCGTCGACAA	ACTB	442	306	791	461	836	537
ACTBL2_GGAGGGAGCACCATGTACCC	ACTBL2	63	157	95	134	69	53
ACTBL2_GGTGCTCCCTCCAGATAACA	ACTBL2	102	165	244	200	236	60
ACTBL2_TCGGAAGCGTTCATTCCCAA	ACTBL2	33	335	417	292	333	337
ACTBL2_CTATGAACTTCCTGATGGGC	ACTBL2	240	472	285	195	363	220
ACTBL2_TTCTACGCCTGGATCTGGCA	ACTBL2	130	154	382	173	97	55
ACTBL2_ATAGGGCGTCCTCGACACCA	ACTBL2	120	246	186	62	206	169
ACTC1_CTACAACTCACCAATGAAGG	ACTC1	221	419	1171	641	781	535
ACTC1_ACACTCACCAGTGGTGACAA	ACTC1	110	219	961	642	470	411
ACTC1_GGGAAGTTTACCTGGTGCCG	ACTC1	47	104	183	70	256	122
ACTC1_AGTTTACCTGGTGCCGCGGG	ACTC1	30	111	419	113	97	112
ACTC1_TGCCAAGATGTGTGACGACG	ACTC1	714	1186	816	823	479	690
ACTG1_CAACACCTACCCAGGAAGGA	ACTG1	135	123	533	158	295	269
ACTG2_ACTCCTAGTGGCTCAAAGCC	ACTG2	190	404	391	139	219	230
ACTG2_GGCAGCCTAGGTTGGAGAAA	ACTG2	96	310	370	187	219	296
ACTG2_CCTAAATCCCAAGGCCAACA	ACTG2	551	631	925	683	908	1158
ACTG2_CTCACCTGTCGTGCGGCCAG	ACTG2	134	348	189	78	268	133
ACTG2_AGTCCAGGCGCATGATGGCA	ACTG2	317	668	292	404	486	482
ACTG2_CGCACAATTTCTCTCTCAGC	ACTG2	85	274	1032	443	300	510
ACTL10_GGCCACCTTCCGACTGAACG	ACTL10	180	300	220	184	133	95
ACTL10_TGCCACGTTCAGTCGGAAGG	ACTL10	166	339	450	593	286	230
ACTL10_GCCTGCCACGTTCAGTCGGA	ACTL10	27	129	292	372	529	379
ACTL10_CCCGAACCCATCTTCCAGCC	ACTL10	156	249	661	513	277	352
ACTL10_GACACCGTGGTGCTAGCCGG	ACTL10	6	22	59	57	6	0
ACTL6A_GGATCCTATACTGTGAGAGC	ACTL6A	0	31	18	54	9	10
ACTL6A_GGCGATAAAGGCAAACAAGG	ACTL6A	18	36	242	37	84	167
ACTL6A_TAATGCTCTGCGTGTTCCGA	ACTL6A	13	99	134	103	114	41
ACTL6A_AGGACATAGCCATCGTGGAC	ACTL6A	21	23	121	64	99	128
ACTL6A_GATGGCTATGTCCTTCAACA	ACTL6A	11	21	84	61	0	38
ACTL6A_GAGCGGCTAAAGATTCCAGA	ACTL6A	7	0	0	49	12	12
ACTL6B_ATGCCAGCTTTGCAAACGGG	ACTL6B	135	550	424	187	306	225
ACTL6B_AGCCGTCTTGCATAAGAAGA	ACTL6B	71	217	415	240	268	219
ACTL6B_AAGCACTCCCAGTCCTCGAC	ACTL6B	63	58	243	45	176	157
ACTL6B_GCACGTGCCTCGGGATGGAG	ACTL6B	106	257	340	77	219	234
ACTL6B_TCAGTCCGCGCTGGGTACGC	ACTL6B	224	599	794	451	594	402
ACTL6B_GCGCAGCGGGCACTATGAGC	ACTL6B	127	201	793	455	365	148
ACTL7A_TAAGGGATGGCCCGGCGAAG	ACTL7A	409	511	689	201	723	434
ACTL7A_GGACCACGTAGGACACGCCA	ACTL7A	112	150	126	89	5	57
ACTL7A_AGTGTGACATCGCCCTCAAA	ACTL7A	193	459	280	304	271	175
ACTL7A_GGGAACATCCTGCTCTGCGG	ACTL7A	0	25	51	0	58	35
ACTL7A_GCTTTGAGTACGAGGAACAC	ACTL7A	194	394	166	196	147	219
ACTL7B_CCAGGACACGGGCTTCAAGG	ACTL7B	172	881	462	183	395	413
ACTL7B_ATGCAGCTGCTCAATGAGGC	ACTL7B	60	447	111	178	154	217
ACTL7B_CTGGTGAACCCGCTGAAGCA	ACTL7B	588	1288	2625	1787	2291	1722
ACTL7B_ACTTGCAGTACTGGGAGCCC	ACTL7B	33	223	536	384	114	90
ACTL7B_CAAGGCGGTCATCATCGACC	ACTL7B	21	114	299	133	192	237
ACTL8_GATGGCAAATGTCGATGCCC	ACTL8	22	46	67	59	65	59
ACTL8_GGCCGCATCCTCAACTGGGA	ACTL8	48	26	111	32	91	75
ACTL8_AGCATCTTCTTTCGGTCCGC	ACTL8	13	56	83	84	51	4
ACTL8_CAACCACCACTCCGGTCAGG	ACTL8	136	348	168	146	208	154
ACTL8_CGCGTGCAGCCTTTCCACCA	ACTL8	408	612	1427	930	377	708
ACTL8_TGAGATGTTCTTTAGCCCGC	ACTL8	91	224	270	144	213	109
ACTL9_TACCGCAAATGCTACTGACC	ACTL9	55	166	217	109	81	144
ACTL9_CCGGAAGCGACCCTCGAAGC	ACTL9	134	582	424	327	258	359
ACTL9_GCCATGGTGGAGAGGCCGAC	ACTL9	14	62	108	48	118	95
ACTL9_CTCCGACTTCCAGAAGGAGC	ACTL9	21	11	94	93	5	43
ACTL9_GGAGGTCGTGCTCCAGCAGG	ACTL9	63	204	103	154	97	61
ACTL9_GACAGGCTGCCACCAAAGAC	ACTL9	111	210	326	62	56	190
ACTN1_CATCGTTGGAACTGCCCGAC	ACTN1	54	278	325	473	167	248
ACTN1_CGTAGTCAATCAGCTCGGGC	ACTN1	129	637	517	366	236	402
ACTN1_ATAGAGACTTCAGCCAAGGA	ACTN1	43	70	132	26	235	254
ACTN1_CTGGTGTCCATCGGAGCCGA	ACTN1	178	175	256	144	203	148
ACTN1_CTGCCCAGACATTCACGGCA	ACTN1	134	479	861	288	400	411
ACTN1_CGATTACATGCAGCCAGAAG	ACTN1	240	711	973	467	449	717
ACTN2_TGAGTACATGATCCAGGAGG	ACTN2	85	237	436	268	168	263
ACTN2_AACTCCCACCTAAGGAAAGC	ACTN2	111	262	583	298	360	468
ACTN2_AAGGCTGCCCAAACCTGACC	ACTN2	32	64	134	61	17	38
ACTN2_CTTCTCGACGGCTGTGAAGC	ACTN2	61	178	297	245	74	105
ACTN2_TCTCAGCGATTTCCATGGCC	ACTN2	163	249	310	332	111	160
ACTN2_GAGTCCGGTTCTCCAGCCAG	ACTN2	82	41	163	123	14	20
ACTN3_CACCAGCGAGGTGCTGGAAG	ACTN3	33	30	61	0	64	62
ACTN3_CGAGTACATGGAACAGGAGG	ACTN3	286	666	360	191	421	496
ACTN3_ATCGAGGAAGATTTCCGCAA	ACTN3	3	82	328	335	67	222
ACTN3_CGTAGTCGATGAGGTCAGGG	ACTN3	95	291	384	492	417	498
ACTN3_GGCAGTGTTCAGGTTTCCGA	ACTN3	5	44	66	24	0	17
ACTN3_CTTCTACCATGCCTTTGCCG	ACTN3	97	132	397	330	133	597
ACTN4_CATGGGCGACTACATGGCCC	ACTN4	25	122	210	295	173	248
ACTN4_TTGATGAGGACTTCCGAGAC	ACTN4	428	805	526	709	790	549
ACTN4_AGCGGTTACCTAAGCCGGAG	ACTN4	160	317	87	117	72	84
ACTN4_CGGCAACGCAAAGATGACCC	ACTN4	141	265	548	275	189	273
ACTN4_AAGGAGCCCTTCCTTGGCCG	ACTN4	81	363	333	152	304	221
ACTN4_TCAGCTCTGGTCTGTGCCGG	ACTN4	136	374	339	216	272	200
ACTR10_ACTACCATGCCGCTCTACGA	ACTR10	45	48	11	24	0	13
ACTR10_CATGCCGCTCTACGAGGGCC	ACTR10	60	194	31	15	1	0
ACTR10_CAGGCCCTCGTAGAGCGGCA	ACTR10	24	139	61	11	51	56
ACTR10_GACGGCGGTCGTGATCGACC	ACTR10	0	9	10	0	18	0
ACTR10_AACAGTGTCCGATAGACACC	ACTR10	0	0	124	9	13	0
ACTR1A_AGCTACTCACCCAATCCACG	ACTR1A	30	34	306	57	110	106
ACTR1A_TGCGCATCGACATCGCGGGC	ACTR1A	5	93	568	296	249	50
ACTR1A_CGCTACAGGCAGGACCACAG	ACTR1A	149	376	392	89	105	64
ACTR1A_ACGCTACAGGCAGGACCACA	ACTR1A	258	215	319	511	324	184
ACTR1A_GCTTTCAATCCGCTATCCCA	ACTR1A	11	0	10	5	0	11
ACTR1B_AGGAACGGCTGTACTCCACA	ACTR1B	50	138	129	131	80	52
ACTR1B_GCCAACATCGTGCTCTCAGG	ACTR1B	59	28	122	20	76	228
ACTR1B_CGACTCCTGCTGCGCAAGGA	ACTR1B	52	78	414	420	55	20
ACTR1B_CGCTCAACCCGAGTAAGAAC	ACTR1B	409	865	1234	648	661	862
ACTR1B_CCGCCACACCTCCTCCGAGA	ACTR1B	230	557	1449	1074	448	595
ACTR1B_TCCGTCCTAACAGTGTCGGG	ACTR1B	51	292	221	173	61	49
ACTR3_TAATAGTGGCCAATCCGCCA	ACTR3	49	138	162	72	96	137
ACTR3B_TAGAATGTCGTACTCTCAGG	ACTR3B	33	85	278	246	196	71
ACTR3B_TCAGCGAGGAGCTCAGCGGC	ACTR3B	137	143	298	284	194	115
ACTR3B_GCATGTGATGCGTGACCACC	ACTR3B	68	118	357	182	191	115
ACTR3B_ACTTACAGTCGAGGCCAGCA	ACTR3B	44	209	182	197	133	113
ACTR3B_AGGACATGACTCCAAAGACG	ACTR3B	50	136	478	248	179	165
ACTR3B_CTAGGACATGACTCCAAAGA	ACTR3B	328	321	900	533	366	579
ACTR5_TACCGCTGGTGCTGGACAAC	ACTR5	242	485	658	570	570	348
ACTR5_TGAGTGCTACGGGATTCCCA	ACTR5	14	13	75	63	46	38
ACTR5_CTCCTCCAGCTGAAGTACCC	ACTR5	338	830	708	724	512	367
ACTR5_AGGAGCTCAATGCCCGGCGG	ACTR5	42	239	238	60	108	39
ACTR5_ACTTCTAGAGGATGGCCAGA	ACTR5	57	107	39	23	67	74
ACTR5_CTCATAGGAGAAGAACAGGC	ACTR5	120	111	464	307	263	172
ACTR6_ACGGTTATGAATGCTTGGGA	ACTR6	93	228	286	153	125	222
ACTR6_AATGCTTGGGAGGGCTGCAC	ACTR6	64	86	220	145	439	219
ACTR6_GATCCCTAAATCCTGGGAAA	ACTR6	59	96	255	117	231	213
ACTR6_CCTATTACTTATGCCTGGGA	ACTR6	3	32	75	28	2	20
ACTR6_ATTACTTATGCCTGGGAAGG	ACTR6	128	159	179	64	199	114
ACTR8_GGCCGGCAACGATTCCGAGG	ACTR8	82	38	29	46	152	93
ACTR8_CGAAACTGGTAAAGCAGGGC	ACTR8	633	230	223	566	601	284
ACTR8_TACTGGCTAATGCAGCGAGC	ACTR8	118	247	321	106	192	88
ACTR8_GGCCTTGTATGTTAATCCAC	ACTR8	0	29	65	0	13	1
ACTR8_CCCGAAGACACAAACAACAA	ACTR8	189	269	181	236	234	249
ACTR8_CCGTATCACCCTTCTCAGCC	ACTR8	199	506	419	275	331	538
ACTRT1_AAAGAGCTACGCAAGAGCCG	ACTRT1	145	200	340	405	174	94
ACTRT1_AGTTAAACCCGCTAGCAAAG	ACTRT1	254	678	621	437	422	488
ACTRT1_AGCGTGGACTGGTAACAGGA	ACTRT1	78	104	537	286	313	312
ACTRT1_CCAAGACGGAGCTGATGACA	ACTRT1	219	474	793	292	662	523
ACTRT1_GGTTCAGGACTCTGCAAAGC	ACTRT1	80	143	640	312	210	152
ACTRT2_GATCAGGCCACGCTCGAAAG	ACTRT2	156	517	399	232	232	320
ACTRT2_TCGAGCGTGGCCTGATCACA	ACTRT2	214	447	1009	424	320	332
ACTRT2_CGCCTAGCTCCCACTCAAAG	ACTRT2	653	724	2316	1024	816	1044
ACTRT2_GAGACCATATTCGAGAGCCC	ACTRT2	24	109	177	36	32	98
ACTRT2_CACTACCCTGTTCCACGGGC	ACTRT2	191	176	258	51	57	80
ACTRT3_ACTAACCGCTTGTCTAAACC	ACTRT3	101	284	277	200	424	610
ACTRT3_CTAACCGCTTGTCTAAACCA	ACTRT3	226	412	407	495	216	236
ACTRT3_GCCTCAAGGTTCATATGACA	ACTRT3	56	324	657	550	439	234
ACTRT3_TGGGCGACCAAGCTCAGGAC	ACTRT3	168	454	876	767	718	841
ACTRT3_CGCAGAGTTCTAGCCCGCCC	ACTRT3	228	215	601	378	85	232
ACTRT3_CGGCTCGGGAATGATCAAGG	ACTRT3	378	1177	543	328	741	427
ACVR1_AGTGCTGTGAGTCTTGCGGA	ACVR1	36	105	154	141	72	180
ACVR1_GGCCAAACATACCCAACAGA	ACVR1	412	208	570	253	767	362
ACVR1_TATCTTCTTCCTTTCAGGCC	ACVR1	119	209	203	152	132	204
ACVR1_CCATGACTTCTCATCACGGG	ACVR1	255	487	1072	959	346	372
ACVR1_GAAATTCTGTGTTCCAGGGA	ACVR1	43	137	232	74	33	59
ACVR1_AGCAGCCTTTCTGGTAGACG	ACVR1	60	67	362	261	184	213
ACVR1B_TCTCACACGTGTAGTTGGCC	ACVR1B	105	188	274	169	93	23
ACVR1B_CTATCACAACCGCCAGAGAC	ACVR1B	502	752	970	788	1189	923
ACVR1B_TGGTTCGGGCCACTGTGCGC	ACVR1B	185	387	392	334	143	126
ACVR1B_GCTCATTCCTCACATTGCCA	ACVR1B	52	152	178	199	106	122
ACVR1B_TCTCTGCAGATAATGGCACC	ACVR1B	42	153	43	14	27	61
ACVR1B_TGCCATAGCAGACCTGGGCC	ACVR1B	206	345	466	344	141	190
ACVR1C_TGGTTTACTGGGAAATAGCC	ACVR1C	148	302	387	86	304	159
ACVR1C_ATCCTAAAGTGGGAACCAAG	ACVR1C	208	115	277	125	252	372
ACVR1C_CGTGGCTGGAATGATCAAGC	ACVR1C	136	300	526	262	213	118
ACVR1C_CTGACAGTATGGGCATGCCA	ACVR1C	71	177	535	86	152	156
ACVR1C_ATAACACTGCACCTTCCAAC	ACVR1C	83	146	365	241	120	101
ACVR1C_GCATCAGTCATGCTAACCAA	ACVR1C	187	581	339	258	267	452
ACVR2A_CCTGCACCTACCTGAAGAAC	ACVR2A	280	668	1164	618	369	683
ACVR2A_AGCAGGATGTTGTAATAGGG	ACVR2A	277	490	406	425	147	280
ACVR2A_ATATGCCAATCCTCTAGCCA	ACVR2A	353	436	627	359	843	379
ACVR2A_TGCAGGCGATACCCATGGAC	ACVR2A	26	321	631	489	718	225
ACVR2A_CCGGAGGTACATGGCTCCAG	ACVR2A	289	290	530	174	103	38
ACVR2A_GGGATCACGACGCAGAAGCC	ACVR2A	202	109	266	136	277	244
ACVR2B_GGTGCCAGAGCTGTTGCGCC	ACVR2B	12	29	157	59	54	0
ACVR2B_CACAGCAGCAGAAGTACACC	ACVR2B	221	661	607	424	272	359
ACVR2B_GCGATGCCGGTACATCCAAA	ACVR2B	8	13	34	6	11	6
ACVR2B_CATCACGGCCTTCCATGACA	ACVR2B	297	561	504	273	402	679
ACVR2B_ACGGCTTGTGGCCCTCGCCA	ACVR2B	67	145	324	92	245	185
ACVR2B_TTGGCTGTTCGATTTGAGCC	ACVR2B	143	406	608	543	465	293
ACVRL1_AGGTCATGGTCCCTGCAGAG	ACVRL1	16	55	57	25	22	76
ACVRL1_ACACGTTGTGGTTGCAGAGG	ACVRL1	172	791	486	542	495	681
ACVRL1_CATCCTGAAAGCATCTGAGC	ACVRL1	116	381	427	424	458	529
ACVRL1_TGGTGCAGTCACTGTCCAGG	ACVRL1	42	30	260	149	63	66
ACVRL1_CGCTATGGCGAAGTGTGGCG	ACVRL1	154	306	504	212	378	265
ACVRL1_CTGCGTGCTCGAGTTGCGGG	ACVRL1	52	420	819	157	181	336
ACY1_CACCATAGTCAGGCTTGGGC	ACY1	94	209	379	94	15	158
ACY1_TCTGACAGCCCAGGCCCAGC	ACY1	153	192	146	118	312	332
ACY1_CATCTTGCTCAACTCCCACA	ACY1	83	264	219	139	205	82
ACY1_TGAGGGCTACATCTATGCCA	ACY1	7	82	275	110	7	23
ACY1_GCCACTCCTACCAGGCACAA	ACY1	191	738	681	500	711	697
ACY1_CAAAGCCTGCCCTCAGGGCG	ACY1	79	103	372	133	73	165
ACY3_GCAGCCTCGTTAATGAACAC	ACY3	165	295	340	41	399	175
ACY3_GGCCTTTCCTGCCTTTGAGA	ACY3	44	89	162	82	9	89
ACY3_TTTCTCAAGGATGAGGACCC	ACY3	39	40	213	63	120	137
ACY3_GGAGGACTTCGCGATTAAGC	ACY3	53	176	142	207	148	130
ACY3_GGTCATGGTCCACGTAGCGG	ACY3	8	109	471	164	32	6
ACY3_AGTCACAGCCACGCGACGCA	ACY3	151	200	527	449	466	42
ACYP1_AGGTGCGTCATATGCAGGAA	ACYP1	210	509	781	345	468	432
ACYP1_CATATGACGCACCTTGGAGA	ACYP1	125	459	390	184	423	248
ACYP1_ATTGTCCTTGCACTGTGCCC	ACYP1	49	24	64	0	38	81
ACYP2_CCTCTCCGGCTCCTCAACAG	ACYP2	78	197	481	150	411	95
ACYP2_CCTCTGTTGAGGAGCCGGAG	ACYP2	76	56	155	130	155	299
ACYP2_CGAGCCCTCTGTTGAGGAGC	ACYP2	78	391	236	106	109	55
ACYP2_GAGTGACTGGGCGGTAGACA	ACYP2	78	376	676	540	385	128
ADA_CCTTTATAACAGGCTGCGGC	ADA	4	5	164	64	68	43
ADA_TCACCGTACTGTCCACGCCG	ADA	259	307	994	540	591	403
ADA_GGATGGTCTCATCTCCAGCC	ADA	9	95	188	33	108	80
ADA_GCTGGTGGCGCATGCAGCAC	ADA	51	66	239	310	271	105
ADA_GGCCCATCACTCACTCAGCC	ADA	82	187	219	148	46	399
ADA_TGTAGTAGTCAAACTTGGCC	ADA	157	345	371	203	149	463
ADAD1_AAGACGATAACTACACCCAC	ADAD1	101	236	301	12	72	57
ADAD1_AAGTTACGGCCTGTCCAAGA	ADAD1	59	195	504	133	167	148
ADAD1_GAGGTTGTAGCTATAGGCAC	ADAD1	105	245	423	312	96	16
ADAD1_AGCCAGGACATTAAGCCAGA	ADAD1	58	148	213	323	85	196
ADAD1_TGAAGAACTCTGTCTCCACG	ADAD1	36	68	186	75	340	285
ADAD1_GGGAATTGCAGTGATACCAG	ADAD1	14	49	173	179	65	121
ADAD2_GCTGGTCCTCCCGGAAGAGC	ADAD2	17	68	160	77	179	105
ADAD2_CTTCTCGGTGAGCGCGGAAC	ADAD2	154	336	390	244	105	161
ADAD2_TCACCTACCTACGCTCAGGG	ADAD2	217	417	446	441	463	420
ADAD2_GCGAGCGCTCGTCCAACAGG	ADAD2	27	204	395	224	294	484
ADAD2_AAGCTGGTGGCTCTGGGCAC	ADAD2	93	67	245	41	69	124
ADAD2_TAGAGGTGCAGGAAGACGCG	ADAD2	238	47	945	552	680	482
ADAL_AGGTGGCCCTTTAGTAGCCA	ADAL	94	369	411	319	158	114
ADAL_CTTCCTGACAGAATCGGGCA	ADAL	86	38	443	287	84	29
ADAL_GAGGCAACATCGGATACCAC	ADAL	27	71	133	92	8	15
ADAL_AAACTCCAAGCCTTACCCAG	ADAL	22	131	225	64	265	169
ADAL_TGCTGTACCAGAATCCGAAA	ADAL	229	478	909	418	505	552
ADAL_CACCTTACACAGATCACAGA	ADAL	144	390	427	175	348	182
ADAM10_GCACAAGTTGATGGGTCCAC	ADAM10	38	156	170	133	56	270
ADAM10_GATTCAGACTGTGCAAGGGA	ADAM10	102	167	242	116	87	153
ADAM10_CTTCGATGCAAATCAACCAG	ADAM10	332	330	656	231	263	519
ADAM10_ACGAGAAGCTGTGATTGCCC	ADAM10	110	433	281	98	219	163
ADAM10_CCATAAATACGGTCCTCAGG	ADAM10	98	210	367	121	107	144
ADAM10_CGTCTAGATTTCCATGCCCA	ADAM10	259	825	1104	606	251	331
ADAM11_CGGAGCTCTCCCTAACCAGA	ADAM11	74	108	161	245	849	192
ADAM11_CTGGGATGACGAAACTCACC	ADAM11	133	290	229	430	371	263
ADAM11_AGCGCCACTTCAGCCGGGAG	ADAM11	21	55	138	117	250	187
ADAM11_GAGACCACTGCTACTACCAG	ADAM11	5	52	227	40	75	116
ADAM11_ACCTGGTTCCCTGCATCCGA	ADAM11	37	147	123	75	29	29
ADAM11_CCCAGTCGGCTCCTCCAAAC	ADAM11	395	728	1216	877	599	546
ADAM12_AAGCAATGGTACTTGCCCGG	ADAM12	4	0	114	66	147	97
ADAM12_CCAAGGGACCACCATCGGCA	ADAM12	324	943	1064	729	214	790
ADAM12_TCGGATCGTGTTGGTAGGCG	ADAM12	255	410	1001	555	681	322
ADAM12_GATCGTGGCAGACAACCGAG	ADAM12	231	201	220	95	105	152
ADAM12_TAGGGTCACTGTTACTACCA	ADAM12	51	40	294	103	178	222
ADAM12_TTACCGTGTAATTTCGAGCG	ADAM12	243	566	927	585	996	490
ADAM15_ACCTATATTTGGGAGCGGCC	ADAM15	52	146	186	31	256	159
ADAM15_CCTGAGGATCAAGTTGGAGC	ADAM15	124	250	413	346	441	454
ADAM15_GAGAAGCTATACCCTGGAGC	ADAM15	73	191	59	42	97	42
ADAM15_TTCTTGTCCATAGTAGAGGC	ADAM15	84	71	538	137	84	37
ADAM15_ACGAGTGGCACTAGTGGGCC	ADAM15	49	203	410	576	238	339
ADAM15_TTCATTCTCTGGGCCTACGG	ADAM15	122	399	438	169	214	184
ADAM17_CTGCTCACCATTACATGCAC	ADAM17	222	321	769	651	770	306
ADAM17_AAAGGCGTGTCCTACTGCAC	ADAM17	49	50	165	151	111	86
ADAM17_CGTGCAGTCGCTGTTGCAGC	ADAM17	129	401	555	218	681	183
ADAM17_GATCCTTAAGGAAGCTGACC	ADAM17	4	13	61	45	4	4
ADAM17_GGACTTCTTCACTGGACACG	ADAM17	201	300	427	92	576	560
ADAM17_CAGCACGAAAGGAACCACGC	ADAM17	160	335	534	644	548	687
ADAM18_TCTTCCAAGCTCAGTGAGGA	ADAM18	152	250	268	59	198	319
ADAM18_CAGATGCATTGCCATTACCA	ADAM18	182	312	856	243	320	228
ADAM18_TGTTGACAAGCCCAATAACC	ADAM18	186	530	718	688	424	507
ADAM18_CAGTTCCCAACTTGCACAAA	ADAM18	231	547	758	401	486	387
ADAM18_CATACGTACTTCCGTTCACA	ADAM18	451	570	650	239	241	91
ADAM18_GGTTCCTCCATGAGATCAGA	ADAM18	2	0	52	65	77	72
ADAM19_CATTGGCGTGGCTGCCACCA	ADAM19	184	522	372	426	151	296
ADAM19_GGCTTGGAAGTGTGGACCCA	ADAM19	156	414	1147	619	219	284
ADAM19_TCAGAAGAATCGACGAGACC	ADAM19	193	535	524	171	198	263
ADAM19_CCTCTAAATAATCAGCCACG	ADAM19	82	78	268	204	224	113
ADAM19_GCACTCCAAGCCCACCACCA	ADAM19	360	1142	1214	623	1022	1114
ADAM19_GCAAGTGCTGAGCGTGACGC	ADAM19	35	100	540	231	302	109
ADAM2_TCCTTCAGCACAGTTTGAAC	ADAM2	114	265	666	274	205	252
ADAM2_GGTAATGCAAAGCTGGAAGC	ADAM2	2	44	243	90	25	7
ADAM2_TGTGATGCAAACTATGCAGG	ADAM2	74	105	414	124	24	230
ADAM2_AAGCCAACTGAAGACTCCAG	ADAM2	84	201	222	132	212	343
ADAM2_TCCGGAACTGTAATTTGCAC	ADAM2	63	244	411	246	424	402
ADAM2_CAGAAACAAGACGCGCCACA	ADAM2	140	291	192	269	300	233
ADAM20_TCCATGTTGTTCTTAGGAGG	ADAM20	216	372	423	378	250	345
ADAM20_CCCACCTCCTAAGAACAACA	ADAM20	588	717	1049	605	1325	888
ADAM20_CAATACCACAGTGACCGAAA	ADAM20	89	235	596	343	326	501
ADAM20_TCTGATGGTCCAGCTCCACC	ADAM20	219	229	145	145	79	46
ADAM22_CGCCTCATCTACCGCTCGGG	ADAM22	83	195	325	70	232	78
ADAM22_ACGTTCCAAAGGCATCAACC	ADAM22	229	504	1050	544	148	309
ADAM22_AAACTTGTTGTCAGTCGCCC	ADAM22	138	78	181	132	336	255
ADAM22_ATTTGCTCGTTGCTGAAAGG	ADAM22	156	339	311	153	121	152
ADAM22_AATGTAAATGCGAGGACACG	ADAM22	137	394	605	260	526	283
ADAM22_GACTTCCTGAATAGTGGAGG	ADAM22	44	135	283	143	116	123
ADAM23_CTATGAGCCATGAAGCCGCC	ADAM23	30	147	147	178	293	431
ADAM23_AGGCGTCAAAGACTCCAAGG	ADAM23	40	151	257	155	54	96
ADAM23_TATGATAGAGCCACTAGAGC	ADAM23	316	161	353	162	200	176
ADAM23_CTTAGAATACTGTCCTGCCA	ADAM23	71	202	240	318	428	46
ADAM23_CTATGGAAAGAGGTGACCAG	ADAM23	137	390	471	113	109	95
ADAM23_TCCTGGTGGCTGTAGAGACC	ADAM23	178	540	853	523	981	725
ADAM28_CCGTGTAGCCTGGTGCAAGG	ADAM28	348	804	1062	814	463	540
ADAM28_TTATGACAGCACCTGTGGGA	ADAM28	219	300	424	163	278	231
ADAM28_TCTTAGAGTTGCAGGGACAA	ADAM28	200	321	418	202	260	160
ADAM28_GGCCCTTCCCGTGATGGCAA	ADAM28	34	102	320	138	255	205
ADAM28_TCGGATAATTTGCCCTGGAA	ADAM28	167	588	1117	640	439	496
ADAM28_AGGAGTCATCGCAGTCGGGA	ADAM28	64	98	295	75	300	184
ADAM29_CAGGAATCACCACATCCGGA	ADAM29	27	35	173	102	99	58
ADAM29_ACAGGAATCACCACATCCGG	ADAM29	333	438	183	157	343	214
ADAM29_AGGATAACTGGCACCACCAG	ADAM29	187	450	498	199	400	342
ADAM29_GGTCCCACAGATAATTGCAA	ADAM29	55	73	240	54	93	23
ADAM30_GGACACAACCCAAATTGACG	ADAM30	97	209	573	382	294	554
ADAM30_GACACAACCCAAATTGACGA	ADAM30	224	570	214	41	88	168
ADAM30_TGCCTACACACGTATCCAGA	ADAM30	95	70	146	216	216	256
ADAM30_ATCATGGGCTCAGGACGCAC	ADAM30	142	86	295	174	45	22
ADAM30_TACCTGGTCTGCTCATGAGC	ADAM30	106	127	123	25	193	193
ADAM30_TAACTGCAGTAGGTAGGACA	ADAM30	115	260	392	211	339	256
ADAM32_CACCGGGTCTTGACGCCAGG	ADAM32	203	164	152	90	224	128
ADAM32_GCACGTGCTGAGTGTGACCA	ADAM32	196	339	842	390	969	570
ADAM32_AACACTGCTCCCAAATAACG	ADAM32	300	575	940	276	426	439
ADAM32_TCGAACAGTTCCAGATCCAC	ADAM32	141	353	307	127	186	148
ADAM32_TCACAACAGTGTTCTGGACA	ADAM32	174	697	1009	524	455	575
ADAM32_AACAAGTGCCATTGTTCGCC	ADAM32	64	112	145	99	0	38
ADAM33_ATCTGCGTCCCTGGCCACCC	ADAM33	128	181	320	266	315	143
ADAM33_AGGATCATTGCCACTACCAA	ADAM33	137	229	443	203	155	128
ADAM33_GAAACCCACTACGGCCCAGA	ADAM33	121	69	148	204	39	80
ADAM33_CCATGTCTGGCTTCGAGACC	ADAM33	255	274	435	360	378	529
ADAM33_TCCAGGCTGACGGTGCGCCA	ADAM33	155	164	475	285	156	73
ADAM33_AGGAGCTCACAGCTATGGGC	ADAM33	37	85	221	184	90	62
ADAM7_TGAAAGGAGAAGCGTTCACC	ADAM7	22	63	131	7	38	88
ADAM7_TACTGGTGGAATAATAGGGC	ADAM7	102	174	187	269	279	190
ADAM7_ACTCGTCATGCTGCATCCCA	ADAM7	26	61	227	101	301	174
ADAM7_CTCTTCCAGGTGGATGGCCA	ADAM7	251	219	559	355	192	123
ADAM7_GACAAGCACAACAACCAAGA	ADAM7	97	76	154	57	137	109
ADAM7_CAGCCCACCTACAGAAACCC	ADAM7	313	905	985	501	655	1012
ADAM8_GGAGCACATGGCGGACACCC	ADAM8	19	164	55	43	0	8
ADAM8_AGGCACGGCAACGGACACGG	ADAM8	81	341	183	103	203	192
ADAM8_GCGTCATCGGGTGCTGGAGG	ADAM8	163	599	853	553	674	493
ADAM8_GAGACCTATACGGCTGCCAA	ADAM8	194	212	110	64	212	48
ADAM8_CCACTCACCTGTTCTTCCGC	ADAM8	373	949	649	483	429	289
ADAM8_GCCAGCTTAGACTCACCAAG	ADAM8	230	242	640	765	435	298
ADAM9_ACAGCAACCACCGGACACGA	ADAM9	277	817	1201	589	581	673
ADAM9_GCTGTTCATTGTCGTAGACA	ADAM9	103	197	411	304	339	125
ADAM9_TCGAATTGTGCTAGTTGGAC	ADAM9	117	421	662	333	543	182
ADAM9_CACCAACTTATTACCACAGG	ADAM9	314	431	554	514	564	338
ADAM9_AGGTACTTCCTTCGCAGCAA	ADAM9	132	306	461	233	403	323
ADAM9_GAATACAAGAAGTGTGCCAC	ADAM9	38	56	270	118	58	82
ADAMDEC1_GAAACATTGTACTCACCCAG	ADAMDEC1	89	115	307	253	216	216
ADAMDEC1_CGTCTTTACATCTAACCAGG	ADAMDEC1	40	276	476	222	222	446
ADAMDEC1_CGTTTGACAACTTCCTGAGA	ADAMDEC1	234	612	565	433	503	562
ADAMDEC1_CAACAATCGACGTGTGGGAC	ADAMDEC1	166	208	576	296	510	557
ADAMDEC1_AGGAGTGATGTCACATGAGC	ADAMDEC1	413	396	513	447	258	176
ADAMDEC1_AGAAGGTGGTTCCCACACAC	ADAMDEC1	137	362	402	475	385	242
ADAMTS1_GACTGTTCGAGAACGTGCGG	ADAMTS1	6	105	147	252	41	12
ADAMTS1_GCACCTCGTACGATGCCAAC	ADAMTS1	59	104	104	51	90	39
ADAMTS1_CTGGTTCACACCATTAAGGC	ADAMTS1	236	452	825	319	323	522
ADAMTS1_GACATGTGATACTCTTGGGA	ADAMTS1	18	121	174	128	77	43
ADAMTS1_GGTCATCCACGATGAACAGA	ADAMTS1	51	53	282	251	145	144
ADAMTS1_CTCCGCTTTCCCAGTCGGCC	ADAMTS1	45	145	285	119	193	102
ADAMTS10_CGTCAATGAGGACATTGGCC	ADAMTS10	210	275	408	264	406	413
ADAMTS10_ATCGTGAACCACAGCGGCCA	ADAMTS10	28	195	342	513	378	295
ADAMTS10_CATCCTGCTCACGGAGGACC	ADAMTS10	264	355	135	203	64	71
ADAMTS10_TGGTGGCCTATCACGGGCGC	ADAMTS10	133	84	159	30	215	177
ADAMTS10_CGATGTACCTCTCACTCCAC	ADAMTS10	96	100	368	271	56	171
ADAMTS10_CGTGGAGTACTGGACACGGG	ADAMTS10	204	44	223	259	139	78
ADAMTS12_GGGCAATTGTGAAAGCCAGA	ADAMTS12	26	17	25	37	19	29
ADAMTS12_ACAGCCACGTCGTGATGAAC	ADAMTS12	317	479	702	323	278	358
ADAMTS12_AAGAGCTATGGCGGGAGAAG	ADAMTS12	244	579	975	466	388	387
ADAMTS12_ACCCGCACATCGTTTACAGG	ADAMTS12	279	131	770	330	475	149
ADAMTS12_GGGCCTGCCAGAATACCACG	ADAMTS12	26	113	383	496	309	121
ADAMTS12_GAATCATGCCATGTGCCCAG	ADAMTS12	68	172	202	78	107	201
ADAMTS13_AGGATTCCGGCCACACAGAG	ADAMTS13	254	333	713	404	315	392
ADAMTS13_CGATGTCTTCCAGGCTCACC	ADAMTS13	194	378	531	514	286	293
ADAMTS13_TCGGGTGCACCTGGTGAAGA	ADAMTS13	249	387	778	638	568	517
ADAMTS13_TCCACCCACAGACGCTCAGC	ADAMTS13	45	89	162	135	30	92
ADAMTS13_TTGCCCATGAGATTGGGCAC	ADAMTS13	3	91	197	93	99	141
ADAMTS13_AGCTTCGGCCTGGAGCACGA	ADAMTS13	324	48	324	168	421	296
ADAMTS14_GCGCAGAGCGCACAGTGCAA	ADAMTS14	12	46	345	105	166	60
ADAMTS14_CCAACCTCCGATTGGGCCGC	ADAMTS14	0	270	59	262	115	179
ADAMTS14_TTCATTGAGCCTCTGGAGCG	ADAMTS14	48	255	509	271	326	317
ADAMTS14_AAGCGGCGGCATGCCAAGCC	ADAMTS14	76	103	101	55	180	49
ADAMTS14_CAACCATGATCAAGCGGACG	ADAMTS14	216	280	761	481	400	468
ADAMTS14_TCCCTGAGCCTGATCGAGCG	ADAMTS14	306	628	1536	1134	825	593
ADAMTS15_AGGGTCCAGGGCCCGTAGGA	ADAMTS15	47	78	205	167	64	104
ADAMTS15_CTTCACCACTGCCCACGAGC	ADAMTS15	231	269	1026	739	1101	389
ADAMTS15_GAGCTTGCCCTCGCCACAGC	ADAMTS15	56	151	257	110	315	134
ADAMTS15_CCACCACATGTGCGCGAGCA	ADAMTS15	323	474	731	131	334	452
ADAMTS15_CTCCCGGAAGCTCTTTCCGG	ADAMTS15	96	222	151	166	157	251
ADAMTS15_CTTGCCTTGGACACAGACGG	ADAMTS15	131	104	742	379	375	136
ADAMTS16_AACGTCTGCACAATAAAGCC	ADAMTS16	103	191	657	321	275	110
ADAMTS16_GCACAGCAGCGACCTTCGCC	ADAMTS16	166	236	222	98	190	306
ADAMTS16_CGTGCTCACGATACTCAACA	ADAMTS16	498	1034	889	645	486	601
ADAMTS16_ATCCAGACCAGTCAGTAAGA	ADAMTS16	121	166	462	277	103	327
ADAMTS16_ATGCAAACACACAGTGCAAG	ADAMTS16	91	412	437	317	428	510
ADAMTS16_TTCCAATACGATGGCACCAC	ADAMTS16	184	328	864	639	267	281
ADAMTS17_TGTGTGCTTGCCGAAGACAA	ADAMTS17	137	336	319	342	375	223
ADAMTS17_TCTCCAGGGACCGCTCACCA	ADAMTS17	112	237	765	816	584	897
ADAMTS17_CCGTGTGCTCGCTGGTGAGC	ADAMTS17	360	692	539	278	185	277
ADAMTS17_GGTCTCTGGGCCTCAGCAGA	ADAMTS17	70	13	195	167	44	115
ADAMTS17_AAGGTACAGGTCGCGCCCGA	ADAMTS17	149	239	194	286	103	172
ADAMTS17_CAGGACGAGCGGAGGCAGCA	ADAMTS17	238	699	653	472	456	140
ADAMTS18_ACCATACCTAGAGTGTCACA	ADAMTS18	220	251	240	194	240	158
ADAMTS18_GGGCGACCCAGAAGATCAGC	ADAMTS18	10	47	157	47	75	93
ADAMTS18_ACGTGAGGATGGTGACCCGC	ADAMTS18	60	81	519	268	445	287
ADAMTS18_CAGTAGAAGTAGACTCAGCC	ADAMTS18	177	214	476	384	893	612
ADAMTS18_CGAACCATCATTTAATCCGC	ADAMTS18	232	523	645	200	338	149
ADAMTS18_GGAAGGCACACGCGAGCAGG	ADAMTS18	5	78	140	129	245	215
ADAMTS19_CTGAAACGATCCCATTCGAC	ADAMTS19	262	604	566	197	209	315
ADAMTS19_CGCGCTTCGCAGTGGAACAG	ADAMTS19	404	420	822	468	904	755
ADAMTS19_TGAAGACCATCAGCACACGA	ADAMTS19	90	580	971	585	689	678
ADAMTS19_GCAGTTACTGGCCTTTGACC	ADAMTS19	67	298	357	321	169	216
ADAMTS19_AACCAAGCTAGACCCACCAA	ADAMTS19	115	113	409	213	170	259
ADAMTS19_AGGCTGGAGAATGTACCAGC	ADAMTS19	107	259	53	76	160	124
ADAMTS2_TTCAGGGTGCAGCTGCGGAC	ADAMTS2	128	209	489	502	278	366
ADAMTS2_GCCTGGAGAATGTCTGCCGC	ADAMTS2	40	62	432	75	63	81
ADAMTS2_TCACCTTTCCATAGCTCAGG	ADAMTS2	47	55	283	157	155	74
ADAMTS2_ACTCTGTGGTGCAGTTCCAC	ADAMTS2	123	174	188	58	79	36
ADAMTS2_GGCGATACACCACATGCACA	ADAMTS2	137	440	385	216	227	142
ADAMTS2_GCAGTTGCTGAGCGCCACAG	ADAMTS2	192	470	800	404	551	361
ADAMTS20_GCGGAATCGAAAGTGCAACC	ADAMTS20	279	594	517	325	299	432
ADAMTS20_AACAGACTGCGGTCCTGGAA	ADAMTS20	142	469	214	79	73	80
ADAMTS20_ACAGCAGTGTCATGGTGGGA	ADAMTS20	297	479	226	104	313	344
ADAMTS20_AGTTATGATTCACCGTGAGG	ADAMTS20	107	182	204	149	101	86
ADAMTS20_TGCGTTTCTGCCGGCTGAAG	ADAMTS20	333	817	1325	906	631	564
ADAMTS20_ATCTCTCGCTCTTCATCACC	ADAMTS20	106	98	89	39	206	53
ADAMTS3_GCAATACCTTGCATTCCAGC	ADAMTS3	66	190	223	281	424	167
ADAMTS3_CCAGCATTATCATGCGCACC	ADAMTS3	186	457	756	300	469	212
ADAMTS3_TCTCTTATTAGAGTCGGACC	ADAMTS3	45	224	179	126	182	94
ADAMTS3_TCCAAAGACTTCCACTACAG	ADAMTS3	240	475	981	394	440	444
ADAMTS3_CCCATTAACAACCATCAACC	ADAMTS3	390	645	1074	603	1225	967
ADAMTS3_AGTCCTAACCTCTACCAGAG	ADAMTS3	58	62	220	239	191	165
ADAMTS4_TGCAGTCTCGGGAGGAGAAC	ADAMTS4	130	485	1013	604	390	243
ADAMTS4_AAACACTCGCCCTGGGCCGA	ADAMTS4	40	37	123	34	62	68
ADAMTS4_GATGAAGCGGGCACTGCAGG	ADAMTS4	0	0	0	0	0	0
ADAMTS4_AGTCTCCACTTGCGACACGC	ADAMTS4	104	182	435	281	85	167
ADAMTS4_GAGTAGATTTGTGGAGACAC	ADAMTS4	110	135	120	48	138	81
ADAMTS4_AACACGATCTCCTCCTCCCG	ADAMTS4	144	104	405	258	413	153
ADAMTS5_GGCTATCAGTCTGATGCAAA	ADAMTS5	162	251	787	454	437	382
ADAMTS5_ACAACGGACGCTACTGCACA	ADAMTS5	156	294	594	355	352	194
ADAMTS5_TGGTGTGCTGTGGTACGCCA	ADAMTS5	74	146	445	249	101	160
ADAMTS5_GCTGAAGTGCATTTGGACCA	ADAMTS5	111	43	399	200	426	221
ADAMTS5_GCATCATTCATGTGACACCC	ADAMTS5	126	498	445	293	286	389
ADAMTS5_GCGGAACGCGCACAGCAGCA	ADAMTS5	144	99	405	204	154	387
ADAMTS6_TCTCGGGAACCCAAAGGGCA	ADAMTS6	161	338	231	150	16	147
ADAMTS6_CCCATATTTACATTGGCGGG	ADAMTS6	117	114	184	217	12	24
ADAMTS6_GGAAATTCTTGTGGGACGAA	ADAMTS6	116	179	560	227	144	245
ADAMTS6_AAATAAGCCCTGTGGAACAC	ADAMTS6	108	392	306	164	259	211
ADAMTS6_GGACCCTATTGATCCACAGC	ADAMTS6	100	187	330	122	28	20
ADAMTS6_CGGAATTTCATAGTGACCAC	ADAMTS6	341	591	391	182	464	333
ADAMTS7_CGCTGGACACCACCACCACA	ADAMTS7	663	802	1063	817	397	483
ADAMTS7_CCGCATCCAAGAGGTTGCCG	ADAMTS7	297	534	444	412	151	211
ADAMTS7_ATGAAAGGTCGTTTCCCAAC	ADAMTS7	108	151	431	222	215	203
ADAMTS7_CCGCAGCTGCAGCATCAACG	ADAMTS7	411	734	1925	936	1334	955
ADAMTS7_TCTCTTTGCTGACCGACCGC	ADAMTS7	100	213	309	111	292	151
ADAMTS7_CACCCGGTTCGAGTCGACGC	ADAMTS7	534	712	771	452	523	529
ADAMTS8_GGTACTTGGCTCTCCGACCC	ADAMTS8	54	127	79	42	8	82
ADAMTS8_GCCATTCTTCGTGTGGCACA	ADAMTS8	128	164	403	136	94	164
ADAMTS8_CGAACAGCGGTGCCATCACG	ADAMTS8	110	518	474	378	300	248
ADAMTS8_CAGAACTTCTGTGGGCAGGA	ADAMTS8	47	253	616	439	429	216
ADAMTS8_CACTGCGTAACTTCTGCAAC	ADAMTS8	160	340	627	246	212	261
ADAMTS8_CACGAAGCCCTTGCCGAAGG	ADAMTS8	148	206	629	246	267	236
ADAMTS9_TACACTTTGACCACATCCAG	ADAMTS9	18	215	451	255	304	239
ADAMTS9_TCTAATAGGCCTGGCTGAAC	ADAMTS9	147	264	516	443	436	285
ADAMTS9_TGTTCTTCGAATGCTGCCAC	ADAMTS9	10	8	13	49	103	12
ADAMTS9_GACGTAGCAGCATTAAACAG	ADAMTS9	233	462	588	613	770	246
ADAMTS9_CAATACCAACTCCGAGCACA	ADAMTS9	128	102	353	186	180	211
ADAMTS9_GCAAGGACAGGCTGCACCCG	ADAMTS9	220	481	529	488	704	546
ADAMTSL1_TTCCGGCAAGGATCCAAGCA	ADAMTSL1	494	666	559	317	596	505
ADAMTSL1_TAGGTGCTAGTTCAACAACC	ADAMTSL1	221	197	638	268	428	352
ADAMTSL1_CCTTGACGGTGCTTCCCAGC	ADAMTSL1	32	24	254	49	213	54
ADAMTSL1_CCACACTAGAATTGTCCACA	ADAMTSL1	116	140	476	158	521	121
ADAMTSL1_CATCCACCGATGGAGGGAGA	ADAMTSL1	90	590	486	487	270	160
ADAMTSL1_ACTTGGATCCTTGTCCAGCC	ADAMTSL1	48	75	288	218	188	185
ADAMTSL2_GCTCTTCCCAAAGCGTACCC	ADAMTSL2	106	115	289	221	110	114
ADAMTSL2_GCGTGTTCCCGCAGTTGCGG	ADAMTSL2	60	99	200	138	145	202
ADAMTSL2_CCTGCACGGGCACGTCCAAG	ADAMTSL2	516	638	568	610	190	373
ADAMTSL2_ACAACGGGCGGACGCACCAG	ADAMTSL2	114	290	325	308	395	112
ADAMTSL2_CGTGACGGGCAACTATCGCA	ADAMTSL2	292	360	501	508	450	755
ADAMTSL2_TGGATGTCTCGGGCACCAGC	ADAMTSL2	13	95	690	449	119	134
ADAMTSL3_CATCCCTATCAGCACCCACC	ADAMTSL3	190	149	313	298	365	103
ADAMTSL3_CACTTATCGCTATGATGACC	ADAMTSL3	214	479	654	823	55	48
ADAMTSL3_GGATGGAACTCGTTGCAACA	ADAMTSL3	217	559	620	515	332	256
ADAMTSL3_TGTGGAGTCTGTGCCGGCGA	ADAMTSL3	119	651	670	348	375	591
ADAMTSL3_TTCTACTTACAGAGGTGGGC	ADAMTSL3	18	52	185	100	44	37
ADAMTSL3_GAACACAGCTTTAACAGCCC	ADAMTSL3	56	63	222	53	189	27
ADAMTSL4_GGAGCGATGGAGAACTGGAC	ADAMTSL4	45	197	332	172	218	163
ADAMTSL4_CGAGACTGTGTCCTGTACAA	ADAMTSL4	209	419	807	675	647	502
ADAMTSL4_ACGCACTCCTTAGGAGAAGG	ADAMTSL4	81	393	157	127	75	195
ADAMTSL4_CTATGTCCGTCACACTGAAA	ADAMTSL4	365	689	969	471	1115	816
ADAMTSL4_GGGAACCTCACTGACCGAGG	ADAMTSL4	14	17	133	48	70	21
ADAMTSL4_ATATAACCGTCCTCCCAGGG	ADAMTSL4	32	91	270	163	98	71
ADAMTSL5_AGGAGACATTGCAAGCAGCC	ADAMTSL5	37	138	312	65	41	54
ADAMTSL5_CAGTACCCAGCGAAGGCACC	ADAMTSL5	182	256	336	56	132	168
ADAMTSL5_GCCCAACAACCCATCACAGC	ADAMTSL5	165	359	277	364	54	159
ADAMTSL5_CCAGGCAGTTGAGGTCGCAC	ADAMTSL5	498	580	818	127	281	227
ADAMTSL5_GGCACACTGTAGGTCTCGGA	ADAMTSL5	26	19	16	14	16	15
ADAMTSL5_GGGCAGGGCTTACTGGCAAC	ADAMTSL5	83	286	284	238	65	58
ADAP1_AAGGCTACATGGAGAAGACG	ADAP1	334	397	442	163	396	259
ADAP1_CTACCATGAGGACGGGAAGG	ADAP1	171	260	555	521	633	299
ADAP1_TGGAAGCGTGGCCGGGACAA	ADAP1	601	543	633	159	654	456
ADAP1_CCGGGCCAAGTACGAGCGAC	ADAP1	128	208	687	252	246	339
ADAP1_GGGTACTTTGGACTCAAACC	ADAP1	131	357	524	256	326	249
ADAP1_TCGCGGCCATGGCCAAGGAG	ADAP1	58	76	212	100	69	117
ADAP2_ATCGCGAGCGCAACAAGAAG	ADAP2	274	608	657	421	175	405
ADAP2_CGACTGGGCCTCTTACAAGC	ADAP2	401	607	862	388	440	261
ADAP2_CTTCGAACTTGGCCTTCACA	ADAP2	50	74	222	157	185	161
ADAP2_TCGAGCTAAGTATGAGAGAC	ADAP2	100	61	296	194	765	310
ADAP2_GCTGCTTAAGGTAACCGAGA	ADAP2	97	105	138	76	254	135
ADAP2_CAGATCACCTACAGGAGAGA	ADAP2	204	327	219	82	102	144
ADAR_TACCTGGTTATCAGAAGCCA	ADAR	21	120	231	211	214	129
ADAR_GGCCTTCTTTGGACAGGAGA	ADAR	23	56	170	99	28	20
ADAR_CTCGGCCATTGATGACAACC	ADAR	381	639	734	642	464	234
ADAR_AATAGTATCCGCGCAGCACC	ADAR	41	116	281	168	171	41
ADAR_GGGCGCAATGAATCCGCGGC	ADAR	222	399	335	240	158	21
ADAR_TCTTGCACTTCCTCGGGACA	ADAR	90	227	529	454	257	107
ADARB1_CATGAGTGATGAAGATCCCG	ADARB1	89	352	826	506	324	279
ADARB1_TCTTCAGCTGCATTTACCGC	ADARB1	77	410	442	176	158	380
ADARB1_TCAGGTCACCAAACTTACCC	ADARB1	146	300	421	170	440	216
ADARB1_CTTTCAGAAATCAGAGCGAG	ADARB1	91	217	543	169	359	308
ADARB1_CCAATGCGAGCATCCAAACG	ADARB1	312	833	1386	724	1149	627
ADARB1_CCTCTATGTTGGAGATCCGC	ADARB1	43	159	169	97	245	211
ADARB2_TGGTGATCTCGTAGGGAGAG	ADARB2	78	616	590	475	302	322
ADARB2_GGTGGTGAATGACTGCCACG	ADARB2	7	0	11	9	7	8
ADARB2_GAAGTTCCGCGAGGTGACGA	ADARB2	20	93	275	184	138	92
ADARB2_CTACGTGTGTCTGGCAGAAC	ADARB2	529	751	1775	1451	578	730
ADARB2_TCCTGGCATCACAAACACGG	ADARB2	292	413	644	310	353	335
ADARB2_AATGCAAGTCCAAGAGGAGG	ADARB2	57	226	159	29	46	137
ADAT1_GCTGCTAAGCAGAATTGCAA	ADAT1	114	231	409	126	155	141
ADAT1_TACTGCCAATGGCTTTCCAC	ADAT1	57	332	331	198	66	52
ADAT1_TGGAACGTCCTCGGATGCCA	ADAT1	169	248	356	211	255	187
ADAT1_TGGTGTCCTATCTTTGCCGC	ADAT1	61	125	269	180	55	80
ADAT1_GAAGTTGTGTCAATGGGAAC	ADAT1	130	348	560	543	593	229
ADAT1_GGGATCAGGCTGCCCAAGAA	ADAT1	107	200	447	136	200	306
ADAT2_TCTGCTGACCTACCAAACAC	ADAT2	182	177	386	90	155	161
ADAT2_CTCGATTGGTGTCGTCAAAG	ADAT2	437	959	1030	773	714	605
ADAT2_TAGACCATAAGACAGCCAAC	ADAT2	79	94	117	54	158	226
ADAT2_GCACCCAAGCCAGCTGCAAG	ADAT2	428	679	336	610	124	567
ADAT3_CTTCTCGGACAGGACAGGGA	ADAT3	121	62	177	129	73	71
ADAT3_CACCATGACGGCGTGCAGGA	ADAT3	243	304	435	243	707	283
ADAT3_GCGTAAACTGGACGCAGACG	ADAT3	80	176	400	538	108	105
ADAT3_CGCGGAACACCTGGAAGCGG	ADAT3	20	33	108	56	142	132
ADC_GGGCTTTAGCTGTGCCAACA	ADC	255	523	559	384	519	154
ADC_CGCAGATGATCTTACTGGCA	ADC	352	584	1078	640	318	353
ADC_CTCAGTCCATCGCAGACGCC	ADC	106	386	224	197	115	97
ADC_CTTCCCAGAGGGCTGTGGCG	ADC	262	310	696	613	662	280
ADC_TAGGGCAGATGTTGTCAAAC	ADC	223	741	513	346	738	402
ADC_GACTCTAGAGACATGTAGCA	ADC	37	244	372	97	88	120
ADCK1_GCTTGCTTCGTGGACCAGCA	ADCK1	173	243	331	248	164	142
ADCK1_TCTGGACTACCTGTTGCCAG	ADCK1	59	538	325	172	102	100
ADCK1_GCTGCATGATGGGCGGACGG	ADCK1	74	236	118	45	125	99
ADCK1_TTGAGGAAATCCAGCTCCAA	ADCK1	101	149	246	168	136	44
ADCK1_CTTTCAGATCTCACGCCACC	ADCK1	127	179	608	134	140	61
ADCK1_CGTCAGCATGCAGGCAAACA	ADCK1	1117	1199	2347	1506	1479	1147
ADCK2_GCTCCTCCCTAAAGCTGACC	ADCK2	47	138	124	195	27	27
ADCK2_CCATATGCACCTGAGCGAGC	ADCK2	366	357	907	366	301	380
ADCK2_GATTCTGAGCTTCGTAACGC	ADCK2	44	185	333	341	247	234
ADCK2_GATCAACATGCTCCTGAAGA	ADCK2	88	185	193	177	92	211
ADCK2_GGCCGTTGGCACCCTGAACC	ADCK2	141	185	827	444	281	358
ADCK2_GCTGATCCTGCATCATGCCC	ADCK2	18	186	0	142	102	21
ADCK3_AGGCCTTGTCAAGCTGACCC	ADCK3	13	189	249	94	66	7
ADCK3_AGAACTTCGGCGGCCCAGAA	ADCK3	207	373	351	285	180	265
ADCK3_TGTGACGAGGATTGGCCGGC	ADCK3	146	170	180	208	251	94
ADCK3_GCGTGGTGCGGCACTCAAGC	ADCK3	348	404	1141	486	434	421
ADCK3_ACCTGGCTAAGATCTTCGAG	ADCK3	79	115	437	120	337	411
ADCK3_AATGAAGGGCGGCCGCGAGG	ADCK3	51	105	153	0	191	113
ADCK4_GGGCACAAGCCGCCTCACGA	ADCK4	140	94	419	84	84	101
ADCK4_TCTTGAAGAGGAGCTCGGCA	ADCK4	31	130	360	194	131	110
ADCK4_GACCTTATGTACAGTTCGAG	ADCK4	72	265	323	263	308	113
ADCK4_GCTAGGAGTACTGGCCGAGA	ADCK4	22	30	112	135	210	49
ADCK4_CCCGTCCCAGGAAGACACCC	ADCK4	92	90	431	479	60	72
ADCK4_CTCCCTAGCCTCTTACCCAG	ADCK4	71	4	184	41	131	219
ADCK5_GGACTCGTTACCTTGGAGGA	ADCK5	482	424	312	135	149	163
ADCK5_CATAGCGGGCTCCGAGGAGC	ADCK5	67	114	373	177	367	108
ADCK5_AGGTCCACTAGGAAGAGAGG	ADCK5	153	98	176	68	152	37
ADCK5_CACCAATGTTGTCCTTCGAG	ADCK5	95	284	684	668	551	469
ADCK5_CCCTGCGCGTGCTAGAGGAC	ADCK5	346	509	535	329	836	1032
ADCK5_GCTGCACGATGGCACCAGCG	ADCK5	149	228	288	132	112	149
ADCY1_CGAACTCCTCGTCGCACGCC	ADCY1	185	268	524	375	112	103
ADCY1_GAATCTTGATGCGGCGACAG	ADCY1	208	167	263	149	108	108
ADCY1_GCCAATGTCATGGAAGCCGC	ADCY1	93	284	16	172	45	243
ADCY1_CCTACCTTTCGGCGATGGGA	ADCY1	52	171	350	245	181	190
ADCY1_AGGTCATGACATTGGAGAAG	ADCY1	257	371	545	251	305	340
ADCY1_CCATCCCTCACTGAGTGGCC	ADCY1	96	330	212	149	417	205
ADCY10_CCTACTACCTACCCAGCAAA	ADCY10	452	657	1451	970	1558	1308
ADCY10_AGGATGATGATGTACTACCC	ADCY10	116	27	232	201	65	188
ADCY10_ACTGTGAGACACGAGTACAC	ADCY10	195	260	613	91	464	178
ADCY10_GCTGAAGCCTGATCCTGAAC	ADCY10	159	144	318	306	140	99
ADCY10_CCTGACCAATCACCAGAAAG	ADCY10	626	722	615	490	484	365
ADCY10_GCTTTCGCTCCACCCTCCAC	ADCY10	47	151	149	76	51	80
ADCY2_CGCGAAGAAGACGGCGAGCA	ADCY2	409	725	1299	843	804	711
ADCY2_ACAGGTATCCCATGGCAACA	ADCY2	239	782	877	559	423	672
ADCY2_CGTCTGCCTGTCTGCAACAC	ADCY2	446	1062	1503	1010	551	610
ADCY2_GCTTATGGTAGGCTCCCGCC	ADCY2	58	62	214	37	165	58
ADCY2_GAGATGGCGCATCCAGCGAG	ADCY2	43	16	220	182	33	110
ADCY2_CATCGCCATGGAGATGAAAG	ADCY2	194	394	469	510	281	370
ADCY3_CAGTGTTGGAGCCACGACAC	ADCY3	120	518	489	417	284	147
ADCY3_ACTGCCAGCGCTTCTGGCCC	ADCY3	31	103	107	120	115	247
ADCY3_TTACGAGATGGCCTCCACCA	ADCY3	143	439	831	225	658	610
ADCY3_TTCCATCCTGCCCAAGCACG	ADCY3	211	167	270	125	258	216
ADCY3_TCATCTTCACCTCCAGCGAC	ADCY3	321	528	254	371	300	230
ADCY3_GGTCTTCTCCAGCGACAAGC	ADCY3	22	6	168	31	202	98
ADCY4_TGCCATCAACTGCGTGCGCA	ADCY4	16	79	114	95	29	48
ADCY4_CTCTATGTCAAGAGGCACCA	ADCY4	229	242	860	159	402	540
ADCY4_CTCCTGCCACGTTCCCGCAC	ADCY4	122	497	453	217	477	307
ADCY4_GATGCGAGAGTGAGGAGGCG	ADCY4	210	604	217	73	95	327
ADCY4_CACGCCTTCCTGTTCACCGG	ADCY4	198	501	1074	684	698	485
ADCY4_TGTAGTAGGTCTCGTAGAAG	ADCY4	68	203	824	435	498	357
ADCY5_TGGACACCTGGTTGCCACCC	ADCY5	60	384	519	528	198	57
ADCY5_GGTTGGTCCGGGAGGTGACA	ADCY5	22	29	136	226	120	116
ADCY5_ATCTCCATGGCAACATGACG	ADCY5	301	191	483	170	83	187
ADCY5_TGTCTCTGGGAGACCTCAGC	ADCY5	109	22	284	246	72	48
ADCY5_GGTGACCTGTCCATTCAGAC	ADCY5	46	67	137	176	65	42
ADCY5_AGCCGCTCCAGTTTGTCCGA	ADCY5	61	270	503	283	78	381
ADCY6_CTCGGGCCAACTCCATGGAA	ADCY6	129	437	1423	702	668	589
ADCY6_AACACTGCAGTACCTGAACG	ADCY6	231	501	1125	443	269	552
ADCY6_ACTGCCATTTCCGCAAGCCA	ADCY6	63	200	350	245	189	176
ADCY6_CCGCAGCCAGCTTGTCAAAC	ADCY6	802	1816	2120	1152	978	970
ADCY6_CCGGGCCTGGATGTAACCGC	ADCY6	233	576	1181	328	203	147
ADCY6_AGGATGACGCCTTCATCCGG	ADCY6	87	242	149	142	83	20
ADCY7_GGGCGCTACTTCCTCAACGA	ADCY7	99	263	387	266	259	230
ADCY7_GGTGTTCGACGCATGGACAA	ADCY7	47	134	584	279	156	143
ADCY7_CACGACACCCAGTGTCCGGG	ADCY7	89	292	601	253	300	468
ADCY7_TGAAGTGCATCCAGATCCGC	ADCY7	25	231	467	245	111	240
ADCY7_ATCGAACGGCTCAAGGAGCA	ADCY7	223	188	81	122	359	303
ADCY7_GGCCAGCGACTGTTCTCCCA	ADCY7	8	319	148	68	339	161
ADCY8_CATACCATCGACTTGCGGAG	ADCY8	252	387	422	342	354	282
ADCY8_ACCGTTGAGACAGTCCAGCG	ADCY8	508	961	1842	893	690	445
ADCY8_GACCTTGTCTGCTCAGGAGC	ADCY8	75	195	169	98	87	52
ADCY8_GGATGTAGATCCGATGGAAC	ADCY8	172	298	1064	825	529	452
ADCY8_TCTCCAGGAAAGCTTGGCGC	ADCY8	207	279	292	219	375	528
ADCY8_TGCCGGTGAAGAAGCCCAGC	ADCY8	69	181	152	43	125	102
ADCY9_TGCGGGAAGCGACACCAGGA	ADCY9	162	160	464	202	182	210
ADCY9_TGCACTGAAGACCGCCAGGG	ADCY9	422	729	675	636	508	233
ADCY9_TCAGCGGAAGGAGAGCCGAC	ADCY9	60	132	174	110	152	127
ADCY9_CAAATGTGATTCCGCACGAA	ADCY9	197	199	935	561	431	281
ADCY9_GATATCGGGTCAGAGAGCCA	ADCY9	17	54	124	109	45	39
ADCY9_TGGAGGCCCTCTCGAACAGC	ADCY9	183	355	527	197	293	240
ADCYAP1_CAGCCTCGCTCCGCTACACA	ADCYAP1	279	434	688	614	569	526
ADCYAP1_CCAGCACCTACCTGATCCCG	ADCYAP1	336	1373	758	504	777	618
ADCYAP1_AATCTCACCTTCTCCCGGCC	ADCYAP1	22	112	205	44	59	173
ADCYAP1_CGCCCACGGGATCCTTAACG	ADCYAP1	681	1810	2134	1177	1288	1476
ADCYAP1_AGGCCTCGTTAAGGATCCCG	ADCYAP1	17	39	159	108	21	49
ADCYAP1_CAGCCGCTACCGGAAACAAA	ADCYAP1	230	345	726	439	435	411
ADCYAP1R1_TGCAGTCAGAATGCATGGCA	ADCYAP1R1	128	302	565	100	803	427
ADCYAP1R1_CGAATCTTCAACCCAGACCA	ADCYAP1R1	519	557	929	970	600	511
ADCYAP1R1_ACCAAGGTTCCTCTTACCAA	ADCYAP1R1	24	193	698	265	105	147
ADCYAP1R1_GGTGAGCCGGAACTGCACGG	ADCYAP1R1	13	62	419	167	238	261
ADCYAP1R1_GGTCTCACCGGAAGCGACAA	ADCYAP1R1	166	185	253	25	135	203
ADCYAP1R1_TCTGCTTGGCTCACTCACAG	ADCYAP1R1	249	444	1552	592	705	886
ADD1_CATGGCACCAGACCTTCGCC	ADD1	87	417	200	156	191	209
ADD1_GACCAGAGTGAACTCCGAGC	ADD1	24	91	253	121	28	356
ADD1_CTTCATCAACCAGAATGCCA	ADD1	103	207	491	232	470	295
ADD1_CTCCAACTGACACGAGCCCA	ADD1	159	186	506	92	239	167
ADD1_TGTACTTCTCAGGATTCAGC	ADD1	146	186	152	218	212	117
ADD1_CGAATCACCGTCACTAGCAA	ADD1	243	1064	1273	617	829	558
ADD2_ACTCGGCCATCTATGCAGCG	ADD2	100	413	711	315	722	359
ADD2_GATGCTGGACTGTACTCACC	ADD2	47	202	121	222	135	26
ADD2_TGACATAGGTGTCACTCAGC	ADD2	31	195	266	112	26	30
ADD2_TCAGTCTTTCAGGGAGGAGC	ADD2	53	162	381	193	217	102
ADD2_GAGCGAATTGCAAACCCACC	ADD2	6	146	483	558	174	117
ADD2_AGATAGCTAAGATGCCGCGC	ADD2	128	317	322	312	167	182
ADD3_CTTGTTTGGATGGGCACACC	ADD3	103	146	536	144	367	406
ADD3_AATAGGAGAAGTGGTTGACC	ADD3	13	124	42	27	9	2
ADD3_ATAGGAGAAGTGGTTGACCA	ADD3	39	161	640	436	296	128
ADD3_CCAAGGGTCACTTGAAGAAC	ADD3	284	546	972	1037	415	574
ADGB_CATCGTATCAACTCGGCGCA	ADGB	60	263	205	308	801	564
ADGB_TTCCTCTAGGTCCAAGGCCG	ADGB	362	1116	1704	857	868	547
ADGB_AATTCCCACTCTGGCCAGAG	ADGB	24	128	476	312	282	367
ADGB_TTAGCATCCATGTAGCAGAC	ADGB	221	413	453	199	163	110
ADGB_CTACTTCTAGTCACCAGCAC	ADGB	286	805	876	381	369	283
ADGB_GACAGTCCTCCCATAGAGCC	ADGB	264	354	174	133	143	166
ADH1A_ACAGACTTTCTCTAGAGGCG	ADH1A	105	363	399	324	216	300
ADH1C_ACCTCTTTCCAGAGCGAAGC	ADH1C	52	116	127	113	73	36
ADH1C_AGGTGCTGACGCCGACGAAG	ADH1C	90	237	822	370	63	185
ADH4_TGGACTGTACAACCGCAGGC	ADH4	65	250	779	385	113	278
ADH4_GCCCTGGACTGTACAACCGC	ADH4	176	234	729	631	182	267
ADH4_TTTGCCCTTGACTGTGCAGG	ADH4	156	169	462	408	92	242
ADH4_AGACAGCACAAGTCGAACCA	ADH4	87	281	975	371	481	552
ADH4_GGAGTGACCAACGTCAAACC	ADH4	87	194	387	161	220	391
ADH5_ATCCGTGAACATGGCGAACG	ADH5	87	304	686	648	200	276
ADH5_CTTTACTCCTAGTTGGAGCC	ADH5	7	173	255	44	51	183
ADH6_GCTCTCATTGCAGGAGGCGA	ADH6	36	53	88	31	39	11
ADH6_CATTGGAGTGGATGTCAACA	ADH6	108	163	467	198	415	496
ADH6_TGCTGCAATCAATACTGCCA	ADH6	92	386	341	79	439	117
ADH6_CCAAGATGGTGGGATACAAG	ADH6	238	950	998	912	694	477
ADH6_TCCATACAGGTTGTGGCCAC	ADH6	88	288	257	192	278	275
ADH6_CTGCTTTGCATCTGATGACC	ADH6	200	400	888	462	405	345
ADH7_AGGAACTCCTACAACCACGC	ADH7	207	191	484	368	376	411
ADH7_CATGAACTATGGGACCAGCG	ADH7	63	309	643	570	141	219
ADH7_AGAAATGACAGGCAACAACG	ADH7	370	420	1919	1492	407	620
ADH7_ATCATGGGCTGTAAGTCAGC	ADH7	45	142	129	158	62	49
ADH7_AACAGCAGCGCCATATCCAG	ADH7	55	72	224	59	408	592
ADH7_AATGCTTGTCGCAACCCAGA	ADH7	34	46	135	89	94	87
ADHFE1_GCCTCAGCAAGTACGCGACC	ADHFE1	272	139	200	191	193	295
ADHFE1_GAATCCATAGCTACTTGCAC	ADHFE1	0	45	240	264	65	109
ADHFE1_TAGGAAATCAGAATGAGGGC	ADHFE1	29	88	225	99	131	109
ADHFE1_TGCCAACTACCTCAGGAACC	ADHFE1	204	428	710	483	517	491
ADHFE1_CCTCCACATGCCTGCCCGAG	ADHFE1	107	248	322	62	139	88
ADHFE1_ATCACACGGCCTGCGTACCA	ADHFE1	58	226	405	248	279	119
ADI1_AAATTTCACGTACTGCCCGC	ADI1	9	65	28	16	40	19
ADI1_CGGTTGTACGCTGTCCACAC	ADI1	121	350	604	377	1148	858
ADI1_CGGTGTGGACAGCGTACAAC	ADI1	1156	1822	1309	746	840	978
ADI1_CTTCACGGTGGACGAGAAGG	ADI1	79	88	352	321	218	152
ADI1_CCGCTTCACGGTGGACGAGA	ADI1	108	340	245	122	233	294
ADI1_GATCCGGATCTTCATGGAGA	ADI1	45	34	149	90	29	14
ADIG_GAAGTACCCTTTGATGCCGC	ADIG	66	411	181	46	244	133
ADIG_CTACGCTTCTTACTTAGCCA	ADIG	33	98	433	247	293	340
ADIG_GACACTCCACGGCCAAGAGA	ADIG	64	137	193	119	102	181
ADIG_GGAGCCGCTCAAGTCTGGGA	ADIG	13	115	93	228	55	35
ADIG_GCAAGGGTCTTCCCATACCC	ADIG	194	183	296	231	373	414
ADIG_CAAGGGTCTTCCCATACCCG	ADIG	204	707	749	853	413	521
ADIPOQ_GAAACCACGACTCAAGGGCC	ADIPOQ	242	368	131	58	107	228
ADIPOQ_CCATTATGGCCCGGATGCCC	ADIPOQ	67	128	326	195	62	126
ADIPOQ_TCGGTGAAACCGGAGTACCC	ADIPOQ	128	159	149	116	128	203
ADIPOQ_AACCACTATGATGGCTCCAC	ADIPOQ	54	37	78	89	78	163
ADIPOQ_TAGGCAAAGTAGTACAGCCC	ADIPOQ	101	277	567	213	167	255
ADIPOQ_TGTGCTCCTGCATCTGGAGG	ADIPOQ	148	167	564	233	375	312
ADIPOR1_TCATTGTGGCGCAGTGGGAC	ADIPOR1	223	388	570	474	397	329
ADIPOR1_AATGCCCAGGACACAGACGA	ADIPOR1	133	96	344	192	412	106
ADIPOR1_ATAGACGGTGTGAAAGAGCC	ADIPOR1	50	32	133	12	56	160
ADIPOR1_GCAAGCCCGAAAGGAGGGCA	ADIPOR1	92	110	446	149	93	100
ADIPOR2_CAACTGGATGGTACACGAAG	ADIPOR2	408	310	520	362	385	313
ADIPOR2_CATGATGGGCTTGTAAGAGA	ADIPOR2	89	344	468	542	396	242
ADIPOR2_CTCATGATGTACTACCAGAC	ADIPOR2	293	659	1258	697	819	348
ADIPOR2_CAGTCTACTGCCACTCAGAG	ADIPOR2	240	712	1015	451	1064	643
ADIPOR2_TTGCACTATGTCATCTCGGA	ADIPOR2	91	361	418	414	298	319
ADIPOR2_TTTCGTTTCATGATCGGCGG	ADIPOR2	93	140	352	217	379	167
ADIRF_CCCGAAGCCATGGCAAGCAA	ADIRF	337	416	882	366	564	829
ADIRF_CTTGCAGGACCTGAAGCAAC	ADIRF	360	419	723	352	372	309
ADIRF_ACCTGAAGCAACAGGTGGAG	ADIRF	14	86	228	112	36	74
ADIRF_TCCAGTGTCAGCGGCCGGAG	ADIRF	139	234	494	192	710	221
ADIRF_CATCGACAAGACTGCTAACC	ADIRF	539	941	884	617	362	325
ADK_CGTAGTAATGAGCATCCACA	ADK	173	352	594	349	97	97
ADK_CCCAGAGTCAGTATTAAAGG	ADK	116	184	557	243	376	284
ADK_CGAATCGTGATCTTCACCCA	ADK	185	574	786	320	343	234
ADK_GAATCGTGATCTTCACCCAA	ADK	33	58	134	94	126	129
ADK_TTGCTGCATAGTGGCCAGCA	ADK	524	769	906	453	1000	680
ADK_GAAGTCTGGCTTCTCAGGAA	ADK	79	181	302	150	182	234
ADM_CTTCGCAGCCGGGATGAAGC	ADM	78	126	152	66	68	44
ADM_ACCCAGGTACATCAGGGCGA	ADM	38	243	72	3	15	126
ADM_AGCGGTGTCAGCGCCTAGGA	ADM	486	273	338	261	211	172
ADM_GGCCTTCACGTCAGCGAGCC	ADM	36	113	297	118	776	437
ADM_GGCCGAATAAGGGTCTGGGC	ADM	42	199	124	105	78	21
ADM_CTTCTAAGCCACAAGCACAC	ADM	252	362	455	352	438	552
ADM2_ACCCGCGACCCGTCAAACCC	ADM2	200	430	1092	682	515	457
ADM2_GGAGAGGCTGACCCATAACA	ADM2	229	777	724	404	411	450
ADM2_CCAAGCCCAGCTCCTGCGAG	ADM2	310	507	2076	987	893	1104
ADM2_TGGCAACTCATGGGACCGGC	ADM2	281	191	234	62	310	279
ADM2_CCGAGGGACTGGGCTTCAGA	ADM2	81	318	421	433	148	324
ADM5_AGAAGGCGAGGAGCAACAGC	ADM5	49	90	279	223	101	44
ADM5_CCTCGCCTTCTCCGCCCAAG	ADM5	62	330	298	121	63	176
ADM5_AGTATATGATCTCCGCCAGG	ADM5	60	390	143	39	198	87
ADM5_GGCAAACTGAAGCCGAGGAG	ADM5	56	221	395	227	225	90
ADM5_TAGGCAAACTGAAGCCGAGG	ADM5	103	95	198	104	2	29
ADM5_GGTCCAACCTAGTCGCAGCC	ADM5	99	156	492	200	22	8
ADNP_TTGGGAAGACTCGTCAGACC	ADNP	134	265	737	224	595	636
ADNP_ATGCAGAGTGATAGTTGAGG	ADNP	90	241	239	190	225	141
ADNP_GGATGCCTGTGACTGAGAGA	ADNP	21	202	89	18	32	68
ADNP_TGGAGTCAAATCTGTAGGCC	ADNP	262	456	925	609	395	665
ADNP_TGATGGCCTTAAACCTAAGC	ADNP	118	59	334	205	72	111
ADNP2_TGTTTATGGGTCCCACAGGC	ADNP2	301	786	565	402	672	414
ADNP2_ACGGAGCTGTCTGGCCCACA	ADNP2	11	204	261	251	434	233
ADNP2_TACAGGCACAACAGCTGAGG	ADNP2	44	121	213	124	58	103
ADNP2_CAACGTCTACCAGGTCCACA	ADNP2	157	256	453	155	57	53
ADNP2_CGTGTGCACCATTTCTAAAG	ADNP2	495	832	1191	796	874	709
ADO_CTGCAGTGTGGCCTTGCGCG	ADO	61	186	364	370	364	553
ADO_CGAGACGGACGGCTTCAGCC	ADO	54	148	108	79	431	182
ADO_TGCATGGACAAGCTAGACGC	ADO	185	569	324	214	1024	312
ADO_CATCGTCCGGGTCGTAGGGC	ADO	77	253	258	584	250	381
ADO_GCCGATGACTTCTGGTGCGA	ADO	126	173	144	92	452	228
ADORA1_TCGCCCTGGTCTCTGTGCCC	ADORA1	55	1	283	175	60	162
ADORA1_CAGCGACACGATGAAGCAGA	ADORA1	46	238	423	213	27	45
ADORA1_CAATGTTGATGAGGATGGCG	ADORA1	63	118	241	139	355	90
ADORA1_CGCTGTGGACTCACCGGAGA	ADORA1	261	644	1224	648	463	582
ADORA1_GATCAAGTGCGAGTTCGAGA	ADORA1	168	473	513	144	150	205
ADORA1_GCGGAACTTCTGGATGCGGA	ADORA1	160	307	275	409	137	32
ADORA2A_GGTGTACATCACGGTGGAGC	ADORA2A	39	61	127	60	112	63
ADORA2A_GGACGAAGCAGGCAATGAAG	ADORA2A	222	369	406	559	614	299
ADORA2A_TCACCGGAGCGGGATGCGGA	ADORA2A	124	150	227	114	110	42
ADORA2A_ACGGTCCACACTGCAGAAGG	ADORA2A	217	354	546	200	277	294
ADORA2A_CTGGCGGGTGGCCGTTGAGA	ADORA2A	271	393	654	254	477	592
ADORA2A_CATTGGGCCTCCGCTCAGGG	ADORA2A	135	162	590	285	268	101
ADORA2B_GCACGAAGCAGGCGAGGAAG	ADORA2B	81	172	489	373	532	682
ADORA2B_CATCTTCAGCCTTCTGGCCG	ADORA2B	227	454	411	302	256	432
ADORA2B_TCAATCCGATGCCAAAGGCA	ADORA2B	182	381	410	390	146	114
ADORA2B_TGGAGTCAATCCGATGCCAA	ADORA2B	292	345	861	309	615	305
ADORA2B_TGGCTGCATGGATCTCCCGC	ADORA2B	68	247	409	272	133	200
ADORA2B_ATGCACAGGTAACCAGCACA	ADORA2B	137	226	594	521	211	107
ADORA3_AGACTATGACTCACCTGGAG	ADORA3	172	451	629	330	725	404
ADORA3_TATGTCCTGCCTGACCAAAG	ADORA3	113	79	458	557	416	308
ADORA3_AGAATGCACCCAGGGAGCCC	ADORA3	94	249	240	76	246	224
ADORA3_ATGGCGCACATGACAACCAG	ADORA3	338	332	226	105	124	87
ADORA3_CAAGTATCGGTCCACAGCGA	ADORA3	76	363	726	328	341	368
ADORA3_AGGACCCATTGAGCAGAAGG	ADORA3	169	405	319	183	306	62
ADPGK_TCCAAGGCCTACAGTTCGAA	ADPGK	189	255	515	194	597	758
ADPGK_GGTAGACCAGCGTGTGGAAA	ADPGK	39	107	183	80	163	151
ADPGK_TAGGTGAACTGGAATACCAG	ADPGK	160	262	355	449	111	169
ADPGK_TTCTCTCACGACCTCTCCAA	ADPGK	102	130	260	174	129	71
ADPGK_CTGGACCGCAAAGAAGAACC	ADPGK	300	307	999	512	436	256
ADPGK_CTTGGCCTTAGTCCTGGGAA	ADPGK	254	444	1368	620	510	284
ADPRH_GAGTGCAGCTGGAGATGCCC	ADPRH	11	11	91	0	53	8
ADPRH_ATGCCCTAGACGTGGGAAGG	ADPRH	341	360	326	179	324	245
ADPRH_TTGTGCACCGAGGCACCACC	ADPRH	4	43	38	36	176	165
ADPRH_ATCCAAGTGAGCATCGAGAG	ADPRH	105	302	631	242	457	681
ADPRH_AGTCTTTCGGTGTGAAGGAG	ADPRH	71	180	435	267	222	170
ADPRH_CCCTAGCTGTCTCTTCCAGC	ADPRH	0	12	197	209	151	91
ADPRHL1_GGCCTGGACCTCGTTCCCAA	ADPRHL1	242	149	357	206	159	88
ADPRHL1_TCCTTGCAGCAGGAAACAGC	ADPRHL1	144	37	354	294	117	117
ADPRHL1_AAGACCATCCGGCACACGGC	ADPRHL1	5	18	285	121	215	71
ADPRHL1_GACCCTCATCGAGGTCAGCG	ADPRHL1	363	253	161	227	377	518
ADPRHL1_ACGGTGTGTGCCAGGCGAGA	ADPRHL1	202	475	706	401	175	203
ADPRHL1_CATGCACATCGCAACCGCCG	ADPRHL1	209	643	644	386	195	131
ADPRHL2_CTCGGAAGCGCGAGAGGGAG	ADPRHL2	56	276	401	263	249	69
ADPRHL2_AGCCAAGGAGGCCTTTGACG	ADPRHL2	58	182	497	372	192	83
ADPRHL2_AGGAGCCTTTCCCGTTAAAC	ADPRHL2	35	271	479	238	343	211
ADPRHL2_TGTCAGCTGGGCCGAGAGCC	ADPRHL2	295	338	405	121	157	302
ADPRHL2_TAGACCAGGCATCGGTGACC	ADPRHL2	343	264	248	409	83	381
ADPRHL2_GGAGGCTATTGAAGGCAGAA	ADPRHL2	61	173	413	322	162	173
ADPRM_TACAGGGTGCCATTGAAGAC	ADPRM	235	419	425	353	317	641
ADPRM_CCAAGCTGAAGGACACAACA	ADPRM	410	444	875	734	728	774
ADPRM_GGCTGAATCCTCCATTAAAC	ADPRM	184	537	744	355	362	207
ADPRM_TCAGCCAAGAACAGCTAAAC	ADPRM	542	530	1055	565	486	474
ADPRM_CGTCCGGGTAAATGGGAAGA	ADPRM	255	313	671	229	678	732
ADPRM_TAACTCCTTCTAGGTTGACG	ADPRM	87	144	353	131	182	183
ADRA1A_AACAGTCGTGGACGGGAAGC	ADRA1A	38	89	269	100	68	121
ADRA1A_TCTGAACCCTTTCTCCACGG	ADRA1A	75	146	399	182	110	122
ADRA1A_AGGTCTCTCTTGATCCCACG	ADRA1A	32	304	145	177	228	233
ADRA1A_TCTGCACTAGGCTGCGGGAG	ADRA1A	197	659	639	444	453	155
ADRA1A_GGGTCCAATGGATATGACCA	ADRA1A	31	70	196	140	105	123
ADRA1A_ACCTCGAAGATGGCGGAGAA	ADRA1A	122	255	433	242	306	140
ADRA1B_GGACGGTGAAGCTCAACAGC	ADRA1B	87	398	1085	366	397	224
ADRA1B_ATCCCACGCTGGTCACCCGG	ADRA1B	66	129	327	75	461	321
ADRA1B_GACACTGAGCAGCGCCAAGA	ADRA1B	65	127	378	178	381	80
ADRA1B_GCCGGCACCCAACGATGACA	ADRA1B	194	275	761	187	240	180
ADRA1B_ACCTTGAACACGGCGTCGGG	ADRA1B	33	122	89	107	13	130
ADRA1B_GGGAAGGCGCACAGCTCGAC	ADRA1B	90	116	208	151	31	0
ADRA1D_CCTAGGCGTCCCACACGAGG	ADRA1D	69	143	175	155	65	4
ADRA1D_TCGCACAAGATCCGCGCCGG	ADRA1D	39	128	223	61	60	109
ADRA1D_TGTCGCACAAGATCCGCGCC	ADRA1D	283	212	348	558	128	219
ADRA1D_GGGCCCTACGGACACCACCA	ADRA1D	147	228	300	35	79	104
ADRA1D_CCCATACGTCGCAGAAGGCG	ADRA1D	148	300	296	126	184	192
ADRA1D_TTTCATCGTGAACCTGGCCG	ADRA1D	186	618	459	210	121	98
ADRA2A_GACGAGCACGTTGCCGAACA	ADRA2A	61	390	677	336	321	288
ADRA2A_CCGCTACTGGTCCATCACAC	ADRA2A	264	899	1914	995	756	746
ADRA2A_TGGTCGTTGATCTCGCAGCG	ADRA2A	320	635	1100	491	807	601
ADRA2A_GCGAGATCAACGACCAGAAG	ADRA2A	207	601	924	499	524	389
ADRA2A_TTTGAAGAGCGTGCGTGGCA	ADRA2A	65	281	323	235	181	217
ADRA2A_AGAGGATCTTCTTGAAGGCG	ADRA2A	190	583	416	247	333	180
ADRA2B_GGATCCTCCGGAAGGCACGG	ADRA2B	35	60	271	68	22	19
ADRA2B_CCTCCTGGTTGAGCTTGCAC	ADRA2B	89	325	1038	672	215	185
ADRA2B_CCAGTGCAAGCTCAACCAGG	ADRA2B	239	311	833	186	276	426
ADRA2B_TGATGCACTTGATGCGGCGC	ADRA2B	106	338	71	47	130	65
ADRA2B_GATGCACTTGATGCGGCGCG	ADRA2B	17	42	99	28	48	89
ADRA2B_AGCGGCTGGTCAACACAGCC	ADRA2B	81	132	195	143	4	39
ADRA2C_CGTAGCTCGCGGGAGGACCA	ADRA2C	9	48	431	239	91	56
ADRA2C_GATGAGCCACACGGCCACGA	ADRA2C	62	1	160	169	65	97
ADRA2C_GGTAGAGCGAGACCAGCGGC	ADRA2C	0	0	29	41	8	0
ADRA2C_TCGAGTTCTTCCTGTCGCGC	ADRA2C	145	217	582	249	255	385
ADRA2C_CATCTACACGGTCTTCAACC	ADRA2C	52	54	150	140	26	35
ADRA2C_AGCACATCCTCTTCCGACGG	ADRA2C	97	185	436	522	248	316
ADRB1_AGAAGGAGCCGTACTCCCAG	ADRB1	58	91	373	33	483	445
ADRB1_GGTCCACAGCTCGCAGAAGA	ADRB1	25	208	761	298	384	824
ADRB1_CAGCAGGCTCTGGTAGCGGA	ADRB1	178	102	160	81	36	56
ADRB1_ACGAAGGCCATGATGCACAG	ADRB1	330	387	1072	467	535	509
ADRB1_ACACGAAGGCCATGATGCAC	ADRB1	198	113	311	54	352	273
ADRB1_ACTGCTCTGCTGCGCGCGCA	ADRB1	0	7	108	30	59	31
ADRB2_CAGACGCTCGAACTTGGCAA	ADRB2	154	279	500	324	249	100
ADRB2_GCCCATGACCAGATCAGCAC	ADRB2	199	326	908	585	183	399
ADRB2_TGCTGACCAAGAATAAGGCC	ADRB2	166	290	555	201	319	198
ADRB2_ACACCATCAGAATGATCACC	ADRB2	113	314	215	135	338	111
ADRB2_TACTCCAGCAACGGCAACAC	ADRB2	141	139	1126	483	461	589
ADRB2_GAGTGGATATCACGTGGAAC	ADRB2	150	366	485	203	197	124
ADRB3_GGCTTTGCCAACGGCTCGAC	ADRB3	130	64	106	111	264	78
ADRB3_GGCCGCAGCGGCACAGAAGA	ADRB3	111	136	313	387	182	112
ADRB3_ACGAAGAGCATCACGAGAAG	ADRB3	98	278	743	363	355	240
ADRB3_TTGCGCCCATCATGAGCCAG	ADRB3	126	403	666	356	396	95
ADRBK1_CGTGAGCTACCTGATGGCCA	ADRBK1	402	235	1005	435	915	390
ADRBK1_TCTCAAAGGTCACCTCGCCC	ADRBK1	51	114	363	213	735	319
ADRBK1_CTCCTCATAGAATTCCACCA	ADRBK1	513	1046	1190	846	442	557
ADRBK1_GAAGTACGAGAAGCTGGAGA	ADRBK1	82	126	710	330	131	154
ADRBK1_TGGCACTCTTCGAGAAGGGC	ADRBK1	78	239	657	453	73	142
ADRBK1_GGGTGCCGGAAGGCTGACAC	ADRBK1	176	58	120	39	162	236
ADRBK2_TTTGTCGACTTCTGCAAAGG	ADRBK2	378	790	642	320	615	340
ADRBK2_ACACGGTGTGTTCTCTGAGA	ADRBK2	175	367	191	227	390	303
ADRBK2_CTCCCGAGGTGCTGCAGAAG	ADRBK2	260	578	848	929	559	498
ADRBK2_GCTGAAGCAAGCCCTCCAAA	ADRBK2	113	513	633	329	428	437
ADRBK2_AAGCAACTTGGCCACGAAGA	ADRBK2	203	294	712	494	282	579
ADRBK2_GCACGGGTACATGCTGAAAC	ADRBK2	717	1218	1186	486	1032	639
ADRM1_GGACAGGACGTCCGGGAACG	ADRM1	16	19	144	54	153	86
ADRM1_TGACGACTGTGAGTTCAAGC	ADRM1	151	144	380	117	94	86
ADRM1_TTCGTGGCCGCTGCTTCCGC	ADRM1	197	349	447	190	291	184
ADRM1_ATGCAGCTCATCGGACCAGC	ADRM1	15	29	132	161	47	17
ADRM1_CCCAGTAAGCTGGCCAGGCC	ADRM1	94	238	788	476	201	328
ADRM1_CCACGATGAACGTACCAGCC	ADRM1	136	267	553	489	357	225
ADSL_TGCCTCCCGCTATGCCAGCC	ADSL	66	369	311	285	68	39
ADSL_GGAGAACATCGACTTCAAGA	ADSL	10	11	92	4	47	7
ADSL_GAAACCTAATGTGGGTAGAC	ADSL	46	108	116	131	53	261
ADSL_CCTGGCAAACCTCAAGGAGA	ADSL	3	38	224	71	9	16
ADSL_GCAGCAACGTTCTGAACGCA	ADSL	143	318	359	182	386	206
ADSL_TAGACGGATCTGTTTGGCCG	ADSL	78	141	419	308	154	146
ADSS_CCTTTCTAGGACTAGAAGGC	ADSS	41	150	50	78	138	39
ADSSL1_GGACCCGAGCCTCCAACGAC	ADSSL1	115	80	195	126	167	235
ADSSL1_AACTAGGGTGACGCTGGGAG	ADSSL1	58	147	266	157	331	186
ADSSL1_CTTGGTGTTGATGATGCCGC	ADSSL1	13	79	282	124	71	28
ADSSL1_CTGTCTCTCATGCAGGCAAC	ADSSL1	163	116	204	274	137	108
ADSSL1_CAGTGGGAAACGTACCAAGG	ADSSL1	460	608	686	163	1271	923
ADSSL1_CCTGAAGTCCGTCGACAGCC	ADSSL1	155	138	537	334	85	87
ADTRP_GGCAAACACAGGATACACCC	ADTRP	43	328	69	39	90	29
ADTRP_CTATGGCTCTACTTTGAGAC	ADTRP	178	463	547	100	369	307
ADTRP_CCAGCATTGCTTACATCAGC	ADTRP	46	213	501	238	364	185
ADTRP_TTGCATGATTCAGCCACACG	ADTRP	191	362	454	331	357	295
ADTRP_CCAGCCAGGAAGCTTTAGGC	ADTRP	223	176	220	140	323	266
ADTRP_GGGTTTGACATCTACCAGCC	ADTRP	23	14	49	16	11	11
AEBP1_GCAAGCCAGGGAAGCGGCCA	AEBP1	67	221	110	70	179	101
AEBP1_GGTGCTCCCGTGCCTCCACA	AEBP1	0	34	12	13	58	40
AEBP1_ACTACAATGACCAGATCGAG	AEBP1	30	128	392	153	398	153
AEBP1_TTCGGCGCCAGAAGCAACCC	AEBP1	176	296	788	323	528	211
AEBP1_CGACAAGTGGGCAGTGGAGA	AEBP1	580	487	1176	508	423	397
AEBP1_CGGCCGGCTCAACATGCAGG	AEBP1	155	159	495	256	141	188
AEBP2_GGCCGCCGCTATCACCGACA	AEBP2	514	782	346	453	190	376
AEBP2_GGAGAGTAGCGCCGAGAGCC	AEBP2	18	77	276	193	241	93
AEBP2_GAGACCCGCTCGTTGAGCCC	AEBP2	38	79	23	42	0	21
AEBP2_TGCTGGAGTTGAACGCCCAC	AEBP2	56	131	200	184	89	198
AEBP2_ATACATGTAGATGGTCAGCG	AEBP2	330	760	371	293	343	140
AEBP2_TGCCGCAGAAGAGGTTGAAG	AEBP2	334	345	1236	557	889	592
AEN_CCTCACCATCCCAAATGCCA	AEN	258	177	387	314	305	213
AEN_CCAAGGATGTGCTTCGGAAG	AEN	169	717	1614	1051	452	544
AEN_GGTGGACATACTTGAGCGCC	AEN	0	7	115	28	0	0
AEN_CCAAACTTCCTCAGCGAGCC	AEN	131	400	1505	770	349	149
AEN_AGCCATGGAGCTCTACCGGC	AEN	12	7	113	36	41	149
AEN_TCAGGCACAATCCTACACAA	AEN	357	730	1350	1011	527	779
AES_GAAGACAAGAACGGGCACGA	AES	160	307	301	186	305	206
AES_GATAGAGTTCAGCTCGGGAG	AES	11	62	115	8	0	37
AES_CCTCTTGGGAGAGGTAGGGC	AES	19	111	94	55	2	31
AES_GCTGAACGGGATTTGTGCCC	AES	37	84	42	119	27	8
AES_CGTCCAGGTCGTGCCACAGC	AES	320	1270	1055	1075	618	482
AES_CACGACCTGGACGCGTGCCA	AES	87	229	777	295	156	165
AFAP1_AGTTCCAAATCAGAGGCCAA	AFAP1	69	107	224	78	221	148
AFAP1_GGAGGACACTCTGAATCCAC	AFAP1	47	178	138	106	78	50
[truncated: 89,323 more rows]

## Sheet: RPE1-hTERT p53KO AZD6738
Supplementary Table 5: CRISPR screens read counts
RPE1-hTERT p53-/- VE821
sgRNA_genomic_GENE	Gene	WT_ATRi_T18A	WT_ATRi_T18B	WT_CTRL_T18A	WT_CTRL_T18B
chr9:139418346-139418365_NOTCH1_-	NOTCH1	908	998	957	687
chr19:47968980-47968999_SLC8A2_+	SLC8A2	551	917	763	530
chr19:54759374-54759393_LILRB5_+	LILRB5	620	518	610	370
chr11:62367668-62367687_MTA2_+	MTA2	402	213	559	397
chr20:61273376-61273395_RP11-93B14.6_+	RP11-93B14.6	735	791	761	559
chr12:110883246-110883265_ARPC3_+	ARPC3	53	55	28	12
chr7:116166668-116166687_CAV1_+	CAV1	381	528	453	404
chr1:160162610-160162629_CASQ1_+	CASQ1	217	460	415	276
chr20:39830793-39830812_ZHX3_-	ZHX3	242	186	271	267
chrX:100871050-100871069_ARMCX6_+	ARMCX6	881	579	903	417
chr1:11875958-11875977_CLCN6_-	CLCN6	308	312	411	347
chr5:55056067-55056086_DDX4_+	DDX4	770	778	636	495
chrX:152710882-152710901_TREX2_-	TREX2	570	875	700	584
chr10:79785483-79785502_POLR3A_-	POLR3A	0	25	11	13
chr15:80445393-80445412_FAH_+	FAH	1055	1450	1038	929
chr8:79648717-79648736_IL7_+	IL7	869	1145	1122	684
chr19:6364550-6364569_CLPP_-	CLPP	300	563	361	378
chr19:49398737-49398756_TULP2_+	TULP2	663	714	474	475
chr22:24034979-24034998_RGL4_+	RGL4	661	605	508	347
chr11:5841979-5841998_OR52N2_+	OR52N2	788	1166	858	946
chr16:30364728-30364747_CD2BP2_-	CD2BP2	446	441	374	344
chr2:68385198-68385217_PNO1_+	PNO1	5	6	35	3
chr17:19646607-19646626_ALDH3A1_+	ALDH3A1	1053	1326	1015	714
chr4:62758549-62758568_LPHN3_-	LPHN3	1545	1790	1211	1472
chr6:33541634-33541653_BAK1_+	BAK1	458	449	735	308
chr6:35265642-35265661_DEF6_-	DEF6	829	488	908	514
chr16:56623799-56623818_MT3_+	MT3	216	416	400	278
chr11:104971464-104971483_CARD17_-	CARD17	993	1358	788	975
chrX:38156546-38156565_RPGR_-	RPGR	940	1030	1072	945
chr5:179106011-179106030_CBY3_+	CBY3	573	528	500	490
chr2:128047360-128047379_ERCC3_+	ERCC3	8	43	21	24
chr14:63671644-63671663_RHOJ_+	RHOJ	480	670	397	701
chr10:135044137-135044156_UTF1_-	UTF1	815	712	825	493
chr14:100934459-100934478_WDR25_-	WDR25	65	36	104	21
chr14:103395569-103395588_AMN_-	AMN	566	924	611	669
chrX:30255051-30255070_MAGEB3_-	MAGEB3	740	1074	852	760
chr1:94574139-94574158_ABCA4_+	ABCA4	611	817	551	581
chrX:56276690-56276709_KLF8_+	KLF8	121	160	217	77
chr17:11282804-11282823_SHISA6_+	SHISA6	877	1076	929	1000
chr3:111312584-111312603_ZBED2_+	ZBED2	290	226	301	310
chr5:122881394-122881413_CSNK1G3_+	CSNK1G3	428	353	419	409
chr5:37381744-37381763_WDR70_+	WDR70	390	450	397	268
chr12:56233409-56233428_MMP19_+	MMP19	280	212	384	343
chr3:74350822-74350841_CNTN3_-	CNTN3	377	346	392	196
chr5:41912264-41912283_C5orf51_+	C5orf51	562	857	733	617
chr9:125424465-125424484_OR1L1_-	OR1L1	1009	1298	886	1100
chr6:24145960-24145979_NRSN1_+	NRSN1	583	524	469	355
chr7:13975426-13975445_ETV1_+	ETV1	524	540	730	509
chr1:27278418-27278437_C1orf172_+	C1orf172	476	986	723	704
chr14:24897983-24898002_CBLN3_-	CBLN3	446	510	499	370
chr14:23842453-23842472_IL25_+	IL25	966	1246	919	1304
chr21:43176803-43176822_RIPK4_+	RIPK4	609	780	527	457
chr11:57369621-57369640_SERPING1_+	SERPING1	65	61	68	110
chr16:28990482-28990501_SPNS1_+	SPNS1	486	729	567	482
chr4:3769391-3769410_ADRA2C_-	ADRA2C	199	182	212	95
chr17:49272577-49272596_MBTD1_-	MBTD1	577	909	587	675
chr12:1887049-1887068_ADIPOR2_-	ADIPOR2	668	790	836	741
chr16:19125908-19125927_ITPRIPL2_-	ITPRIPL2	683	816	820	590
chr19:58921352-58921371_ZNF584_+	ZNF584	502	1374	524	1335
chr14:74874608-74874627_SYNDIG1L_+	SYNDIG1L	1194	1551	1022	991
chr7:92763356-92763375_SAMD9L_+	SAMD9L	535	622	664	538
chr12:10659125-10659144_EIF2S3L_-	EIF2S3L	509	718	720	504
chr1:236973803-236973822_MTR_+	MTR	989	1021	1034	872
chr9:137778393-137778412_FCN2_-	FCN2	932	1013	1029	783
chr14:91155944-91155963_TTC7B_+	TTC7B	792	805	635	641
chr11:108093232-108093251_NPAT_+	NPAT	0	0	0	5
chr20:42232864-42232883_IFT52_+	IFT52	381	218	319	274
chr11:108357100-108357119_KDELC2_+	KDELC2	417	474	358	539
chr12:29908763-29908782_TMTC1_+	TMTC1	1183	1306	1185	1002
chr6:43604191-43604210_MAD2L1BP_+	MAD2L1BP	316	363	382	335
chrX:52891655-52891674_XAGE3_-	XAGE3	616	777	703	684
chr8:87437543-87437562_WWP1_-	WWP1	742	1147	1011	742
chr20:61444914-61444933_OGFR_+	OGFR	854	1051	913	662
chr6:86324775-86324794_SYNCRIP_+	SYNCRIP	608	942	403	597
chr17:12852492-12852511_ARHGAP44_+	ARHGAP44	171	249	237	189
chr9:101304203-101304222_GABBR2_-	GABBR2	323	480	396	460
chr4:90169129-90169148_GPRIN3_+	GPRIN3	638	757	583	403
chr9:74489940-74489959_ABHD17B_-	ABHD17B	1851	2146	2388	1536
chr11:67842265-67842284_CHKA_+	CHKA	430	453	372	386
chr6:142468505-142468524_VTA1_+	VTA1	615	319	373	243
chrX:133547883-133547902_PHF6_+	PHF6	560	820	639	517
chr8:66988978-66988997_DNAJC5B_-	DNAJC5B	1875	1736	2122	1202
chr4:114158175-114158194_ANK2_+	ANK2	500	495	521	518
chr8:30557628-30557647_GSR_-	GSR	406	548	282	565
chrX:153944488-153944507_GAB3_+	GAB3	393	398	416	248
chr3:179046126-179046145_ZNF639_-	ZNF639	609	523	474	419
chr1:152382761-152382780_CRNN_-	CRNN	605	760	541	600
chr19:40842070-40842089_C19orf47_-	C19orf47	384	341	359	444
chr1:163295902-163295921_NUF2_+	NUF2	5	14	0	75
chr21:46074220-46074239_KRTAP12-4_+	KRTAP12-4	226	182	218	75
chr1:204118890-204118909_ETNK2_+	ETNK2	776	1067	639	734
chr6:31938719-31938738_DXO_+	DXO	631	575	626	457
chr8:103564002-103564021_ODF1_+	ODF1	996	1419	1036	1190
chr1:19212013-19212032_ALDH4A1_-	ALDH4A1	424	418	415	288
chr3:120050130-120050149_LRRC58_+	LRRC58	263	296	318	290
chr10:6061430-6061449_IL2RA_-	IL2RA	510	820	542	561
chr7:138768686-138768705_ZC3HAV1_-	ZC3HAV1	960	1146	1054	1014
chr19:9226121-9226140_OR7G1_+	OR7G1	348	458	291	247
chrX:82763501-82763520_POU3F4_+	POU3F4	840	769	960	779
chr5:56778410-56778429_ACTBL2_-	ACTBL2	1202	1222	1004	918
chr6:18171663-18171682_KDM1B_+	KDM1B	754	940	701	751
chr2:27430293-27430312_SLC5A6_+	SLC5A6	602	1072	587	638
chr14:21058758-21058777_RNASE12_+	RNASE12	484	406	700	345
chr3:183858307-183858326_EIF2B5_-	EIF2B5	0	1	2	0
chr3:97806086-97806105_OR5AC2_-	OR5AC2	849	1212	1138	1051
chr4:178896984-178897003_RP11-389E17.1_+	RP11-389E17.1	547	702	495	695
chr12:6575428-6575447_VAMP1_+	VAMP1	871	1289	831	1167
chr6:117718192-117718211_ROS1_-	ROS1	439	785	507	512
chr11:9088328-9088347_SCUBE2_+	SCUBE2	630	608	636	520
chr11:3380860-3380879_ZNF195_+	ZNF195	998	1376	891	763
chr16:67289321-67289340_SLC9A5_-	SLC9A5	230	347	391	246
chr4:674902-674921_MYL5_+	MYL5	1190	1701	1240	1262
chr19:38795490-38795509_C19orf33_-	C19orf33	381	233	497	274
chr20:62577530-62577549_UCKL1_+	UCKL1	622	961	660	806
chr17:14205132-14205151_HS3ST3B1_+	HS3ST3B1	597	628	979	608
chr13:100623805-100623824_ZIC5_+	ZIC5	469	394	510	338
chr18:32844112-32844131_ZSCAN30_+	ZSCAN30	246	347	198	278
chr2:219142130-219142149_TMBIM1_-	TMBIM1	393	472	457	409
chr21:15748038-15748057_HSPA13_-	HSPA13	596	778	707	623
chr12:58204804-58204823_AVIL_-	AVIL	479	618	516	448
chr16:23637559-23637578_PALB2_-	PALB2	92	156	206	282
chr4:55136825-55136844_PDGFRA_+	PDGFRA	635	818	677	550
chr11:46740829-46740848_F2_-	F2	360	590	226	614
chr12:48465452-48465471_SENP1_-	SENP1	435	421	416	384
chr17:29560177-29560196_NF1_+	NF1	856	1552	1007	1256
chr13:50205039-50205058_ARL11_+	ARL11	400	490	485	421
chr6:42231156-42231175_TRERF1_+	TRERF1	321	440	585	352
luciferase:1041-1060_luciferase_+	luciferase	458	474	423	332
chr20:42087086-42087105_SRSF6_+	SRSF6	109	120	64	81
chr16:2946597-2946616_FLYWCH2_+	FLYWCH2	451	389	570	336
chr21:40969636-40969655_C21orf88_+	C21orf88	641	631	632	617
chr1:235747048-235747067_GNG4_-	GNG4	692	409	567	401
chr7:44796745-44796764_ZMIZ2_-	ZMIZ2	164	310	245	282
chr3:183225900-183225919_KLHL6_-	KLHL6	0	0	0	0
chr10:93851575-93851594_CPEB3_+	CPEB3	173	172	146	302
chr19:45406419-45406438_TOMM40_-	TOMM40	37	37	13	18
chrX:102586367-102586386_TCEAL7_+	TCEAL7	405	596	445	563
chr1:866431-866450_SAMD11_-	SAMD11	764	938	842	855
chr5:122515943-122515962_PRDM6_+	PRDM6	800	865	715	758
chr4:71388484-71388503_AMTN_-	AMTN	211	247	174	185
chr17:2966251-2966270_OR1D5_+	OR1D5	271	282	220	253
chr7:23651130-23651149_CCDC126_+	CCDC126	705	813	590	798
chr19:47249433-47249452_STRN4_-	STRN4	668	932	499	535
chr15:75248539-75248558_RPP25_+	RPP25	635	356	515	509
chr1:100568611-100568630_SASS6_-	SASS6	628	494	738	343
chr15:53081905-53081924_ONECUT1_+	ONECUT1	1286	1709	1166	1268
chr17:73808563-73808582_UNK_+	UNK	606	697	472	594
chr17:43138806-43138825_NMT1_+	NMT1	432	498	526	460
chr12:57595579-57595598_LRP1_+	LRP1	561	571	715	605
chr3:48266116-48266135_CAMP_+	CAMP	589	610	394	416
chr17:4642615-4642634_CXCL16_-	CXCL16	763	796	674	408
chr13:45768642-45768661_KCTD4_-	KCTD4	648	699	509	406
chr1:46746197-46746216_LRRC41_-	LRRC41	101	201	115	150
chr1:173794462-173794481_DARS2_+	DARS2	357	464	471	360
chr14:24705246-24705265_GMPR2_-	GMPR2	423	889	459	733
chr1:176132013-176132032_RFWD2_-	RFWD2	21	125	41	40
chr5:75581071-75581090_SV2C_-	SV2C	472	833	615	466
chr20:55967709-55967728_RBM38_+	RBM38	207	150	146	139
chr2:124999798-124999817_CNTNAP5_+	CNTNAP5	430	399	313	388
chr16:27363958-27363977_IL4R_-	IL4R	183	155	183	133
chr19:54444733-54444752_CACNG7_-	CACNG7	1032	1418	1093	766
chr22:37535164-37535183_IL2RB_+	IL2RB	223	363	269	223
chr3:148459473-148459492_AGTR1_+	AGTR1	529	732	897	690
chr11:48238558-48238577_OR4B1_-	OR4B1	464	564	395	395
chr7:56155389-56155408_PHKG1_-	PHKG1	459	499	493	490
chrX:153095720-153095739_PDZD4_-	PDZD4	286	94	187	103
chr16:837680-837699_RPUSD1_-	RPUSD1	468	852	473	540
chr9:103002433-103002452_INVS_-	INVS	753	756	795	523
chr10:50819383-50819402_SLC18A3_+	SLC18A3	343	339	336	319
chr5:54960612-54960631_SLC38A9_+	SLC38A9	592	565	609	412
chr2:11273607-11273626_C2orf50_-	C2orf50	448	296	328	261
chr2:54024895-54024914_ERLEC1_-	ERLEC1	580	750	618	486
chr11:63586355-63586374_C11orf84_-	C11orf84	368	221	350	187
chr11:193752-193771_SCGB1C1_+	SCGB1C1	396	489	433	334
chr12:119773001-119773020_CCDC60_-	CCDC60	329	525	299	417
chr13:37576625-37576644_EXOSC8_+	EXOSC8	70	126	94	124
chr12:51818781-51818800_SLC4A8_+	SLC4A8	169	188	143	179
chr1:205819150-205819169_PM20D1_+	PM20D1	828	1199	1050	849
chr15:41165525-41165544_RHOV_-	RHOV	309	711	607	542
chr4:68934397-68934416_TMPRSS11F_+	TMPRSS11F	488	379	405	327
chr17:18927558-18927577_GRAP_+	GRAP	923	804	951	672
chr5:132362212-132362231_ZCCHC10_-	ZCCHC10	648	846	583	409
chr9:131467642-131467661_PKN3_+	PKN3	205	244	240	148
chr19:9297132-9297151_OR7D2_+	OR7D2	426	863	638	486
chr2:176982257-176982276_HOXD10_-	HOXD10	569	936	866	573
chr10:1068678-1068697_IDI2_+	IDI2	440	517	470	352
chr22:43539296-43539315_MCAT_-	MCAT	307	513	320	356
chr18:9360044-9360063_TWSG1_-	TWSG1	966	1328	1453	880
chr1:151026734-151026753_CDC42SE1_-	CDC42SE1	692	1040	750	635
chr19:49575354-49575373_KCNA7_+	KCNA7	498	384	482	371
chr1:204921194-204921213_NFASC_-	NFASC	1588	1545	1399	825
chr15:40756702-40756721_BAHD1_+	BAHD1	621	465	687	549
chr19:47524405-47524424_NPAS1_+	NPAS1	605	774	551	321
chr14:24108074-24108093_DHRS2_+	DHRS2	714	784	793	697
chr17:38252751-38252770_NR1D1_+	NR1D1	423	697	558	500
chr6:26021912-26021931_HIST1H4A_+	HIST1H4A	683	858	636	806
chr2:167140998-167141017_SCN9A_-	SCN9A	870	829	833	724
chr8:22438969-22438988_PDLIM2_+	PDLIM2	215	374	240	207
chr4:69327582-69327601_TMPRSS11E_-	TMPRSS11E	855	1195	1070	768
chr12:100751243-100751262_SLC17A8_-	SLC17A8	342	390	304	282
chr2:176981921-176981940_HOXD10_+	HOXD10	773	1177	1197	899
chr7:111846772-111846791_ZNF277_+	ZNF277	570	667	656	328
chr6:149887549-149887568_GINM1_+	GINM1	0	0	0	0
chr1:111892731-111892750_PIFO_-	PIFO	0	3	2	1
chr16:53738120-53738139_FTO_+	FTO	234	606	274	431
chr1:26752877-26752896_LIN28A_+	LIN28A	117	301	169	275
chr1:1747242-1747261_GNB1_-	GNB1	118	91	110	47
chr1:31838756-31838775_FABP3_+	FABP3	314	411	336	311
chr1:167408596-167408615_CD247_+	CD247	415	622	639	401
chr6:149782990-149783009_ZC3H12D_+	ZC3H12D	182	212	254	209
chr16:22826379-22826398_HS3ST2_+	HS3ST2	400	424	450	383
chr11:6622781-6622800_RRP8_-	RRP8	241	390	326	353
chr14:65019537-65019556_PPP1R36_+	PPP1R36	582	520	498	474
chr8:87519213-87519232_RMDN1_+	RMDN1	1160	1257	1059	986
chr12:118821851-118821870_SUDS3_+	SUDS3	111	127	85	119
chr1:160969960-160969979_F11R_+	F11R	592	741	566	676
chr4:153573716-153573735_TMEM154_-	TMEM154	1027	920	1136	797
chr12:96310976-96310995_CCDC38_+	CCDC38	424	427	250	373
chr17:27904672-27904691_GIT1_-	GIT1	1049	1327	1157	765
chr8:11301707-11301726_FAM167A_-	FAM167A	184	345	82	127
chr5:131554253-131554272_P4HA2_+	P4HA2	683	2067	935	1021
chr1:35657938-35657957_SFPQ_-	SFPQ	188	213	207	194
chr9:100767349-100767368_ANP32B_-	ANP32B	1705	2309	1774	2103
chr1:111216547-111216566_KCNA3_+	KCNA3	161	190	221	287
chr19:40885607-40885626_HIPK4_-	HIPK4	585	584	596	370
chr18:67992293-67992312_SOCS6_+	SOCS6	1388	2002	1478	1289
chr8:90926298-90926317_OSGIN2_+	OSGIN2	588	932	717	659
chr17:41234553-41234572_BRCA1_-	BRCA1	13	49	98	53
chr3:119087282-119087301_ARHGAP31_-	ARHGAP31	723	1091	827	1001
chr5:139741689-139741708_SLC4A9_-	SLC4A9	584	547	498	352
chr2:220098460-220098479_ANKZF1_+	ANKZF1	202	310	293	205
chr6:18258537-18258556_DEK_-	DEK	201	282	293	308
chr16:24800880-24800899_TNRC6A_+	TNRC6A	579	567	623	409
chr2:219754802-219754821_WNT10A_+	WNT10A	506	684	687	635
chr16:31102596-31102615_VKORC1_+	VKORC1	412	641	466	565
chr3:101284182-101284201_TRMT10C_+	TRMT10C	261	291	233	208
chr5:177717346-177717365_COL23A1_+	COL23A1	636	875	768	862
chr20:18496300-18496319_SEC23B_-	SEC23B	1316	1117	1303	684
chr3:27353640-27353659_NEK10_-	NEK10	650	874	383	616
chr11:65362983-65363002_KCNK7_-	KCNK7	262	343	369	260
chr3:180322702-180322721_TTC14_-	TTC14	53	12	53	99
chr9:5462893-5462912_CD274_+	CD274	402	542	504	338
chr19:19296876-19296895_MEF2BNB_-	MEF2BNB	388	458	331	307
chr8:144911467-144911486_PUF60_-	PUF60	197	272	253	257
chr3:184090480-184090499_THPO_+	THPO	632	480	836	409
chr16:2835499-2835518_PRSS33_+	PRSS33	308	317	394	364
chr7:129592353-129592372_UBE2H_-	UBE2H	205	229	250	222
chr7:116380982-116381001_MET_-	MET	622	963	629	724
chr15:83226641-83226660_CPEB1_+	CPEB1	1607	1425	1440	1175
chr17:35295496-35295515_LHX1_-	LHX1	841	873	778	530
chr1:222743955-222743974_TAF1A_+	TAF1A	129	250	149	220
chr3:46401262-46401281_CCR2_+	CCR2	293	263	475	167
chr2:85822940-85822959_RNF181_+	RNF181	478	611	464	374
chr7:31377965-31377984_NEUROD6_+	NEUROD6	422	384	473	266
chr3:39188078-39188097_CSRNP1_+	CSRNP1	289	192	331	146
chr19:52447858-52447877_ZNF613_-	ZNF613	441	510	647	387
chr12:100660710-100660729_DEPDC4_+	DEPDC4	845	963	854	901
chr1:210637847-210637866_HHAT_+	HHAT	432	543	359	391
chr3:38065835-38065854_PLCD1_-	PLCD1	981	1036	1091	838
chr22:18222204-18222223_BID_-	BID	469	729	494	473
chr3:88199314-88199333_C3orf38_+	C3orf38	77	110	150	105
chr8:103251084-103251103_RRM2B_-	RRM2B	365	566	239	372
chr16:21170732-21170751_DNAH3_-	DNAH3	465	562	577	352
chr5:1085454-1085473_SLC12A7_+	SLC12A7	388	370	337	250
chr5:138723535-138723554_MZB1_-	MZB1	774	562	769	448
chr15:40544676-40544695_C15orf56_-	C15orf56	687	764	728	644
chr12:120634605-120634624_RPLP0_-	RPLP0	143	142	88	123
chr8:22863569-22863588_RHOBTB2_-	RHOBTB2	1318	1958	1413	1410
chr14:76447132-76447151_TGFB3_+	TGFB3	667	727	814	559
chr15:69327738-69327757_NOX5_+	NOX5	457	556	528	355
chr4:2044471-2044490_C4orf48_-	C4orf48	369	363	583	326
chr11:58477410-58477429_GLYAT_+	GLYAT	480	509	553	450
chr3:12791293-12791312_TMEM40_+	TMEM40	199	203	282	225
chr16:88908340-88908359_GALNS_-	GALNS	518	558	499	497
chr2:182542944-182542963_NEUROD1_+	NEUROD1	364	483	415	447
chr19:856161-856180_ELANE_-	ELANE	577	1024	610	622
chr1:47501561-47501580_CYP4X1_+	CYP4X1	580	499	557	406
chr4:75250478-75250497_EREG_+	EREG	66	70	81	37
chr1:94362276-94362295_GCLM_+	GCLM	709	688	460	575
chr19:54976407-54976426_CDC42EP5_-	CDC42EP5	187	293	264	249
chr3:62317057-62317076_C3orf14_-	C3orf14	485	349	471	353
chr17:8079285-8079304_TMEM107_+	TMEM107	1122	1210	1179	791
chr12:112572849-112572868_TRAFD1_+	TRAFD1	166	366	239	427
chrX:19369467-19369486_PDHA1_+	PDHA1	1222	1377	1032	1050
chr7:132174143-132174162_PLXNA4_-	PLXNA4	496	884	460	517
chr11:26587161-26587180_MUC15_-	MUC15	923	1068	983	886
chr8:15398003-15398022_TUSC3_-	TUSC3	912	1145	847	784
chr11:130029907-130029926_ST14_+	ST14	161	278	176	252
chr3:52721342-52721361_GNL3_+	GNL3	112	69	19	31
chr16:75203761-75203780_ZFP1_-	ZFP1	540	628	702	475
chr17:21205493-21205512_MAP2K3_+	MAP2K3	857	1136	698	664
chr5:64872729-64872748_PPWD1_+	PPWD1	114	98	147	98
chr2:37873231-37873250_CDC42EP3_-	CDC42EP3	737	828	1055	750
chr18:71920870-71920889_CYB5A_+	CYB5A	372	326	356	202
chr1:24298399-24298418_SRSF10_-	SRSF10	384	278	218	150
chr7:16721013-16721032_BZW2_-	BZW2	612	560	424	485
chr19:44057749-44057768_XRCC1_+	XRCC1	281	432	216	273
chr6:128561198-128561217_PTPRK_+	PTPRK	1442	1806	1269	1172
chr6:13642763-13642782_RANBP9_+	RANBP9	758	887	647	628
chr9:5892542-5892561_MLANA_-	MLANA	932	817	972	858
chr22:38877222-38877241_KDELR3_-	KDELR3	230	471	271	404
chr1:155148101-155148120_TRIM46_-	TRIM46	528	615	438	305
chr4:89618860-89618879_NAP1L5_-	NAP1L5	427	695	405	527
chr7:150557670-150557689_AOC1_-	AOC1	194	232	302	208
chr19:18530449-18530468_SSBP4_+	SSBP4	208	199	161	210
chrX:118533476-118533495_SLC25A43_-	SLC25A43	399	379	343	207
chr3:176755911-176755930_TBL1XR1_+	TBL1XR1	67	58	78	56
chrX:109247173-109247192_TMEM164_-	TMEM164	1017	1079	973	1007
chr1:20879898-20879917_FAM43B_+	FAM43B	492	510	345	532
chr2:182850839-182850858_PPP1R1C_-	PPP1R1C	1040	958	896	728
chr2:179350444-179350463_PLEKHA3_+	PLEKHA3	465	445	439	432
chr10:50594554-50594573_DRGX_-	DRGX	436	669	438	519
chr7:44621635-44621654_TMED4_+	TMED4	821	1172	634	779
chr6:159210382-159210401_EZR_-	EZR	793	651	688	399
chr7:117175301-117175320_CFTR_-	CFTR	841	843	726	525
chr20:34319919-34319938_RBM39_-	RBM39	126	212	103	131
chrX:141291537-141291556_MAGEC2_+	MAGEC2	516	989	833	535
chr10:113940220-113940239_GPAM_+	GPAM	830	1250	1011	796
chr11:117647626-117647645_DSCAML1_-	DSCAML1	329	416	413	232
chr11:61121259-61121278_CYB561A3_+	CYB561A3	164	250	129	220
chr9:136343478-136343497_SLC2A6_+	SLC2A6	558	500	499	305
chr19:45901355-45901374_PPP1R13L_-	PPP1R13L	383	763	251	284
chr2:219846518-219846537_FEV_+	FEV	111	84	117	99
chr19:49362813-49362832_PLEKHA4_-	PLEKHA4	443	627	551	470
chrX:147084788-147084807_FMR1NB_+	FMR1NB	443	846	317	515
chr2:171572814-171572833_SP5_-	SP5	225	370	311	244
chr4:71096943-71096962_FDCSP_-	FDCSP	882	1021	682	679
luciferase:1040-1059_luciferase_+	luciferase	1405	1017	1616	1210
chr17:61908218-61908237_PSMC5_-	PSMC5	18	0	5	0
chr5:34845629-34845648_TTC23L_+	TTC23L	552	469	511	469
chr11:55606661-55606680_OR5D16_-	OR5D16	887	1054	870	556
chr13:42734145-42734164_DGKH_+	DGKH	1265	1571	1218	1102
chr10:104488179-104488198_SFXN2_+	SFXN2	402	916	528	480
chr1:224377836-224377855_DEGS1_+	DEGS1	403	804	448	473
chr18:29793088-29793107_MEP1B_-	MEP1B	956	1402	1268	1090
chr8:67047336-67047355_TRIM55_+	TRIM55	602	859	593	447
chr1:179013170-179013189_FAM20B_+	FAM20B	327	508	480	300
chr20:47569360-47569379_ARFGEF2_-	ARFGEF2	657	819	299	790
chr12:7559280-7559299_CD163L1_-	CD163L1	878	654	617	639
chr17:41132881-41132900_RUNDC1_+	RUNDC1	495	490	334	355
chr16:48175183-48175202_ABCC12_-	ABCC12	408	575	341	377
chr15:82336178-82336197_MEX3B_-	MEX3B	625	608	678	525
chr19:14199571-14199590_SAMD1_+	SAMD1	823	915	873	698
chr6:117853519-117853538_DCBLD1_+	DCBLD1	604	715	925	618
chr1:152323691-152323710_FLG2_-	FLG2	764	1455	968	1124
chr1:26665851-26665870_AIM1L_-	AIM1L	197	188	271	93
chr12:49485052-49485071_DHH_+	DHH	385	452	332	429
chr1:13802401-13802420_LRRC38_+	LRRC38	418	393	390	333
chr1:161165992-161166011_ADAMTS4_+	ADAMTS4	565	612	536	417
chrX:133979225-133979244_FAM122C_+	FAM122C	612	532	359	387
chr14:38724578-38724597_CLEC14A_-	CLEC14A	396	377	414	249
chr22:38363673-38363692_POLR2F_+	POLR2F	1	0	0	0
chr15:94888341-94888360_MCTP2_+	MCTP2	629	1190	754	977
chr6:30955376-30955395_MUC21_-	MUC21	429	514	427	415
chr5:137801508-137801527_EGR1_-	EGR1	286	314	241	332
chr1:153517246-153517265_S100A4_-	S100A4	183	331	237	209
chr12:76461182-76461201_NAP1L1_+	NAP1L1	533	703	547	386
chr6:22570015-22570034_HDGFL1_+	HDGFL1	420	587	606	433
chr3:39227551-39227570_XIRP1_-	XIRP1	321	325	356	334
chr3:44968214-44968233_ZDHHC3_-	ZDHHC3	504	784	690	619
chr19:48043435-48043454_ZNF541_-	ZNF541	785	1227	795	748
chr10:135116384-135116403_TUBGCP2_-	TUBGCP2	672	845	746	583
chr10:45799658-45799677_OR13A1_+	OR13A1	535	812	623	611
chr14:96851949-96851968_GSKIP_-	GSKIP	685	740	729	553
chr7:151097176-151097195_WDR86_+	WDR86	1007	1143	788	763
chr14:90731501-90731520_PSMC1_-	PSMC1	10	40	13	16
chr6:32943912-32943931_BRD2_+	BRD2	319	259	435	320
chr18:10485632-10485651_APCDD1_+	APCDD1	679	1235	629	597
chr8:97614716-97614735_SDC2_-	SDC2	431	700	467	570
chr12:10168278-10168297_CLEC12B_-	CLEC12B	700	1004	810	642
chr1:153915047-153915066_DENND4B_-	DENND4B	260	410	284	392
chr19:18710544-18710563_CRLF1_+	CRLF1	534	525	493	380
chr1:32673474-32673493_IQCC_+	IQCC	453	450	485	496
chr6:36106514-36106533_MAPK13_-	MAPK13	251	280	386	239
chrX:53247085-53247104_KDM5C_+	KDM5C	98	220	215	125
chr18:6882243-6882262_ARHGAP28_+	ARHGAP28	825	953	1325	1038
chr15:74282746-74282765_STOML1_-	STOML1	803	1285	989	948
chr9:100862222-100862241_TRIM14_-	TRIM14	304	524	387	350
chr19:9959787-9959806_PIN1_+	PIN1	895	887	1063	788
chr16:133100-133119_MPG_+	MPG	846	669	713	589
chr8:25279091-25279110_GNRH1_+	GNRH1	421	531	392	495
chr3:98001827-98001846_OR5H2_-	OR5H2	356	394	475	295
chr3:45813999-45814018_SLC6A20_-	SLC6A20	572	660	721	749
chr15:23931656-23931675_NDN_-	NDN	882	1067	845	540
chr9:107298550-107298569_OR13C3_-	OR13C3	873	908	964	791
chr9:138392858-138392877_MRPS2_-	MRPS2	202	237	140	149
chr1:216495251-216495270_USH2A_-	USH2A	781	1119	765	740
chr8:48508392-48508411_SPIDR_-	SPIDR	708	840	529	601
chr7:64452967-64452986_ERV3-1_+	ERV3-1	183	189	216	238
chr6:117589515-117589534_VGLL2_-	VGLL2	680	704	651	593
chr5:115351083-115351102_AQPEP_+	AQPEP	679	684	722	510
chr19:58059170-58059189_ZNF550_-	ZNF550	583	651	632	442
chr12:49690241-49690260_PRPH_-	PRPH	968	786	714	638
chr1:75214461-75214480_TYW3_+	TYW3	461	852	532	706
chr8:24188744-24188763_ADAM28_-	ADAM28	718	780	784	722
chr4:178257434-178257453_NEIL3_+	NEIL3	658	909	713	569
chr11:77632422-77632441_INTS4_+	INTS4	1	10	1	6
chr14:78174523-78174542_SLIRP_+	SLIRP	492	624	578	395
chr16:1604945-1604964_TMEM204_-	TMEM204	161	324	219	197
chr2:231902340-231902359_C2orf72_+	C2orf72	270	334	231	261
chr18:29672796-29672815_RNF138_-	RNF138	493	486	575	450
chr5:68716143-68716162_MARVELD2_+	MARVELD2	645	946	833	914
chr10:102987485-102987504_LBX1_-	LBX1	279	313	316	169
chr4:166021828-166021847_TMEM192_+	TMEM192	187	315	243	189
chrX:114400161-114400180_LRCH2_-	LRCH2	393	499	401	391
chr14:76123788-76123807_C14orf1_-	C14orf1	577	441	463	514
chr5:159821491-159821510_C5orf54_-	C5orf54	371	554	381	344
chrX:118723622-118723641_NKRF_-	NKRF	346	565	318	264
chr3:31789600-31789619_OSBPL10_-	OSBPL10	823	907	758	707
chr12:2113486-2113505_DCP1B_-	DCP1B	700	911	643	606
chr9:131151987-131152006_URM1_+	URM1	16	24	0	17
chr2:174223519-174223538_CDCA7_-	CDCA7	416	708	761	347
chr8:99440650-99440669_KCNS2_-	KCNS2	770	389	720	248
chr11:82991283-82991302_CCDC90B_-	CCDC90B	599	748	551	471
chr6:36336819-36336838_ETV7_+	ETV7	527	607	620	529
chr12:12491394-12491413_MANSC1_+	MANSC1	681	1260	1059	677
chr1:177225070-177225089_BRINP2_+	BRINP2	770	373	538	327
chr19:40929322-40929341_SERTAD1_+	SERTAD1	324	479	378	240
chrX:153744083-153744102_FAM3A_-	FAM3A	138	215	254	149
chr2:85786086-85786105_GGCX_+	GGCX	473	594	476	398
chr15:85163925-85163944_ZSCAN2_+	ZSCAN2	287	257	257	266
chr16:23640949-23640968_PALB2_+	PALB2	198	81	289	131
chr1:70766546-70766565_ANKRD13C_-	ANKRD13C	436	578	639	479
chr3:108672456-108672475_GUCA1C_-	GUCA1C	348	409	152	334
chr19:55895267-55895286_TMEM238_+	TMEM238	287	326	328	308
chr15:65411137-65411156_PDCD7_-	PDCD7	27	68	13	86
chr10:13228203-13228222_MCM10_+	MCM10	73	45	107	99
chr3:15469372-15469391_EAF1_-	EAF1	4	3	115	0
chr2:85596890-85596909_ELMOD3_+	ELMOD3	508	817	572	534
chr1:161127440-161127459_UFC1_+	UFC1	491	706	474	452
chr17:15619958-15619977_ZNF286A_-	ZNF286A	501	552	766	708
chr6:28543650-28543669_SCAND3_+	SCAND3	338	589	364	731
chr18:33738798-33738817_ELP2_+	ELP2	216	194	157	71
chr4:79697722-79697741_BMP2K_+	BMP2K	283	416	326	281
chr19:46002011-46002030_PPM1N_-	PPM1N	150	187	165	188
chr9:21077649-21077668_IFNB1_-	IFNB1	510	489	713	408
chr20:43625901-43625920_STK4_+	STK4	670	696	765	387
chr2:37302722-37302741_HEATR5B_-	HEATR5B	590	827	635	606
chr4:185616453-185616472_MLF1IP_+	MLF1IP	870	823	897	602
chr5:16794796-16794815_MYO10_+	MYO10	471	798	474	536
chr12:50152220-50152239_TMBIM6_-	TMBIM6	462	587	568	535
chr2:153192213-153192232_FMNL2_+	FMNL2	211	170	206	95
chrX:134290930-134290949_CXorf48_-	CXorf48	514	694	348	490
chr19:50322490-50322509_MED25_-	MED25	339	376	515	299
chr1:55134550-55134569_MROH7_+	MROH7	358	409	433	194
chr12:12483068-12483087_MANSC1_+	MANSC1	392	352	426	382
chr7:27150176-27150195_HOXA3_+	HOXA3	178	358	224	266
chr10:126480315-126480334_METTL10_-	METTL10	289	318	290	369
chr3:171944691-171944710_FNDC3B_-	FNDC3B	766	773	719	509
chr4:15437402-15437421_C1QTNF7_+	C1QTNF7	849	910	807	532
chr4:39439418-39439437_KLB_+	KLB	462	448	557	408
chr15:75981329-75981348_CSPG4_-	CSPG4	264	167	324	155
chr3:3214463-3214482_CRBN_-	CRBN	456	315	487	288
chr20:61274349-61274368_RP11-93B14.6_+	RP11-93B14.6	510	409	465	335
chr14:100795947-100795966_SLC25A47_+	SLC25A47	425	202	362	132
chr9:132584895-132584914_TOR1A_+	TOR1A	417	501	568	308
chr10:81318724-81318743_SFTPA2_-	SFTPA2	8	0	4	0
chr12:49218504-49218523_CACNB3_-	CACNB3	210	308	300	196
chr20:60718924-60718943_SS18L1_+	SS18L1	363	362	380	193
chr6:155764509-155764528_NOX3_-	NOX3	676	752	491	597
chr6:26502029-26502048_BTN1A1_+	BTN1A1	698	715	527	556
chr11:118888732-118888751_RPS25_-	RPS25	140	88	43	86
chr3:120067759-120067778_LRRC58_-	LRRC58	239	369	311	181
chr9:120466836-120466855_TLR4_-	TLR4	852	1137	1031	785
chr6:150209735-150209754_RAET1E_-	RAET1E	806	880	675	750
chr13:43175114-43175133_TNFSF11_-	TNFSF11	1053	1029	862	676
chr8:143867004-143867023_LY6D_-	LY6D	745	1051	614	585
chr6:37414180-37414199_CMTR1_-	CMTR1	278	356	319	270
chr2:240984557-240984576_OR6B3_+	OR6B3	186	211	215	100
chr1:103491081-103491100_COL11A1_+	COL11A1	432	390	303	416
chr3:192980983-192981002_HRASLS_+	HRASLS	1082	1296	1148	1007
chr1:36937915-36937934_CSF3R_+	CSF3R	549	476	585	456
chr3:129308232-129308251_PLXND1_-	PLXND1	421	646	473	636
chr22:44547410-44547429_PARVB_+	PARVB	65	103	94	17
chr19:58439071-58439090_ZNF418_+	ZNF418	719	624	859	782
chr8:144732138-144732157_ZNF623_+	ZNF623	407	445	401	247
chr1:19216538-19216557_ALDH4A1_-	ALDH4A1	433	589	468	376
chr9:139981633-139981652_MAN1B1_+	MAN1B1	157	205	150	180
chr8:27633030-27633049_ESCO2_+	ESCO2	241	216	88	145
chr1:12952786-12952805_PRAMEF10_-	PRAMEF10	1034	1213	1236	932
chr13:50129672-50129691_RCBTB1_+	RCBTB1	1211	1093	979	850
chr1:70790553-70790572_ANKRD13C_+	ANKRD13C	893	967	1102	689
chr3:133560156-133560175_RAB6B_-	RAB6B	916	1639	689	1103
chr9:137804315-137804334_FCN1_+	FCN1	1014	1602	1188	1037
chr6:28473482-28473501_GPX6_-	GPX6	410	425	309	373
chrX:102529233-102529252_TCEAL5_-	TCEAL5	869	703	789	536
chr6:52268674-52268693_PAQR8_+	PAQR8	797	857	892	913
chr6:160227044-160227063_PNLDC1_+	PNLDC1	365	353	496	315
chr9:131847537-131847556_DOLPP1_-	DOLPP1	24	47	20	41
chrX:77912917-77912936_ZCCHC5_-	ZCCHC5	862	838	1253	561
chr17:60642444-60642463_TLK2_+	TLK2	242	267	474	434
chr9:139639634-139639653_LCN6_-	LCN6	249	190	317	198
chr1:36945019-36945038_CSF3R_+	CSF3R	1035	1307	1156	910
chr14:24738830-24738849_RABGGTA_+	RABGGTA	27	40	9	7
chrX:129474288-129474307_SLC25A14_+	SLC25A14	703	749	669	600
chr16:68844186-68844205_CDH1_+	CDH1	408	520	445	573
chr3:15373885-15373904_SH3BP5_-	SH3BP5	580	595	605	400
chr19:59080904-59080923_MZF1_+	MZF1	137	328	180	153
chr11:124134928-124134947_OR8G5_+	OR8G5	954	1499	1079	966
chr14:58666930-58666949_ACTR10_+	ACTR10	76	69	20	163
chr17:40282385-40282404_RAB5C_+	RAB5C	259	305	311	335
chr17:7762121-7762140_CYB5D1_+	CYB5D1	475	438	673	488
chr6:16130877-16130896_MYLIP_+	MYLIP	673	590	628	497
chr6:170121163-170121182_PHF10_-	PHF10	540	840	468	835
chr19:35716057-35716076_FAM187B_-	FAM187B	143	410	190	233
chr19:18332073-18332092_PDE4C_-	PDE4C	536	553	620	468
chr16:3075772-3075791_THOC6_-	THOC6	284	398	389	398
chr4:57845142-57845161_POLR2B_+	POLR2B	205	145	225	100
chr6:53385690-53385709_GCLC_-	GCLC	863	1121	718	701
chr12:74932108-74932127_ATXN7L3B_-	ATXN7L3B	200	418	244	282
chr9:100070290-100070309_CCDC180_+	CCDC180	897	780	903	624
chr7:100771865-100771884_SERPINE1_-	SERPINE1	546	756	523	516
chr15:42565436-42565455_TMEM87A_+	TMEM87A	162	267	155	109
chr4:47465662-47465681_COMMD8_-	COMMD8	125	206	103	57
chr20:17349901-17349920_PCSK2_-	PCSK2	737	573	573	419
chr19:1241900-1241919_ATP5D_+	ATP5D	442	387	311	367
chr3:17056349-17056368_PLCL2_+	PLCL2	182	181	211	193
chr2:239133916-239133935_AC016757.3_+	AC016757.3	680	762	613	712
chr6:29054582-29054601_OR2B3_-	OR2B3	879	692	739	476
chr9:125797685-125797704_GPR21_-	GPR21	664	519	566	509
chr13:41345122-41345141_MRPS31_+	MRPS31	162	178	260	161
chr5:174870078-174870097_DRD1_-	DRD1	418	626	415	386
chr1:32740937-32740956_LCK_+	LCK	426	396	525	492
chr16:58148801-58148820_C16orf80_-	C16orf80	404	513	488	480
chr4:71396843-71396862_AMTN_+	AMTN	264	168	184	107
chr19:6743516-6743535_TRIP10_+	TRIP10	376	664	494	415
chr4:123377335-123377354_IL2_-	IL2	356	703	413	450
chr2:89028813-89028832_RPIA_-	RPIA	361	627	506	621
chr16:20787278-20787297_ACSM3_+	ACSM3	509	444	514	317
chr16:71660269-71660288_MARVELD3_+	MARVELD3	237	429	316	237
chr2:70780871-70780890_TGFA_+	TGFA	724	594	723	449
chr9:104356831-104356850_PPP3R2_-	PPP3R2	0	0	0	0
chr9:916899-916918_DMRT1_-	DMRT1	585	1013	658	819
chr13:50656677-50656696_DLEU1_-	DLEU1	996	1108	887	914
chr9:34725226-34725245_FAM205A_+	FAM205A	497	452	374	338
chr5:175723260-175723279_SIMC1_+	SIMC1	606	640	688	843
chr5:176053747-176053766_SNCB_-	SNCB	295	454	473	376
chr10:93668305-93668324_FGFBP3_-	FGFBP3	521	774	473	460
chr16:71418685-71418704_CALB2_+	CALB2	255	169	362	142
chr2:231861182-231861201_SPATA3_-	SPATA3	573	611	518	580
chr18:29480927-29480946_TRAPPC8_+	TRAPPC8	251	354	393	329
chr10:103919058-103919077_NOLC1_-	NOLC1	228	295	346	243
chr19:40886342-40886361_HIPK4_-	HIPK4	197	205	123	102
chr9:86482676-86482695_KIF27_-	KIF27	206	230	161	211
chr19:12784061-12784080_WDR83_+	WDR83	76	240	155	314
chr19:13563746-13563765_CACNA1A_+	CACNA1A	337	339	345	303
chr12:56197481-56197500_SARNP_-	SARNP	263	346	370	151
chr7:76959558-76959577_GSAP_-	GSAP	229	331	206	158
chr4:6380257-6380276_PPP2R2C_+	PPP2R2C	897	666	1066	422
chr4:76811259-76811278_PPEF2_-	PPEF2	624	1002	654	843
chr12:77256986-77257005_CSRP2_-	CSRP2	312	275	257	120
chr4:187173328-187173347_KLKB1_-	KLKB1	291	156	214	195
chr7:27141066-27141085_HOXA2_-	HOXA2	368	480	380	300
chrX:119249622-119249641_RHOXF1_-	RHOXF1	569	910	507	425
chr12:53009969-53009988_KRT73_-	KRT73	676	331	837	178
chr16:27356275-27356294_IL4R_+	IL4R	630	613	581	398
chr2:170762628-170762647_UBR3_+	UBR3	790	1050	850	679
chr5:131552923-131552942_P4HA2_-	P4HA2	697	1034	742	886
chr19:57931738-57931757_ZNF17_+	ZNF17	701	847	628	757
chr12:53581312-53581331_ZNF740_+	ZNF740	623	612	774	629
chr16:89767465-89767484_SPATA2L_-	SPATA2L	320	636	436	451
chr5:118810115-118810134_HSD17B4_+	HSD17B4	386	420	335	335
chr18:6851059-6851078_ARHGAP28_+	ARHGAP28	1190	1596	1246	1036
chr17:1339998-1340017_CRK_+	CRK	119	237	239	157
chr11:5719723-5719742_TRIM22_+	TRIM22	989	1179	1141	1244
chr5:180551792-180551811_OR2V1_+	OR2V1	656	891	516	585
chr9:140437949-140437968_PNPLA7_+	PNPLA7	169	314	198	246
chr2:160898682-160898701_PLA2R1_-	PLA2R1	374	569	421	392
chr10:27054149-27054168_ABI1_+	ABI1	433	614	419	553
chr10:75896407-75896426_AP3M1_+	AP3M1	409	497	244	381
chr2:179350430-179350449_PLEKHA3_+	PLEKHA3	568	524	495	323
chr10:105833936-105833955_COL17A1_+	COL17A1	244	240	268	196
chr22:30891918-30891937_SEC14L4_-	SEC14L4	567	561	524	441
chr2:86437718-86437737_MRPL35_-	MRPL35	143	170	172	162
chr3:148597661-148597680_CPA3_-	CPA3	463	593	558	455
chr19:52869766-52869785_ZNF610_+	ZNF610	273	237	286	202
chr10:43870965-43870984_FXYD4_+	FXYD4	587	672	781	643
chr10:98105838-98105857_OPALIN_-	OPALIN	117	151	110	77
chr15:77471636-77471655_PEAK1_+	PEAK1	606	710	743	493
chr4:71201614-71201633_CABS1_+	CABS1	380	652	460	641
chr10:23244758-23244777_ARMC3_-	ARMC3	358	409	410	431
chr12:100496553-100496572_UHRF1BP1L_+	UHRF1BP1L	942	1266	765	821
chr3:185213020-185213039_TMEM41A_+	TMEM41A	298	286	279	234
chr3:50330854-50330873_HYAL3_-	HYAL3	742	765	591	674
chr19:55889416-55889435_TMEM190_+	TMEM190	351	446	314	393
chr6:129950587-129950606_ARHGAP18_-	ARHGAP18	218	240	307	405
chr2:228564059-228564078_SLC19A3_+	SLC19A3	660	505	649	480
chr12:7053736-7053755_C12orf57_+	C12orf57	378	605	345	324
chr11:104768180-104768199_CASP12_-	CASP12	471	299	464	231
chr11:12225822-12225841_MICAL2_-	MICAL2	821	606	1150	351
chr21:19628893-19628912_CHODL_+	CHODL	507	648	491	556
chr8:22548898-22548917_EGR3_+	EGR3	880	800	736	594
chr14:21499170-21499189_TPPP2_-	TPPP2	432	393	476	319
chrX:74494376-74494395_UPRT_-	UPRT	327	312	401	257
chr7:102453898-102453917_FBXL13_+	FBXL13	763	939	641	424
chr3:137850092-137850111_A4GNT_-	A4GNT	654	883	803	493
chr18:22025409-22025428_IMPACT_-	IMPACT	881	949	787	675
chr19:49671560-49671579_TRPM4_-	TRPM4	473	452	279	239
chr1:150940890-150940909_CERS2_-	CERS2	199	245	278	145
chr6:151757583-151757602_RMND1_-	RMND1	426	402	449	247
chr6:45399596-45399615_RUNX2_+	RUNX2	2328	2660	2730	1947
chr8:145678622-145678641_CYHR1_+	CYHR1	533	622	563	270
chr11:2991067-2991086_NAP1L4_+	NAP1L4	158	138	101	68
chr17:64172978-64172997_CEP112_-	CEP112	432	485	373	350
chr3:49936059-49936078_MST1R_-	MST1R	869	1449	1157	1038
chr11:62156619-62156638_ASRGL1_-	ASRGL1	641	603	1015	519
chr16:30793688-30793707_ZNF629_-	ZNF629	220	131	274	141
chr2:86997187-86997206_RMND5A_+	RMND5A	849	1151	826	876
chr5:33982501-33982520_SLC45A2_-	SLC45A2	694	821	746	621
chr5:175815229-175815248_NOP16_+	NOP16	181	38	119	38
chr15:25620858-25620877_UBE3A_-	UBE3A	515	605	484	619
chr10:17204208-17204227_TRDMT1_+	TRDMT1	737	924	830	648
chr3:51977394-51977413_PARP3_-	PARP3	631	629	721	556
chr20:45170320-45170339_OCSTAMP_+	OCSTAMP	513	841	466	470
chr1:68962642-68962661_DEPDC1_+	DEPDC1	95	332	240	329
chr1:99418816-99418835_LPPR5_-	LPPR5	691	561	756	464
chr2:116510777-116510796_DPP10_+	DPP10	574	574	761	565
chr19:38794903-38794922_C19orf33_-	C19orf33	1137	1083	1220	621
chrX:24006290-24006309_KLHL15_-	KLHL15	659	860	646	687
chr20:55043748-55043767_RTFDC1_+	RTFDC1	10	0	15	15
chr4:178283475-178283494_NEIL3_-	NEIL3	1000	1065	1022	823
chr4:88767121-88767140_MEPE_-	MEPE	670	881	748	511
chr3:45030640-45030659_EXOSC7_-	EXOSC7	0	31	4	6
chr16:9014285-9014304_USP7_-	USP7	1618	1692	1262	1158
chr7:48075939-48075958_C7orf57_+	C7orf57	1052	2045	1374	1589
chr11:56258511-56258530_OR5M8_+	OR5M8	888	1302	827	635
chr16:30435790-30435809_DCTPP1_+	DCTPP1	363	420	463	396
chr10:13852893-13852912_FRMD4A_-	FRMD4A	275	210	231	162
chr4:153884253-153884272_FHDC1_-	FHDC1	818	1301	700	672
chr19:6042104-6042123_RFX2_-	RFX2	543	474	626	501
chr2:202496799-202496818_TMEM237_+	TMEM237	313	410	308	337
chr1:168282127-168282146_TBX19_-	TBX19	712	428	547	444
chr4:54967964-54967983_GSX2_+	GSX2	619	734	547	448
chr19:4529853-4529872_PLIN5_+	PLIN5	505	979	663	720
chr4:183836680-183836699_DCTD_-	DCTD	1182	927	836	664
chr19:38893803-38893822_FAM98C_+	FAM98C	347	492	347	318
chr17:74623232-74623251_ST6GALNAC1_+	ST6GALNAC1	390	382	544	280
chr6:82933274-82933293_IBTK_+	IBTK	323	520	365	299
chrX:21675151-21675170_KLHL34_+	KLHL34	375	539	555	318
chr11:47869917-47869936_NUP160_+	NUP160	240	508	248	233
chr20:62187882-62187901_C20orf195_-	C20orf195	271	307	282	316
chr19:54974217-54974236_LENG9_-	LENG9	873	760	546	711
chr6:32133994-32134013_EGFL8_+	EGFL8	543	948	645	765
chr17:34062387-34062406_RASL10B_-	RASL10B	821	1300	766	1066
chr12:124132573-124132592_GTF2H3_-	GTF2H3	66	138	98	74
chr1:158368920-158368939_OR10T2_+	OR10T2	410	810	517	576
chr1:67890829-67890848_SERBP1_-	SERBP1	584	747	637	736
chr11:60274226-60274245_MS4A12_-	MS4A12	694	1217	807	723
chr6:99283066-99283085_POU3F2_-	POU3F2	780	601	631	462
chr11:20181639-20181658_DBX1_-	DBX1	614	810	642	878
chr14:77576200-77576219_KIAA1737_-	KIAA1737	808	1078	892	795
chr14:96180383-96180402_TCL1A_+	TCL1A	633	646	582	510
chrX:129518448-129518467_GPR119_+	GPR119	717	1140	686	576
chr16:81279074-81279093_BCMO1_+	BCMO1	8	18	73	24
chr6:142455882-142455901_GJE1_-	GJE1	626	640	441	383
chr5:178421630-178421649_GRM6_-	GRM6	219	314	239	266
chr11:5510818-5510837_OR52D1_+	OR52D1	0	0	0	0
EGFP:524-543_EGFP_-	EGFP	1537	1782	1503	1356
chr20:39788288-39788307_PLCG1_-	PLCG1	1828	1950	1528	1677
chr6:107372376-107372395_C6orf203_+	C6orf203	589	564	419	589
chr1:157738405-157738424_FCRL2_-	FCRL2	895	940	1150	795
chr16:2834653-2834672_PRSS33_+	PRSS33	632	517	571	344
chr4:129208551-129208570_PGRMC2_-	PGRMC2	464	425	352	383
chr3:69129497-69129516_UBA3_-	UBA3	1275	1675	2092	867
chr2:170662011-170662030_SSB_-	SSB	14	61	14	21
chr10:50534205-50534224_C10orf71_+	C10orf71	113	95	70	70
chr17:79180638-79180657_AZI1_+	AZI1	465	798	539	620
chr8:92231126-92231145_LRRC69_+	LRRC69	387	373	438	377
chr17:66347786-66347805_ARSG_-	ARSG	770	423	612	303
chr7:72922680-72922699_BAZ1B_-	BAZ1B	237	141	237	78
chr6:31828968-31828987_NEU1_+	NEU1	625	717	807	662
chr1:40558072-40558091_PPT1_-	PPT1	1091	903	961	742
chr1:150772139-150772158_CTSK_-	CTSK	195	216	283	265
chr1:100152265-100152284_PALMD_+	PALMD	346	234	405	276
chr14:73448486-73448505_ZFYVE1_+	ZFYVE1	754	780	908	494
chr7:112124970-112124989_LSMEM1_-	LSMEM1	337	359	481	219
chr1:244218200-244218219_ZBTB18_-	ZBTB18	549	713	531	464
chr3:51994261-51994280_PCBP4_+	PCBP4	496	492	555	505
chr1:109445835-109445854_GPSM2_+	GPSM2	609	413	534	299
chr1:25573052-25573071_C1orf63_-	C1orf63	285	398	266	173
chr19:48737675-48737694_CARD8_-	CARD8	626	528	556	472
chr11:66055576-66055595_YIF1A_-	YIF1A	339	517	456	394
chr6:106968929-106968948_AIM1_+	AIM1	983	793	1047	660
chr11:14840725-14840744_PDE3B_+	PDE3B	471	615	627	569
chrX:128657285-128657304_SMARCA1_+	SMARCA1	395	554	472	472
chr15:52439659-52439678_GNB5_+	GNB5	1388	838	1109	516
chr19:45411099-45411118_APOE_-	APOE	1022	1842	870	1284
chr7:94791252-94791271_PPP1R9A_+	PPP1R9A	225	296	246	231
chr11:62381749-62381768_ROM1_+	ROM1	318	425	287	373
chr16:88017844-88017863_BANP_+	BANP	0	0	2	0
chr3:13432745-13432764_NUP210_-	NUP210	192	357	323	335
chrX:11130182-11130201_HCCS_-	HCCS	583	527	434	370
chr1:20471098-20471117_PLA2G2F_+	PLA2G2F	978	1062	894	1047
chr2:71694013-71694032_DYSF_-	DYSF	489	441	652	294
chr1:156046778-156046797_MEX3A_-	MEX3A	397	337	186	265
chrX:27997767-27997786_DCAF8L1_-	DCAF8L1	1142	1024	1224	622
chr9:130094607-130094626_GARNL3_+	GARNL3	392	384	468	306
chr1:6685329-6685348_THAP3_-	THAP3	185	194	279	96
chr16:20355353-20355372_UMOD_-	UMOD	829	1196	792	775
chr11:71804648-71804667_LRTOMT_+	LRTOMT	300	383	349	331
chr6:124979441-124979460_NKAIN2_-	NKAIN2	803	543	867	500
chr6:29408606-29408625_OR10C1_-	OR10C1	558	922	606	897
chr18:47803500-47803519_MBD1_+	MBD1	624	795	758	549
chr11:49194965-49194984_FOLH1_-	FOLH1	291	398	211	213
chr1:204237390-204237409_PLEKHA6_+	PLEKHA6	639	635	568	521
chr6:42819911-42819930_GLTSCR1L_-	GLTSCR1L	478	546	501	443
chr11:4594573-4594592_C11orf40_-	C11orf40	438	515	323	149
chr8:145160850-145160869_MAF1_-	MAF1	329	524	305	307
chr20:6750857-6750876_BMP2_+	BMP2	284	243	296	150
chr12:48545030-48545049_ASB8_+	ASB8	240	356	433	196
chr1:203141115-203141134_MYBPH_-	MYBPH	997	966	863	663
chr19:36604529-36604548_OVOL3_-	OVOL3	511	652	644	404
chr19:20229328-20229347_ZNF90_-	ZNF90	583	608	426	643
chr5:140772443-140772462_PCDHGA8_+	PCDHGA8	384	347	297	318
chr11:57265268-57265287_SLC43A1_+	SLC43A1	815	1199	832	716
chr7:138602462-138602481_KIAA1549_+	KIAA1549	311	389	339	211
chr9:140120347-140120366_C9orf169_+	C9orf169	381	625	457	402
chr14:106387014-106387033_KIAA0125_+	KIAA0125	457	701	452	536
chr4:52926643-52926662_SPATA18_-	SPATA18	1056	1199	1079	831
chrX:107331295-107331314_PSMD10_+	PSMD10	266	369	344	300
chr3:10005846-10005865_EMC3_-	EMC3	229	288	371	218
chr15:42749397-42749416_ZNF106_-	ZNF106	1065	982	1106	984
chr22:39917655-39917674_ATF4_+	ATF4	256	373	240	391
chr17:59481799-59481818_TBX2_+	TBX2	1265	1222	1237	1006
chr15:92397285-92397304_SLCO3A1_+	SLCO3A1	311	226	270	215
chr3:52089969-52089988_DUSP7_+	DUSP7	862	1241	1214	1012
chr19:54385766-54385785_PRKCG_-	PRKCG	717	526	639	528
chr11:759036-759055_TALDO1_+	TALDO1	819	848	737	631
chr4:170618455-170618474_CLCN3_+	CLCN3	390	566	318	318
chr12:81102348-81102367_MYF6_+	MYF6	543	587	469	471
chr20:33297999-33298018_TP53INP2_+	TP53INP2	278	615	349	356
chr4:164271946-164271965_NPY5R_-	NPY5R	672	842	503	590
chr16:74339447-74339466_PSMD7_-	PSMD7	2	0	23	0
chr1:173019959-173019978_TNFSF18_-	TNFSF18	628	1007	690	933
chr1:119962055-119962074_HSD3B2_+	HSD3B2	359	609	334	493
chr12:104359813-104359832_TDG_+	TDG	597	313	670	240
chr11:62782118-62782137_SLC22A8_-	SLC22A8	262	213	383	172
chr3:57232923-57232942_HESX1_+	HESX1	314	508	306	188
chr19:43967838-43967857_LYPD3_+	LYPD3	149	145	146	114
chr17:42925589-42925608_HIGD1B_+	HIGD1B	219	202	268	110
chr2:187367258-187367277_ZC3H15_+	ZC3H15	1468	1541	1484	1180
chr16:31439402-31439421_COX6A2_+	COX6A2	834	1032	637	530
chr1:161993100-161993119_OLFML2B_-	OLFML2B	275	612	311	437
chr6:110644050-110644069_METTL24_+	METTL24	486	697	692	702
chr12:2931956-2931975_ITFG2_+	ITFG2	475	733	772	738
chr20:32255784-32255803_ACTL10_+	ACTL10	204	280	365	183
chr16:22007751-22007770_PDZD9_-	PDZD9	207	735	462	451
chr3:126327969-126327988_TXNRD3_+	TXNRD3	640	460	549	459
chr20:61909521-61909540_ARFGAP1_+	ARFGAP1	794	598	655	525
chr18:10487884-10487903_APCDD1_+	APCDD1	1141	1038	797	668
chr3:132435695-132435714_NPHP3_+	NPHP3	511	321	716	320
chr9:17309229-17309248_CNTLN_+	CNTLN	568	1031	578	675
chr11:62358951-62358970_TUT1_-	TUT1	226	157	304	180
chr11:61131868-61131887_TMEM138_+	TMEM138	1000	712	848	529
chr14:20344816-20344835_OR4K2_-	OR4K2	812	597	707	494
chr5:85913874-85913893_COX7C_+	COX7C	223	328	241	292
chr20:30667583-30667602_HCK_+	HCK	512	664	688	459
chr17:38785087-38785106_SMARCE1_-	SMARCE1	664	497	644	581
chr6:35716527-35716546_ARMC12_-	ARMC12	290	382	326	228
chr11:67046723-67046742_ADRBK1_+	ADRBK1	1195	1546	1053	1204
chr3:196650338-196650357_SENP5_-	SENP5	567	591	509	471
chr9:127495595-127495614_NR6A1_-	NR6A1	695	546	465	460
chr6:44233471-44233490_NFKBIE_-	NFKBIE	208	374	212	134
chr2:64779464-64779483_AFTPH_+	AFTPH	233	411	238	292
chr22:25625481-25625500_CRYBB2_+	CRYBB2	772	814	480	697
chrX:16773191-16773210_SYAP1_+	SYAP1	665	820	1035	530
chr16:22926462-22926481_HS3ST2_-	HS3ST2	448	650	736	483
chr21:37833533-37833552_CLDN14_-	CLDN14	1022	1013	900	813
chr6:46993573-46993592_GPR110_+	GPR110	1386	1340	1069	704
chr12:28459760-28459779_CCDC91_-	CCDC91	535	634	705	510
chr1:205899086-205899105_SLC26A9_+	SLC26A9	596	904	664	444
chr16:4659667-4659686_UBALD1_-	UBALD1	282	326	358	332
chr1:35223027-35223046_GJB5_-	GJB5	518	770	508	625
chr17:40260057-40260076_DHX58_+	DHX58	623	584	480	542
chr14:105052821-105052840_C14orf180_+	C14orf180	202	246	247	231
chr15:75503168-75503187_C15orf39_-	C15orf39	398	731	512	601
chr1:114641862-114641881_SYT6_+	SYT6	441	540	407	273
chr12:50498418-50498437_GPD1_-	GPD1	502	572	468	641
chr4:47527631-47527650_ATP10D_+	ATP10D	942	1085	1073	774
chr16:4764159-4764178_ANKS3_-	ANKS3	199	284	274	213
chr6:52109197-52109216_IL17F_-	IL17F	535	736	674	613
chr15:57730902-57730921_CGNL1_+	CGNL1	811	1026	714	751
chr11:6942668-6942687_OR2D3_-	OR2D3	1262	1185	1473	1001
chr6:36291172-36291191_C6orf222_-	C6orf222	583	356	555	487
chr7:30961754-30961773_AQP1_+	AQP1	1288	841	1001	713
chr3:23960052-23960071_RPL15_-	RPL15	14	79	4	47
chr22:20862009-20862028_MED15_-	MED15	478	692	640	549
chr10:104465182-104465201_ARL3_-	ARL3	276	361	258	316
chr14:61857939-61857958_PRKCH_+	PRKCH	453	604	647	525
chr7:83689811-83689830_SEMA3A_+	SEMA3A	1282	897	1223	572
chr2:118572365-118572384_DDX18_-	DDX18	73	96	73	37
chr15:75135347-75135366_ULK3_-	ULK3	236	382	347	296
chr20:13610713-13610732_TASP1_-	TASP1	459	447	569	310
chr11:70505995-70506014_SHANK2_+	SHANK2	615	864	562	599
chr1:110944171-110944190_LAMTOR5_-	LAMTOR5	325	644	278	389
chr1:39748927-39748946_MACF1_+	MACF1	1040	1364	943	762
chr20:17587786-17587805_DSTN_-	DSTN	416	317	470	340
chr1:157665159-157665178_FCRL3_-	FCRL3	1238	1024	1137	599
chr17:16365676-16365695_FAM211A_+	FAM211A	531	738	593	452
chr8:120620194-120620213_ENPP2_-	ENPP2	342	266	325	164
chr16:23581871-23581890_UBFD1_+	UBFD1	1009	1344	1369	953
chr19:55543694-55543713_GP6_+	GP6	337	398	263	309
chr14:105905055-105905074_MTA1_+	MTA1	296	513	452	531
chr9:107298310-107298329_OR13C3_-	OR13C3	691	784	768	630
chrX:9656235-9656254_TBL1X_-	TBL1X	538	566	408	521
chr7:100179664-100179683_LRCH4_+	LRCH4	716	609	337	366
chr14:78235853-78235872_C14orf178_-	C14orf178	895	1266	1246	716
chr19:55527053-55527072_GP6_-	GP6	393	393	408	411
chr17:39471660-39471679_KRTAP17-1_-	KRTAP17-1	988	691	1069	562
chr19:55401079-55401098_FCAR_-	FCAR	686	557	643	468
chr12:10313451-10313470_OLR1_+	OLR1	626	920	807	642
chr3:15477935-15477954_EAF1_+	EAF1	235	264	184	271
chr20:278379-278398_ZCCHC3_+	ZCCHC3	389	466	468	430
chr22:46709836-46709855_GTSE1_+	GTSE1	744	1132	765	596
chr9:20363476-20363495_MLLT3_-	MLLT3	202	341	199	334
chr4:3250977-3250996_MSANTD1_-	MSANTD1	921	723	663	575
chr4:15504525-15504544_CC2D2A_+	CC2D2A	259	468	450	508
chr3:191179055-191179074_PYDC2_-	PYDC2	350	817	551	710
chr1:150812106-150812125_ARNT_-	ARNT	9543	16222	7682	11226
chr7:29994914-29994933_SCRN1_-	SCRN1	600	646	518	636
chr14:88904656-88904675_SPATA7_-	SPATA7	483	582	384	534
chrX:139587034-139587053_SOX3_+	SOX3	227	272	180	137
chr11:74429753-74429772_CHRDL2_+	CHRDL2	312	227	303	365
chr1:183853960-183853979_RGL1_-	RGL1	229	257	291	166
chr18:43217003-43217022_SLC14A2_-	SLC14A2	383	447	383	210
chr8:117950508-117950527_AARD_+	AARD	396	312	459	225
chr19:4202878-4202897_ANKRD24_+	ANKRD24	162	194	333	159
chr9:127255359-127255378_NR5A1_-	NR5A1	458	826	254	520
chr20:62896771-62896790_PCMTD2_-	PCMTD2	843	747	1098	658
chr11:108546374-108546393_DDX10_-	DDX10	0	0	8	0
chr12:85441086-85441105_LRRIQ1_+	LRRIQ1	123	290	184	197
chr5:133328626-133328645_VDAC1_+	VDAC1	935	845	807	553
chr1:174244978-174244997_RABGAP1L_-	RABGAP1L	586	715	678	505
chr16:75652486-75652505_ADAT1_-	ADAT1	588	772	746	414
chr1:16731577-16731596_SPATA21_+	SPATA21	400	631	424	514
chr1:145508963-145508982_RBM8A_+	RBM8A	106	146	121	177
chr17:33771810-33771829_SLFN13_+	SLFN13	570	590	643	485
chr16:29922329-29922348_KCTD13_+	KCTD13	378	551	562	666
chrX:21886640-21886659_MBTPS2_-	MBTPS2	33	45	8	13
chr11:26353831-26353850_ANO3_-	ANO3	717	647	920	462
chrX:103268134-103268153_H2BFWT_+	H2BFWT	317	346	259	327
chr7:113519810-113519829_PPP1R3A_-	PPP1R3A	755	825	749	478
chr5:142780341-142780360_NR3C1_+	NR3C1	1247	2618	736	953
chr11:86098641-86098660_CCDC81_+	CCDC81	352	376	521	285
chr20:5090048-5090067_TMEM230_+	TMEM230	321	542	234	300
chr1:67099746-67099765_SGIP1_+	SGIP1	574	901	822	691
chr3:101443508-101443527_CEP97_+	CEP97	122	107	96	106
chr1:220384311-220384330_RAB3GAP2_+	RAB3GAP2	387	361	302	200
chr18:32825366-32825385_ZNF397_+	ZNF397	617	490	704	508
chr4:3487362-3487381_DOK7_-	DOK7	1098	977	1113	905
chr2:70142506-70142525_MXD1_+	MXD1	443	514	356	307
chr4:113108046-113108065_C4orf32_-	C4orf32	1026	952	1048	801
chr5:150565658-150565677_CCDC69_-	CCDC69	735	627	538	471
chr6:6002704-6002723_NRN1_-	NRN1	369	457	404	363
chr4:57839353-57839372_NOA1_-	NOA1	722	1016	427	545
chr18:71797684-71797703_FBXO15_-	FBXO15	562	830	541	604
chr1:100633976-100633995_LRRC39_-	LRRC39	751	1024	803	804
chr12:64712628-64712647_C12orf56_+	C12orf56	598	467	235	344
chr20:34572650-34572669_CNBD2_+	CNBD2	150	115	192	141
chr14:77600184-77600203_ZDHHC22_+	ZDHHC22	547	520	564	587
chr15:30033562-30033581_TJP1_+	TJP1	436	801	506	505
chr16:31159789-31159808_PRSS36_+	PRSS36	306	388	462	310
chr3:87313507-87313526_POU1F1_-	POU1F1	354	406	343	223
chr12:27117585-27117604_FGFR1OP2_+	FGFR1OP2	925	690	624	666
chr1:86580991-86581010_COL24A1_+	COL24A1	1734	1260	1629	1106
chr1:156873763-156873782_PEAR1_-	PEAR1	909	796	1000	743
chr4:74272360-74272379_ALB_-	ALB	708	919	374	513
chr4:80328111-80328130_GK2_-	GK2	755	969	698	554
chr19:36002667-36002686_DMKN_-	DMKN	717	902	593	587
chr11:123887042-123887061_OR10G4_-	OR10G4	248	409	456	508
chr3:128712004-128712023_KIAA1257_+	KIAA1257	564	853	708	702
chr5:121759156-121759175_SNCAIP_-	SNCAIP	503	718	570	573
chrX:102508853-102508872_TCEAL8_-	TCEAL8	910	1137	952	798
chr7:100075406-100075425_TSC22D4_+	TSC22D4	509	369	244	319
chr20:44180766-44180785_WFDC8_+	WFDC8	593	705	328	495
chr19:50193118-50193137_ADM5_-	ADM5	259	451	375	287
chr15:45723208-45723227_C15orf48_-	C15orf48	870	1077	827	660
chr11:130319328-130319347_ADAMTS15_+	ADAMTS15	208	262	176	247
chr12:11461396-11461415_PRB4_+	PRB4	652	847	739	665
chr20:57268955-57268974_NPEPL1_-	NPEPL1	562	1028	679	681
chr10:103917217-103917236_NOLC1_-	NOLC1	203	210	178	80
chr3:151176435-151176454_IGSF10_+	IGSF10	306	409	362	332
chr3:108229296-108229315_MYH15_-	MYH15	94	129	207	164
chr17:75190822-75190841_SEC14L1_-	SEC14L1	1346	1059	1028	672
chr10:118641132-118641151_ENO4_-	ENO4	889	1191	1126	1040
chr15:74488377-74488396_STRA6_+	STRA6	756	853	681	869
chr10:25241467-25241486_PRTFDC1_-	PRTFDC1	305	433	372	345
chr12:7169891-7169910_C1S_+	C1S	395	332	334	273
chr10:50822459-50822478_CHAT_-	CHAT	340	264	443	125
chr15:74166103-74166122_TBC1D21_-	TBC1D21	782	963	885	1202
chr16:31075529-31075548_ZNF668_+	ZNF668	527	887	471	659
chr2:18112373-18112392_KCNS3_-	KCNS3	341	399	409	321
chr13:50510342-50510361_SPRYD7_+	SPRYD7	822	1084	780	785
chr7:92844886-92844905_HEPACAM2_-	HEPACAM2	596	930	597	564
chr5:31294305-31294324_CDH6_+	CDH6	454	593	581	422
chr4:76927378-76927397_CXCL9_-	CXCL9	907	1064	824	889
chr6:170070759-170070778_WDR27_+	WDR27	416	451	652	396
chr1:159033275-159033294_AIM2_-	AIM2	642	442	499	390
chr1:235715495-235715514_GNG4_+	GNG4	685	566	527	687
chr14:23451097-23451116_AJUBA_+	AJUBA	132	177	139	187
chr19:44112118-44112137_ZNF428_-	ZNF428	586	590	453	458
chr10:125801922-125801941_CHST15_-	CHST15	348	542	460	288
chr14:38218253-38218272_TTC6_+	TTC6	579	1177	784	724
chrX:114244133-114244152_IL13RA2_+	IL13RA2	672	741	790	517
chr19:36504269-36504288_ALKBH6_-	ALKBH6	709	528	843	551
chr2:37410594-37410613_SULT6B1_+	SULT6B1	1161	791	1093	569
chr19:4538166-4538185_LRG1_-	LRG1	707	1243	935	787
chr17:6979311-6979330_CLEC10A_+	CLEC10A	253	547	422	411
chr8:28217138-28217157_ZNF395_+	ZNF395	141	379	188	273
chr1:57216824-57216843_C1orf168_-	C1orf168	887	937	1120	646
chr19:40151128-40151147_LGALS16_+	LGALS16	763	538	493	467
chr12:19427895-19427914_PLEKHA5_+	PLEKHA5	247	291	249	194
chr20:19870242-19870261_RIN2_+	RIN2	863	946	858	591
chr6:88046867-88046886_SMIM8_-	SMIM8	547	638	558	393
chr10:105330688-105330707_NEURL_+	NEURL	575	808	524	478
chr13:42733477-42733496_DGKH_-	DGKH	764	920	762	410
chr17:34257653-34257672_RDM1_-	RDM1	148	160	94	95
chr1:45553745-45553764_ZSWIM5_+	ZSWIM5	959	1332	796	934
chr13:107220115-107220134_ARGLU1_-	ARGLU1	177	294	292	117
chr18:61562569-61562588_SERPINB2_+	SERPINB2	204	399	249	218
chr12:550978-550997_CCDC77_-	CCDC77	906	997	876	563
chrX:99945149-99945168_SYTL4_-	SYTL4	632	791	1026	704
chr6:30698779-30698798_FLOT1_-	FLOT1	521	934	627	686
chr7:120655741-120655760_CPED1_+	CPED1	990	671	1049	553
chr1:45323392-45323411_EIF2B3_-	EIF2B3	161	243	128	135
chr7:132937858-132937877_EXOC4_+	EXOC4	121	154	110	60
chr4:7056247-7056266_TADA2B_+	TADA2B	207	124	217	185
chr5:137426539-137426558_WNT8A_+	WNT8A	921	944	925	580
chr11:67810302-67810321_TCIRG1_-	TCIRG1	584	776	518	547
chr4:101401076-101401095_EMCN_-	EMCN	315	161	367	205
chr11:6625568-6625587_ILK_+	ILK	135	189	99	61
chr6:109249375-109249394_ARMC2_+	ARMC2	727	658	692	470
chr2:220367110-220367129_GMPPA_+	GMPPA	690	659	585	603
chr1:1597217-1597236_SLC35E2B_+	SLC35E2B	939	650	641	692
chr18:32374182-32374201_DTNA_-	DTNA	449	615	432	585
chr11:69625206-69625225_FGF3_-	FGF3	239	472	397	269
chr6:33380482-33380501_PHF1_-	PHF1	396	250	301	188
chr11:65789038-65789057_CATSPER1_+	CATSPER1	721	1121	695	793
chr6:139583718-139583737_TXLNB_-	TXLNB	761	788	632	703
chr19:4327348-4327367_STAP2_-	STAP2	365	769	391	395
chr15:40094011-40094030_GPR176_+	GPR176	361	725	295	494
chr14:50825819-50825838_CDKL1_+	CDKL1	444	1236	525	779
chr3:42299699-42299718_CCK_+	CCK	354	454	481	301
chr20:44515628-44515647_SPATA25_-	SPATA25	448	584	464	328
chr4:79860339-79860358_PAQR3_-	PAQR3	160	78	87	73
chr4:5990455-5990474_C4orf50_-	C4orf50	750	774	738	584
chr10:112058503-112058522_SMNDC1_+	SMNDC1	55	55	94	69
chr3:44906549-44906568_TMEM42_+	TMEM42	487	672	504	419
chr11:111844860-111844879_DIXDC1_-	DIXDC1	1181	1472	1593	1273
chr2:206884525-206884544_INO80D_-	INO80D	183	196	233	228
chr5:63257463-63257482_HTR1A_+	HTR1A	525	804	580	674
chr4:48147456-48147475_TEC_-	TEC	893	726	546	621
chr16:88705051-88705070_IL17C_-	IL17C	727	928	483	556
chr20:48522656-48522675_SPATA2_+	SPATA2	238	316	264	170
chr10:60273041-60273060_BICC1_+	BICC1	337	341	372	216
chr4:25351186-25351205_ZCCHC4_-	ZCCHC4	665	1128	852	808
chr19:52034182-52034201_SIGLEC6_-	SIGLEC6	413	362	340	245
chrX:153628211-153628230_RPL10_-	RPL10	516	237	389	197
chr19:38746926-38746945_PPP1R14A_-	PPP1R14A	767	1212	606	606
chr7:76140292-76140311_UPK3B_-	UPK3B	352	504	397	424
chr16:66997249-66997268_CES3_-	CES3	820	992	936	891
chr19:41220277-41220296_ADCK4_+	ADCK4	477	667	544	469
chr17:48647064-48647083_CACNA1G_+	CACNA1G	350	403	306	349
chr10:50340030-50340049_FAM170B_+	FAM170B	160	261	394	188
chr9:104133230-104133249_BAAT_+	BAAT	445	986	329	597
chr17:48431076-48431095_XYLT2_+	XYLT2	394	485	471	335
chr1:162551105-162551124_UAP1_+	UAP1	835	753	718	433
chr4:108944675-108944694_HADH_+	HADH	715	600	456	371
chr12:96254981-96255000_SNRPF_+	SNRPF	0	0	19	0
chrX:123480541-123480560_SH2D1A_+	SH2D1A	735	982	765	532
chr16:22926858-22926877_HS3ST2_-	HS3ST2	1297	1536	1088	959
chr6:7187704-7187723_RREB1_-	RREB1	314	415	382	322
chr3:48956138-48956157_ARIH2OS_-	ARIH2OS	51	136	19	125
chr11:82443687-82443706_FAM181B_-	FAM181B	0	4	0	5
chr17:79031680-79031699_BAIAP2_+	BAIAP2	465	571	735	458
chr11:59383073-59383092_OSBP_-	OSBP	187	103	199	94
chr3:136708360-136708379_IL20RB_-	IL20RB	704	735	597	606
chr2:119735424-119735443_MARCO_+	MARCO	184	283	210	216
chr22:42526700-42526719_CYP2D6_+	CYP2D6	574	529	906	411
chr6:31556384-31556403_LST1_+	LST1	1178	1433	1342	995
chr2:166606359-166606378_GALNT3_-	GALNT3	290	312	207	290
chr3:146251265-146251284_PLSCR1_+	PLSCR1	163	563	365	453
chr19:40730638-40730657_CNTD2_+	CNTD2	902	991	1052	576
chr20:44452741-44452760_TNNC2_-	TNNC2	70	68	86	86
chr6:136472340-136472359_PDE7B_-	PDE7B	603	580	384	481
chr1:111492545-111492564_LRIF1_+	LRIF1	339	388	339	310
chr11:65562716-65562735_OVOL1_-	OVOL1	278	361	260	271
chr3:99998506-99998525_TBC1D23_+	TBC1D23	542	420	494	349
chr3:127774363-127774382_SEC61A1_+	SEC61A1	22	0	19	0
chr2:27151167-27151186_DPYSL5_+	DPYSL5	911	1052	1116	699
chr12:89743329-89743348_DUSP6_-	DUSP6	246	744	365	515
chr8:109248404-109248423_EIF3E_-	EIF3E	141	179	97	99
chr12:110341014-110341033_TCHP_-	TCHP	534	830	431	645
chr11:4842725-4842744_OR51F2_-	OR51F2	397	447	397	259
chr11:6231562-6231581_C11orf42_-	C11orf42	737	469	505	461
chr4:70810701-70810720_CSN1S1_+	CSN1S1	1460	1530	1033	1032
chr6:26093022-26093041_HFE_+	HFE	479	623	525	519
chr12:130387842-130387861_TMEM132D_-	TMEM132D	294	406	384	448
chr1:23376965-23376984_KDM1A_+	KDM1A	558	664	375	383
chr4:89389495-89389514_HERC5_+	HERC5	262	350	201	228
chr4:53730667-53730686_RASL11B_+	RASL11B	977	866	1031	418
chr8:134478120-134478139_ST3GAL1_+	ST3GAL1	506	552	409	407
chr1:205027119-205027138_CNTN2_+	CNTN2	475	634	518	430
chr5:57790476-57790495_GAPT_+	GAPT	1131	1188	1144	654
chr17:76230039-76230058_TMEM235_-	TMEM235	593	1088	610	712
chr3:49459806-49459825_AMT_+	AMT	693	742	778	726
chr8:48206598-48206617_SPIDR_+	SPIDR	283	480	379	362
chr6:150067546-150067565_NUP43_+	NUP43	38	16	57	41
chr8:54669124-54669143_ATP6V1H_-	ATP6V1H	103	101	130	100
chr2:242509556-242509575_BOK_+	BOK	462	394	472	284
chr22:38247333-38247352_EIF3L_+	EIF3L	456	851	406	695
chr1:10716711-10716730_CASZ1_+	CASZ1	1052	1329	1050	1082
chrX:56291890-56291909_KLF8_-	KLF8	741	764	780	627
chr19:47285645-47285664_SLC1A5_+	SLC1A5	337	406	356	342
chr12:48468531-48468550_SENP1_-	SENP1	388	685	577	527
chr10:43597883-43597902_RET_-	RET	250	551	173	230
chr4:143350325-143350344_INPP4B_+	INPP4B	921	911	1023	562
chr4:71472381-71472400_AMBN_+	AMBN	789	965	619	952
chr1:89237112-89237131_PKN2_-	PKN2	93	234	104	163
chr11:5776222-5776241_OR52N4_-	OR52N4	229	283	345	438
chr16:684029-684048_WFIKKN1_-	WFIKKN1	273	202	245	226
chr8:11667338-11667357_FDFT1_+	FDFT1	292	417	309	313
chr2:283147-283166_FAM150B_-	FAM150B	490	496	360	313
chr6:131247839-131247858_EPB41L2_-	EPB41L2	549	753	616	730
chr1:186367476-186367495_C1orf27_-	C1orf27	419	607	596	396
chr1:222734847-222734866_TAF1A_-	TAF1A	45	113	20	80
chr20:17623699-17623718_RRBP1_+	RRBP1	497	561	715	524
chr7:45960510-45960529_IGFBP3_-	IGFBP3	570	843	664	571
chr4:37592488-37592507_C4orf19_+	C4orf19	458	468	544	411
chr16:29912525-29912544_ASPHD1_-	ASPHD1	212	240	323	227
chr5:140249079-140249098_PCDHA11_-	PCDHA11	13	11	0	0
chr1:206809053-206809072_DYRK3_+	DYRK3	171	337	336	306
chr22:44127666-44127685_EFCAB6_-	EFCAB6	297	430	350	272
chrX:27839655-27839674_MAGEB10_+	MAGEB10	304	642	364	468
chr2:171693333-171693352_GAD1_-	GAD1	181	326	232	131
chr11:66394037-66394056_RBM14_-	RBM14	253	315	246	174
chr1:145580291-145580310_PIAS3_-	PIAS3	524	420	456	361
chr22:39066888-39066907_CBY1_+	CBY1	191	223	219	184
chrX:115304030-115304049_AGTR2_-	AGTR2	623	717	585	862
chr21:34960615-34960634_DONSON_+	DONSON	394	274	462	327
chr1:13387510-13387529_PRAMEF8_+	PRAMEF8	233	546	106	308
chr8:22457226-22457245_C8orf58_+	C8orf58	255	674	338	554
chr1:45446806-45446825_EIF2B3_-	EIF2B3	189	243	276	166
chr12:4737832-4737851_AKAP3_-	AKAP3	515	712	402	402
chr15:52058698-52058717_TMOD2_+	TMOD2	325	521	265	456
chr20:1460622-1460641_SIRPB2_-	SIRPB2	755	824	885	764
chr4:1348928-1348947_UVSSA_-	UVSSA	538	656	409	497
chr4:1309187-1309206_MAEA_+	MAEA	182	187	213	129
chr12:10978058-10978077_TAS2R10_-	TAS2R10	567	1009	600	658
chr14:24738173-24738192_RABGGTA_+	RABGGTA	31	22	37	57
chr22:41968096-41968115_CSDC2_-	CSDC2	467	447	444	281
chr19:56089700-56089719_ZNF579_-	ZNF579	391	466	245	263
chr3:63466520-63466539_SYNPR_+	SYNPR	477	605	554	549
chr12:133503397-133503416_ZNF605_+	ZNF605	664	631	762	673
chr5:43555999-43556018_PAIP1_+	PAIP1	291	724	359	469
chr18:2939527-2939546_LPIN2_+	LPIN2	542	738	574	565
chr16:69304053-69304072_SNTB2_+	SNTB2	624	519	851	482
chr5:153432922-153432941_MFAP3_+	MFAP3	1037	1678	1124	1057
chr12:6935909-6935928_GPR162_-	GPR162	334	576	423	309
chr1:227075800-227075819_PSEN2_-	PSEN2	584	781	529	685
chr9:99060726-99060745_HSD17B3_-	HSD17B3	470	511	343	297
chr1:119929380-119929399_HAO2_+	HAO2	591	716	361	411
chr6:38560423-38560442_BTBD9_+	BTBD9	343	341	396	257
chr17:7482979-7482998_CD68_+	CD68	499	576	775	416
chr5:74907600-74907619_ANKDD1B_+	ANKDD1B	155	434	220	336
chr12:48723808-48723827_H1FNT_+	H1FNT	753	818	723	556
chr19:58101707-58101726_ZIK1_-	ZIK1	148	200	193	352
chr6:36492120-36492139_STK38_-	STK38	1380	1539	1511	1710
chr16:67183523-67183542_B3GNT9_-	B3GNT9	546	552	850	385
chr16:24804839-24804858_TNRC6A_+	TNRC6A	900	1017	915	950
chr5:130495155-130495174_HINT1_-	HINT1	563	445	592	391
chrX:134493860-134493879_ZNF449_+	ZNF449	1007	1138	1070	782
chr5:79465309-79465328_SERINC5_+	SERINC5	620	649	609	720
chr10:99437707-99437726_AVPI1_+	AVPI1	420	738	563	773
chr12:29510558-29510577_ERGIC2_-	ERGIC2	965	1190	1264	844
chr2:174228021-174228040_CDCA7_+	CDCA7	726	898	747	586
chr5:70269965-70269984_NAIP_-	NAIP	702	626	811	479
chr2:238428601-238428620_MLPH_+	MLPH	561	664	476	431
chr20:45239203-45239222_SLC13A3_+	SLC13A3	387	325	314	285
chr12:21526342-21526361_IAPP_-	IAPP	632	1201	744	728
chr17:18220107-18220126_SMCR8_-	SMCR8	240	528	265	462
chr7:142919971-142919990_TAS2R40_-	TAS2R40	736	848	921	830
chrX:125955216-125955235_CXorf64_+	CXorf64	944	550	1018	593
chr1:32793275-32793294_HDAC1_-	HDAC1	742	922	821	1001
chr1:224559025-224559044_CNIH4_+	CNIH4	901	1049	893	740
chr14:21931860-21931879_RAB2B_+	RAB2B	556	563	738	391
[truncated: 70,004 more rows]
